# Supplementary material for: Pseudomonas cultivated from Andropogon gerardii rhizosphere show functional potential for promoting plant host growth and drought resilience
Source: BMC Genomics. 2022 Nov 30;23:784. doi: 10.1186/s12864-022-09019-0 (PMC9710129; doi:10.1186/s12864-022-09019-0)
Supplement: Supplementary file 2 — Additional file 2: Supplementary Table S2. Gene functions of MAG-Pseudomonas. [file 12864_2022_9019_MOESM2_ESM.xlsx]

## Sheet: Supplementary_Table_Ss_MAGs_gen
Gene functions of MAG-Pseudomonas based on COG-14 function
gene_callers_id	contig	start	stop	direction	COG14_FUNCTION	COG14_FUNCTION (ACCESSION)	COG14_CATEGORY	COG14_CATEGORY (ACCESSION)
5513	MAG_001000000001458	1	2872	f	Acyl carrier protein!!!Acyl-CoA synthetase (AMP-forming)/AMP-acid ligase II!!!Non-ribosomal peptide synthetase component F!!!Non-ribosomal peptide synthetase component F!!!Non-ribosomal peptide synthetase component F!!!Non-ribosomal peptide synthetase component F!!!Non-ribosomal peptide synthetase component F!!!Non-ribosomal peptide synthetase component F!!!Non-ribosomal peptide synthetase compon…	COG0236!!!COG0318!!!COG1020!!!COG1020!!!COG1020!!!COG1020!!!COG1020!!!COG1020!!!COG1020!!!COG1020!!!COG1020!!!COG1020!!!COG1020!!!COG1020!!!COG2141!!!COG3319!!!COG3321	Q!!!I!!!R!!!H	Q!!!I!!!R!!!H
10996	MAG_001000000002644	262	1573	r	Signal transduction histidine kinase	COG0642	T	T
10997	MAG_001000000002644	1569	2310	r	DNA-binding response regulator, OmpR family, contains REC and winged-helix (wHTH) domain	COG0745	T!!!K	T!!!K
10998	MAG_001000000002644	2534	2798	f
10999	MAG_001000000002644	2997	4218	f	Thiol-disulfide isomerase or thioredoxin!!!Cytochrome c biogenesis protein CcdA	COG0526!!!COG0785	C!!!O	C!!!O
11000	MAG_001000000002644	4414	4732	f
11001	MAG_001000000002644	4735	6601	r	Transcriptional regulator of acetoin/glycerol metabolism	COG3284	K	K
11002	MAG_001000000002644	6944	8018	f	Diacylglycerol kinase family enzyme	COG1597	I!!!R	I!!!R
11003	MAG_001000000002644	8020	8998	f	TPP-dependent pyruvate or acetoin dehydrogenase subunit alpha	COG1071	C	C
11004	MAG_001000000002644	9034	10051	f	Pyruvate/2-oxoglutarate/acetoin dehydrogenase complex, dehydrogenase (E1) component	COG0022	C	C
11005	MAG_001000000002644	10050	11163	f	Pyruvate/2-oxoglutarate dehydrogenase complex, dihydrolipoamide acyltransferase (E2) component!!!Pimeloyl-ACP methyl ester carboxylesterase	COG0508!!!COG0596	R!!!C!!!H	R!!!C!!!H
11006	MAG_001000000002644	11214	12309	f	Threonine dehydrogenase or related Zn-dependent dehydrogenase	COG1063	R!!!E	R!!!E
11007	MAG_001000000002644	12374	12929	r	Uncharacterized damage-inducible protein DinB (forms a four-helix bundle)	COG2318	S	S
11008	MAG_001000000002644	13148	14066	r	Dihydrodipicolinate synthase/N-acetylneuraminate lyase	COG0329	M!!!E	M!!!E
11009	MAG_001000000002644	14222	15251	r	Proline racemase	COG3938	E	E
11010	MAG_001000000002644	15359	16082	r	ABC-type polar amino acid transport system, ATPase component	COG1126	E	E
11011	MAG_001000000002644	16074	16725	r	ABC-type amino acid transport system, permease component	COG0765	E	E
11012	MAG_001000000002644	16737	17403	r	ABC-type amino acid transport system, permease component	COG0765	E	E
11013	MAG_001000000002644	17395	19171	r	Predicted aconitase!!!Swiveling domain associated with predicted aconitase	COG1679!!!COG1786	R!!!C	R!!!C
11014	MAG_001000000002644	19181	20000	r	ABC-type amino acid transport/signal transduction system, periplasmic component/domain	COG0834	T!!!E	T!!!E
11015	MAG_001000000002644	20235	20985	r	AraC-type DNA-binding domain and AraC-containing proteins	COG2207	K	K
11016	MAG_001000000002644	21227	22484	r	NADPH-dependent 2,4-dienoyl-CoA reductase, sulfur reductase, or a related oxidoreductase	COG0446	I	I
11017	MAG_001000000002644	22480	22717	r	Succinate dehydrogenase/fumarate reductase, Fe-S protein subunit	COG0479	C	C
11018	MAG_001000000002644	22950	24066	r	Glycine/D-amino acid oxidase (deaminating)	COG0665	E	E
11019	MAG_001000000002644	24062	24995	r	Proline racemase	COG3938	E	E
11020	MAG_001000000002644	25107	25779	r	DNA-binding transcriptional regulator, GntR family	COG1802	K	K
11021	MAG_001000000002644	25898	27065	r	Predicted arabinose efflux permease, MFS family	COG2814	G	G
11022	MAG_001000000002644	27207	28599	f	DNA-binding transcriptional regulator, MocR family, contains an aminotransferase domain	COG1167	E!!!K	E!!!K
11023	MAG_001000000002644	28856	30998	f	Outer membrane receptor for monomeric catechols	COG4774	P	P
11024	MAG_001000000002644	31117	31852	r	NAD(P)-dependent dehydrogenase, short-chain alcohol dehydrogenase family	COG1028	Q!!!I!!!R	Q!!!I!!!R
12559	MAG_001000000003039	176	989	f	Enoyl-CoA hydratase/carnithine racemase	COG1024	I	I
12560	MAG_001000000003039	995	1826	f	NADH pyrophosphatase NudC, Nudix superfamily	COG2816	F	F
12561	MAG_001000000003039	1793	2573	r	Uncharacterized membrane protein YfcA	COG0730	S	S
12562	MAG_001000000003039	3393	3756	r	ADP-ribose pyrophosphatase YjhB, NUDIX family	COG1051	F	F
12563	MAG_001000000003039	4038	4224	f
12564	MAG_001000000003039	4308	4536	f
12565	MAG_001000000003039	4569	4995	r
12566	MAG_001000000003039	5113	5344	r
12567	MAG_001000000003039	5495	5750	r
12568	MAG_001000000003039	5989	6889	f	Peptidoglycan/xylan/chitin deacetylase, PgdA/CDA1 family	COG0726	M!!!G	M!!!G
12569	MAG_001000000003039	6990	7182	f
12570	MAG_001000000003039	7348	8302	r	Signal transduction histidine kinase regulating C4-dicarboxylate transport system	COG4191	T	T
12571	MAG_001000000003039	8335	9481	r	DNA-binding transcriptional regulator, LysR family	COG0583	K	K
12572	MAG_001000000003039	9482	10919	f	Acyl-CoA reductase or other NAD-dependent aldehyde dehydrogenase	COG1012	C	C
12573	MAG_001000000003039	10930	11263	f	Uncharacterized conserved protein YurZ, alkylhydroperoxidase/carboxymuconolactone decarboxylase family	COG0599	R	R
12574	MAG_001000000003039	11263	12265	f	NADPH:quinone reductase or related Zn-dependent oxidoreductase	COG0604	R!!!C	R!!!C
12575	MAG_001000000003039	12761	13433	f	Integral membrane protein, interacts with FtsH	COG0670	R	R
12576	MAG_001000000003039	13562	14219	f
12577	MAG_001000000003039	14260	14698	r	DNA-binding transcriptional regulator, Lrp family	COG1522	K	K
12578	MAG_001000000003039	14831	15725	f	Permease of the drug/metabolite transporter (DMT) superfamily	COG0697	E!!!R!!!G	E!!!R!!!G
12579	MAG_001000000003039	15740	17366	r	Acyl-CoA reductase or other NAD-dependent aldehyde dehydrogenase	COG1012	C	C
15164	MAG_001000000003623	232	625	f	Predicted secreted protein	COG5513	S	S
15165	MAG_001000000003623	627	1263	f	Uncharacterized membrane protein YhhN	COG3714	S	S
15166	MAG_001000000003623	1414	2158	f	Ubiquinone/menaquinone biosynthesis C-methylase UbiE	COG2226	H	H
15167	MAG_001000000003623	2154	3111	f	SAM-dependent methyltransferase	COG0500	Q!!!R	Q!!!R
15168	MAG_001000000003623	3234	3732	r	tRNA(Arg) A34 adenosine deaminase TadA	COG0590	J	J
15169	MAG_001000000003623	3731	5108	r	Multicopper oxidase with three cupredoxin domains (includes cell division protein FtsP and spore coat protein CotA)!!!Multicopper oxidase with three cupredoxin domains (includes cell division protein FtsP and spore coat protein CotA)	COG2132!!!COG2132	P!!!D!!!M	P!!!D!!!M
15170	MAG_001000000003623	5305	5698	r
15171	MAG_001000000003623	5817	6732	r	NAD(P)-dependent dehydrogenase, short-chain alcohol dehydrogenase family	COG1028	Q!!!I!!!R	Q!!!I!!!R
15172	MAG_001000000003623	6836	7448	f	DNA-binding transcriptional regulator, AcrR family	COG1309	K	K
15173	MAG_001000000003623	7590	8373	r	NAD(P)-dependent dehydrogenase, short-chain alcohol dehydrogenase family	COG1028	Q!!!I!!!R	Q!!!I!!!R
15174	MAG_001000000003623	8369	8696	r	Ketosteroid isomerase-related protein	COG3631	R	R
15175	MAG_001000000003623	8797	9709	f	DNA-binding transcriptional regulator, LysR family	COG0583	K	K
15176	MAG_001000000003623	9920	10247	f
15177	MAG_001000000003623	10919	11951	r	Nucleoside-diphosphate-sugar epimerase	COG0451	M	M
15178	MAG_001000000003623	12052	12454	f	DNA-binding transcriptional regulator, HxlR family	COG1733	K	K
15179	MAG_001000000003623	12529	12727	r	DNA-binding prophage protein	COG3636	X	X
15180	MAG_001000000003623	13399	14347	f	ABC-type uncharacterized transport system, permease and ATPase components	COG4178	R	R
15181	MAG_001000000003623	14472	15582	f	Negative regulator of GroEL, contains thioredoxin-like and TPR-like domains	COG3118	O	O
15182	MAG_001000000003623	15794	16088	f	Methyl-accepting chemotaxis protein	COG0840	T!!!N	T!!!N
15183	MAG_001000000003623	16155	16482	f
15184	MAG_001000000003623	16606	18184	r	GMP synthase - Glutamine amidotransferase domain!!!GMP synthase, PP-ATPase domain/subunit	COG0518!!!COG0519	F	F
15185	MAG_001000000003623	18309	19779	r	IMP dehydrogenase/GMP reductase!!!CBS domain!!!NAD(P)H-dependent flavin oxidoreductase YrpB, nitropropane dioxygenase family	COG0516!!!COG0517!!!COG2070	T!!!F!!!R	T!!!F!!!R
15186	MAG_001000000003623	20072	20621	r
15187	MAG_001000000003623	20687	21455	r	Uncharacterized membrane protein YfcA	COG0730	S	S
15188	MAG_001000000003623	21693	23082	f	Exonuclease VII, large subunit	COG1570	L	L
15189	MAG_001000000003623	23085	23907	f	Murein DD-endopeptidase MepM and murein hydrolase activator NlpD, contain LysM domain	COG0739	M	M
15190	MAG_001000000003623	24396	26076	f	Isopropylmalate/homocitrate/citramalate synthases	COG0119	E	E
15191	MAG_001000000003623	26321	27116	r	Predicted amidohydrolase	COG0388	R	R
15192	MAG_001000000003623	27103	28252	r	Aspartate/methionine/tyrosine aminotransferase	COG0436	E	E
15193	MAG_001000000003623	28487	29960	r	Predicted GTPases	COG1160	R	R
15194	MAG_001000000003623	30094	31300	r	Outer membrane protein assembly factor BamB, contains PQQ-like beta-propeller repeat	COG1520	M	M
15195	MAG_001000000003623	31238	31880	r	Putative negative regulator of RcsB-dependent stress response	COG2976	T	T
15196	MAG_001000000003623	31920	33210	r	Histidyl-tRNA synthetase	COG0124	J	J
15197	MAG_001000000003623	33232	34342	r	4-hydroxy-3-methylbut-2-en-1-yl diphosphate synthase IspG/GcpE	COG0821	I	I
15198	MAG_001000000003623	34345	35362	r	Cytoskeletal protein RodZ, contains Xre-like HTH and DUF4115 domains	COG1426	D	D
15199	MAG_001000000003623	35361	36120	r	Tfp pilus assembly protein PilF	COG3063	W!!!N	W!!!N
15200	MAG_001000000003623	36132	37281	r	Adenine C2-methylase RlmN of 23S rRNA A2503 and tRNA A37	COG0820	J	J
15201	MAG_001000000003623	37309	37735	r	Nucleoside diphosphate kinase	COG0105	F	F
15202	MAG_001000000003623	37823	38060	r	Fe-S-cluster formation regulator IscX/YfhJ	COG2975	O	O
15203	MAG_001000000003623	38037	38379	r	Ferredoxin	COG0633	C	C
15204	MAG_001000000003623	38382	40245	r	Molecular chaperone DnaK (HSP70)	COG0443	O	O
15205	MAG_001000000003623	40295	40817	r	DnaJ-domain-containing proteins 1	COG1076	O	O
15206	MAG_001000000003623	40825	41149	r	Fe-S cluster assembly iron-binding protein IscA	COG0316	O	O
15207	MAG_001000000003623	41174	41561	r	NifU homolog involved in Fe-S cluster formation	COG0822	O	O
15208	MAG_001000000003623	41604	42819	r	Cysteine sulfinate desulfinase/cysteine desulfurase or related enzyme	COG1104	E	E
15209	MAG_001000000003623	42869	43361	r	DNA-binding transcriptional regulator, IscR family	COG1959	K	K
15210	MAG_001000000003623	43629	44406	r	Serine acetyltransferase	COG1045	E	E
15211	MAG_001000000003623	44407	45106	r	tRNA C32,U32 (ribose-2'-O)-methylase TrmJ or a related methyltransferase	COG0565	J	J
15212	MAG_001000000003623	45322	46141	f	Archaeal fructose-1,6-bisphosphatase or related enzyme of inositol monophosphatase family	COG0483	G	G
15213	MAG_001000000003623	46917	47466	r	Uncharacterized conserved protein YcfJ, contains glycine zipper 2TM domain	COG3134	S	S
15214	MAG_001000000003623	47583	48498	r	Preprotein translocase subunit SecF	COG0341	U	U
15215	MAG_001000000003623	48507	50376	r	Preprotein translocase subunit SecD	COG0342	U	U
15216	MAG_001000000003623	50439	50778	r	Preprotein translocase subunit YajC	COG1862	U	U
15217	MAG_001000000003623	50821	51955	r	Queuine/archaeosine tRNA-ribosyltransferase	COG0343	J	J
15218	MAG_001000000003623	51951	53001	r	S-adenosylmethionine:tRNA-ribosyltransferase-isomerase (queuine synthetase)	COG0809	J	J
15219	MAG_001000000003623	53482	53812	f
15220	MAG_001000000003623	53950	54820	f
15221	MAG_001000000003623	55263	56601	f
15222	MAG_001000000003623	57015	59307	r	GGDEF domain, diguanylate cyclase (c-di-GMP synthetase) or its enzymatically inactive variants	COG2199	T	T
15223	MAG_001000000003623	59967	60327	r
15224	MAG_001000000003623	60825	61353	r	DNA-binding transcriptional regulator, XRE-family HTH domain!!!Cupin domain protein related to quercetin dioxygenase	COG1476!!!COG1917	R!!!K	R!!!K
15225	MAG_001000000003623	61542	62325	f	Ribulose-5-phosphate 4-epimerase/Fuculose-1-phosphate aldolase	COG0235	G	G
15226	MAG_001000000003623	62344	63232	f	Dihydrodipicolinate synthase/N-acetylneuraminate lyase	COG0329	M!!!E	M!!!E
15227	MAG_001000000003623	63313	63574	f	Transcriptional antiterminator Rof (Rho-off)	COG4568	K	K
15228	MAG_001000000003623	63692	64376	r
15229	MAG_001000000003623	64538	65891	f
15230	MAG_001000000003623	65921	66617	r
15231	MAG_001000000003623	66678	67164	r
15232	MAG_001000000003623	67327	67762	r	Ribosomal protein S18 acetylase RimI and related acetyltransferases	COG0456	J	J
15233	MAG_001000000003623	67906	68272	r
15234	MAG_001000000003623	68764	69958	f	Zn-binding Pro-Ala-Ala-Arg (PAAR) domain, incolved in TypeVI secretion	COG4104	U	U
15235	MAG_001000000003623	69954	70185	f
15236	MAG_001000000003623	70660	71746	f	Signal transduction histidine kinase regulating C4-dicarboxylate transport system!!!Predicted signal transduction protein containing a membrane domain, an EAL and a GGDEF domain	COG4191!!!COG5001	T	T
15237	MAG_001000000003623	71729	74081	r	Outer membrane receptor proteins, mostly Fe transport!!!Outer membrane cobalamin receptor protein	COG1629!!!COG4206	P!!!H	P!!!H
15238	MAG_001000000003623	74082	76482	r	CheY chemotaxis protein or a CheY-like REC (receiver) domain!!!K+-sensing histidine kinase KdpD	COG0784!!!COG2205	T	T
15239	MAG_001000000003623	76481	77318	r	DNA-binding response regulator, OmpR family, contains REC and winged-helix (wHTH) domain!!!Transcriptional regulator GlxA family, contains an amidase domain and an AraC-type DNA-binding HTH domain	COG0745!!!COG4977	T!!!K	T!!!K
15240	MAG_001000000003623	77811	79476	r	Hemolysin activation/secretion protein	COG2831	U	U
15241	MAG_001000000003623	79572	86013	r	Large exoprotein involved in heme utilization or adhesion!!!Large exoprotein involved in heme utilization or adhesion	COG3210!!!COG3210	U	U
15242	MAG_001000000003623	86836	88345	f
15243	MAG_001000000003623	88515	89661	f	DNA-binding transcriptional regulator, MarR family	COG1846	K	K
15244	MAG_001000000003623	89654	90416	f
15245	MAG_001000000003623	90490	90697	r
15246	MAG_001000000003623	91071	91488	f	Catechol 2,3-dioxygenase or other lactoylglutathione lyase family enzyme	COG0346	Q	Q
15247	MAG_001000000003623	91690	92686	f	TRAP-type C4-dicarboxylate transport system, periplasmic component	COG1638	G	G
15248	MAG_001000000003623	92822	94730	f	Phosphodiesterase/alkaline phosphatase D	COG3540	P	P
15249	MAG_001000000003623	94972	95473	r	O6-methylguanine-DNA--protein-cysteine methyltransferase	COG0350	L	L
15250	MAG_001000000003623	95556	98292	r	ATP-, maltotriose- and DNA-dependent transcriptional regulator MalT	COG2909	K	K
15251	MAG_001000000003623	98655	100020	r
15252	MAG_001000000003623	100045	101902	r	Outer membrane protein (porin)	COG3203	M	M
15253	MAG_001000000003623	102233	103916	r	Acyl-CoA synthetase (AMP-forming)/AMP-acid ligase II	COG0318	Q!!!I	Q!!!I
15254	MAG_001000000003623	104185	105094	f	Glycosyltransferase, catalytic subunit of cellulose synthase and poly-beta-1,6-N-acetylglucosamine synthase	COG1215	N	N
15255	MAG_001000000003623	105096	105714	f	Acetyltransferase (isoleucine patch superfamily)	COG0110	R	R
15256	MAG_001000000003623	105759	106389	r	Threonine/homoserine/homoserine lactone efflux protein	COG1280	E	E
15257	MAG_001000000003623	106512	107478	f	Lactate dehydrogenase or related 2-hydroxyacid dehydrogenase	COG1052	R!!!C!!!H	R!!!C!!!H
15258	MAG_001000000003623	107511	108510	f	16S rRNA G1207 methylase RsmC	COG2813	J	J
15259	MAG_001000000003623	108771	109356	f	Putative Ca2+/H+ antiporter, TMEM165/GDT1 family!!!Putative Ca2+/H+ antiporter, TMEM165/GDT1 family	COG2119!!!COG2119	R	R
15260	MAG_001000000003623	109465	110281	r	Zn-dependent protease with chaperone function	COG0501	O	O
15261	MAG_001000000003623	110498	112637	f	Methyl-accepting chemotaxis protein	COG0840	T!!!N	T!!!N
15262	MAG_001000000003623	112763	113816	r	Histidinol-phosphate/aromatic aminotransferase or cobyric acid decarboxylase	COG0079	E	E
15263	MAG_001000000003623	113817	115155	r	Histidinol dehydrogenase	COG0141	E	E
15264	MAG_001000000003623	115278	115914	r	ATP phosphoribosyltransferase	COG0040	E	E
15265	MAG_001000000003623	116042	117308	r	UDP-N-acetylglucosamine enolpyruvyl transferase	COG0766	M	M
15266	MAG_001000000003623	117330	117570	r	Acid stress-induced BolA-like protein IbaG/YrbA, predicted regulator of iron metabolism	COG5007	T	T
15267	MAG_001000000003623	117685	118003	r	Anti-anti-sigma regulatory factor (antagonist of anti-sigma factor)	COG1366	T	T
15268	MAG_001000000003623	117999	118653	r	ABC-type transporter Mla maintaining outer membrane lipid asymmetry, periplasmic MlaC component	COG2854	I	I
15269	MAG_001000000003623	118664	119132	r	ABC-type transporter Mla maintaining outer membrane lipid asymmetry, periplasmic component MlaD	COG1463	M	M
15270	MAG_001000000003623	119131	119929	r	ABC-type transporter Mla maintaining outer membrane lipid asymmetry, permease component MlaE	COG0767	M	M
15271	MAG_001000000003623	119928	120738	r	ABC-type transporter Mla maintaining outer membrane lipid asymmetry, ATPase component MlaF	COG1127	M	M
15272	MAG_001000000003623	120948	121986	f	CBS domain!!!D-arabinose 5-phosphate isomerase GutQ	COG0517!!!COG0794	M!!!T!!!G	M!!!T!!!G
15273	MAG_001000000003623	121986	122511	f	3-deoxy-D-manno-octulosonate 8-phosphate phosphatase KdsC and related HAD superfamily phosphatases	COG1778	M!!!R	M!!!R
15274	MAG_001000000003623	122518	123088	f	Lipopolysaccharide export system protein LptC	COG3117	M	M
15275	MAG_001000000003623	123074	123620	f	Lipopolysaccharide export system protein LptA	COG1934	M	M
15276	MAG_001000000003623	123619	124345	f	ABC-type lipopolysaccharide export system, ATPase component	COG1137	M	M
15277	MAG_001000000003623	124551	126003	f	DNA-directed RNA polymerase specialized sigma subunit, sigma54 homolog	COG1508	K	K
15278	MAG_001000000003623	126079	126388	f	Ribosome-associated translation inhibitor RaiA	COG1544	J	J
15279	MAG_001000000003623	126400	126865	f	Phosphotransferase system mannitol/fructose-specific IIA domain (Ntr-type)	COG1762	T!!!G	T!!!G
15280	MAG_001000000003623	126867	127725	f	RNase adaptor protein for sRNA GlmZ degradation, contains a P-loop ATPase domain	COG1660	T	T
15281	MAG_001000000003623	127740	128016	f	Phosphotransferase system, HPr and related phosphotransfer proteins	COG1925	T!!!G	T!!!G
15282	MAG_001000000003623	128197	129088	r	Zinc transporter ZupT	COG0428	P	P
15283	MAG_001000000003623	129107	129731	r	Superoxide dismutase	COG0605	P	P
15284	MAG_001000000003623	129733	130174	r
15285	MAG_001000000003623	130201	131578	r	Fumarate hydratase class II	COG0114	C	C
15286	MAG_001000000003623	131570	131966	r
15287	MAG_001000000003623	132172	133519	r	Predicted Zn-dependent protease or its inactivated homolog	COG0312	R	R
15288	MAG_001000000003623	133627	134152	f	Ribosomal 50S subunit-associated protein YjgA (function unknown), DUF615 family	COG3028	J	J
15289	MAG_001000000003623	134133	134271	r
15290	MAG_001000000003623	134311	135754	r	Predicted Zn-dependent protease or its inactivated homolog	COG0312	R	R
15291	MAG_001000000003623	135759	136623	r	Predicted amidohydrolase	COG0388	R	R
15292	MAG_001000000003623	136761	140565	r	Uncharacterized conserved protein YhdP, contains DUF3971 and AsmA2 domains	COG3164	S	S
15293	MAG_001000000003623	140625	142083	r	Ribonuclease G or E	COG1530	J	J
15294	MAG_001000000003623	142139	142736	r	Predicted house-cleaning NTP pyrophosphatase, Maf/HAM1 superfamily	COG0424	Q	Q
15295	MAG_001000000003623	142773	143262	r	Cell shape-determining protein MreD	COG2891	M	M
15296	MAG_001000000003623	143258	144353	r	Cell shape-determining protein MreC	COG1792	D	D
15297	MAG_001000000003623	144524	145562	r	Actin-like ATPase involved in cell morphogenesis	COG1077	D	D
15298	MAG_001000000003623	145776	146064	f	Asp-tRNAAsn/Glu-tRNAGln amidotransferase C subunit	COG0721	J	J
15299	MAG_001000000003623	146080	147532	f	Asp-tRNAAsn/Glu-tRNAGln amidotransferase A subunit or related amidase	COG0154	J	J
15300	MAG_001000000003623	147681	149127	f	Asp-tRNAAsn/Glu-tRNAGln amidotransferase B subunit	COG0064	J	J
15301	MAG_001000000003623	149260	149638	f	Rare lipoprotein A, peptidoglycan hydrolase digesting "naked" glycans, contains C-terminal SPOR domain	COG0797	M	M
15302	MAG_001000000003623	149696	150749	f	Ca2+/Na+ antiporter	COG0530	P	P
15303	MAG_001000000003623	150745	151126	f	Uncharacterized conserved protein YurZ, alkylhydroperoxidase/carboxymuconolactone decarboxylase family	COG0599	R	R
15304	MAG_001000000003623	151261	152203	r	Predicted permease	COG0679	R	R
15305	MAG_001000000003623	152383	153937	r	Altronate dehydratase	COG2721	G	G
15306	MAG_001000000003623	153950	155315	r	Sugar phosphate permease	COG2271	G	G
15307	MAG_001000000003623	155498	156944	r	Acyl-CoA reductase or other NAD-dependent aldehyde dehydrogenase	COG1012	C	C
15308	MAG_001000000003623	157073	157985	r	Dihydrodipicolinate synthase/N-acetylneuraminate lyase	COG0329	M!!!E	M!!!E
15309	MAG_001000000003623	158354	158711	f
15310	MAG_001000000003623	159195	159558	f
15311	MAG_001000000003623	159622	160369	r	DNA-binding transcriptional regulator, FadR family	COG2186	K	K
15312	MAG_001000000003623	160616	162344	r	ABC-type uncharacterized transport system, permease and ATPase components	COG4178	R	R
15313	MAG_001000000003623	162442	163003	r	Two-component response regulator, ActR/RegA family, consists of REC and Fis-type HTH domains	COG4567	T!!!K	T!!!K
15314	MAG_001000000003623	162999	164259	r	Signal transduction histidine kinase regulating C4-dicarboxylate transport system	COG4191	T	T
15315	MAG_001000000003623	164497	165214	f	Predicted secreted (periplasmic) protein	COG3471	S	S
15316	MAG_001000000003623	165463	165556	f
15317	MAG_001000000003623	165683	165929	r
15318	MAG_001000000003623	166226	166619	r
15319	MAG_001000000003623	167687	169289	f	ABC-type transport system, periplasmic component	COG0747	E	E
15320	MAG_001000000003623	169544	171170	f	ABC-type transport system, periplasmic component	COG0747	E	E
15321	MAG_001000000003623	171567	173169	f	ABC-type transport system, periplasmic component	COG0747	E	E
15322	MAG_001000000003623	173341	174757	f
15323	MAG_001000000003623	174832	176428	f	ABC-type transport system, periplasmic component	COG0747	E	E
15324	MAG_001000000003623	176502	177513	f	ABC-type dipeptide/oligopeptide/nickel transport system, permease component	COG0601	P!!!E	P!!!E
15325	MAG_001000000003623	177523	178435	f	ABC-type dipeptide/oligopeptide/nickel transport system, permease component	COG1173	P!!!E	P!!!E
15326	MAG_001000000003623	178445	179414	f	ABC-type dipeptide/oligopeptide/nickel transport system, ATPase component	COG0444	P!!!E	P!!!E
15327	MAG_001000000003623	179413	180394	f	ABC-type oligopeptide transport system, ATPase component	COG4608	E	E
15328	MAG_001000000003623	180661	180934	r
15329	MAG_001000000003623	181384	182968	r	Peptide chain release factor RF-3	COG4108	J	J
15330	MAG_001000000003623	183299	184016	f	ABC-type proline/glycine betaine transport system, permease component	COG1174	E	E
15331	MAG_001000000003623	184041	184944	f	Periplasmic glycine betaine/choline-binding (lipo)protein of an ABC-type transport system (osmoprotectant binding protein)	COG1732	M	M
15332	MAG_001000000003623	184959	185613	f	ABC-type proline/glycine betaine transport system, permease component	COG1174	E	E
15333	MAG_001000000003623	185609	186767	f	CBS domain!!!ABC-type proline/glycine betaine transport system, ATPase component	COG0517!!!COG1125	T!!!E	T!!!E
15334	MAG_001000000003623	187250	188414	f	Diaminopimelate decarboxylase	COG0019	E	E
15335	MAG_001000000003623	188676	191271	f	Sulfite reductase, alpha subunit (flavoprotein)!!!Uncharacterized iron-regulated membrane protein	COG0369!!!COG3182	P!!!S	P!!!S
15336	MAG_001000000003623	191387	192929	r	Phosphodiesterase/alkaline phosphatase D	COG3540	P	P
15337	MAG_001000000003623	193130	194873	r	Phosphotransferase system, fructose-specific IIC component!!!Phosphotransferase system fructose-specific component IIB!!!Phosphotransferase system fructose-specific component IIB	COG1299!!!COG1445!!!COG1445	G	G
15338	MAG_001000000003623	194887	195829	r	Fructose-1-phosphate kinase or kinase (PfkB)	COG1105	G	G
15339	MAG_001000000003623	195828	198693	r	Phosphoenolpyruvate-protein kinase (PTS system EI component in bacteria)!!!Phosphotransferase system, HPr and related phosphotransfer proteins!!!Mannitol/fructose-specific phosphotransferase system, IIA domain	COG1080!!!COG1925!!!COG4668	T!!!G	T!!!G
15340	MAG_001000000003623	198982	199978	f	DNA-binding transcriptional regulator, LacI/PurR family	COG1609	K	K
15341	MAG_001000000003623	199998	200775	f	Tat protein secretion system quality control protein TatD (DNase activity)	COG0084	N	N
15342	MAG_001000000003623	200876	202907	r	Methyl-accepting chemotaxis protein	COG0840	T!!!N	T!!!N
15343	MAG_001000000003623	203178	204015	r	Membrane protein required for beta-lactamase induction	COG3725	V	V
15344	MAG_001000000003623	204011	204572	r	N-acetyl-anhydromuramyl-L-alanine amidase AmpD	COG3023	M	M
15345	MAG_001000000003623	204636	206850	r	Uncharacterized conserved protein	COG4223	S	S
15346	MAG_001000000003623	207023	207923	f	Nicotinate-nucleotide pyrophosphorylase	COG0157	H	H
15347	MAG_001000000003623	208014	208320	r
15348	MAG_001000000003623	208625	209174	f
15349	MAG_001000000003623	209385	211491	r	Polyribonucleotide nucleotidyltransferase (polynucleotide phosphorylase)	COG1185	J	J
15350	MAG_001000000003623	211686	211956	r	Ribosomal protein S15P/S13E	COG0184	J	J
15351	MAG_001000000003623	212099	213017	r	tRNA U55 pseudouridine synthase TruB, may also work on U342 of tmRNA	COG0130	J	J
15352	MAG_001000000003623	213020	213422	r	Ribosome-binding factor A	COG0858	J	J
15353	MAG_001000000003623	213581	216101	r	Translation initiation factor IF-2, a GTPase	COG0532	J	J
15354	MAG_001000000003623	216128	217610	r	Transcription antitermination factor NusA, contains S1 and KH domains	COG0195	K	K
15355	MAG_001000000003623	217669	218128	r	Ribosome maturation factor RimP	COG0779	J	J
15356	MAG_001000000003623	218549	218981	r	Preprotein translocase subunit SecG	COG1314	U	U
15357	MAG_001000000003623	218937	219693	r	Triosephosphate isomerase	COG0149	G	G
15358	MAG_001000000003623	219759	221097	r	Phosphomannomutase	COG1109	G	G
15359	MAG_001000000003623	221113	221965	r	Dihydropteroate synthase	COG0294	H	H
15360	MAG_001000000003623	221973	223896	r	ATP-dependent Zn proteases	COG0465	O	O
15361	MAG_001000000003623	224078	224729	r	23S rRNA U2552 (ribose-2'-O)-methylase RlmE/FtsJ	COG0293	J	J
15362	MAG_001000000003623	224835	225144	f	RNA-binding protein YhbY	COG1534	J	J
15363	MAG_001000000003623	225153	225558	r
15364	MAG_001000000003623	225586	226069	r	Transcription elongation factor, GreA/GreB family	COG0782	K	K
15365	MAG_001000000003623	226065	229287	r	Carbamoylphosphate synthase large subunit	COG0458	F!!!E	F!!!E
15366	MAG_001000000003623	229392	230529	r	Carbamoylphosphate synthase small subunit	COG0505	F!!!E	F!!!E
15367	MAG_001000000003623	230784	231591	r	Dihydrodipicolinate reductase	COG0289	E	E
15368	MAG_001000000003623	231600	232725	r	DnaJ-class molecular chaperone with C-terminal Zn finger domain	COG0484	O	O
15369	MAG_001000000003623	233048	234965	r	Molecular chaperone DnaK (HSP70)	COG0443	O	O
15370	MAG_001000000003623	235066	235633	r	Molecular chaperone GrpE (heat shock protein)	COG0576	O	O
15371	MAG_001000000003623	235875	237549	f	DNA repair ATPase RecN	COG0497	L	L
15372	MAG_001000000003623	237624	238029	r	Fe2+ or Zn2+ uptake regulation protein	COG0735	P	P
15373	MAG_001000000003623	238126	238654	f	Outer membrane protein assembly factor BamE, lipoprotein component of the BamABCDE complex	COG2913	M	M
15374	MAG_001000000003623	238713	239001	r	Putative antitoxin component PasI (RatB) of the RatAB toxin-antitoxin module, ubiquitin-RnfH superfamily	COG2914	V	V
15375	MAG_001000000003623	239012	239456	r	Ribosome association toxin PasT (RatA) of the RatAB toxin-antitoxin module	COG2867	J	J
15376	MAG_001000000003623	239463	240867	r	Na+-dependent transporter, SNF family	COG0733	R	R
15377	MAG_001000000003623	241078	241468	f	tmRNA-binding protein	COG0691	O	O
15378	MAG_001000000003623	241663	242431	r	DNA-binding transcriptional regulator, FadR family	COG2186	K	K
15379	MAG_001000000003623	242690	244388	f	L-lactate permease	COG1620	C	C
15380	MAG_001000000003623	244538	245363	f	Fe-S oxidoreductase	COG0247	C	C
15381	MAG_001000000003623	245359	246829	f	L-lactate utilization protein LutB, contains a ferredoxin-type domain	COG1139	C	C
15382	MAG_001000000003623	246825	247497	f	L-lactate utilization protein LutC, contains LUD domain	COG1556	C	C
15383	MAG_001000000003623	247493	250304	f	Fe-S oxidoreductase!!!FAD/FMN-containing dehydrogenase!!!Ferredoxin	COG0247!!!COG0277!!!COG1145	C	C
15384	MAG_001000000003623	250430	250712	f
15385	MAG_001000000003623	251572	251968	r	NAD(P)-dependent dehydrogenase, short-chain alcohol dehydrogenase family	COG1028	Q!!!I!!!R	Q!!!I!!!R
15386	MAG_001000000003623	252105	253002	f	DNA-binding transcriptional regulator, LysR family	COG0583	K	K
15387	MAG_001000000003623	253059	253356	f	Transposase	COG3666	X	X
15388	MAG_001000000003623	253610	254531	f	Sugar lactone lactonase YvrE	COG3386	G	G
15389	MAG_001000000003623	254588	255932	f	Sugar phosphate permease	COG2271	G	G
15390	MAG_001000000003623	255918	257163	r	Predicted arabinose efflux permease, MFS family	COG2814	G	G
15391	MAG_001000000003623	257245	257923	r	Regulator of RNase E activity RraA	COG0684	J	J
15392	MAG_001000000003623	258148	259126	f	Phosphoglycerate dehydrogenase or related dehydrogenase	COG0111	R!!!H	R!!!H
15393	MAG_001000000003623	259216	260551	f	Sugar phosphate permease	COG2271	G	G
15394	MAG_001000000003623	260666	262310	f	Acetolactate synthase large subunit or other thiamine pyrophosphate-requiring enzyme	COG0028	E!!!H	E!!!H
15395	MAG_001000000003623	262485	263406	f	Predicted metal-dependent hydrolase, TIM-barrel fold	COG3618	R	R
15396	MAG_001000000003623	263398	264139	r	DNA-binding transcriptional regulator, IclR family	COG1414	K	K
15397	MAG_001000000003623	264430	266053	f	Methyl-accepting chemotaxis protein	COG0840	T!!!N	T!!!N
15398	MAG_001000000003623	266255	266990	f
15399	MAG_001000000003623	266996	268775	f	Choline dehydrogenase or related flavoprotein	COG2303	I!!!R	I!!!R
15400	MAG_001000000003623	268776	270048	f	Cytochrome c, mono- and diheme variants!!!Cytochrome c, mono- and diheme variants!!!Cytochrome c, mono- and diheme variants	COG2010!!!COG2010!!!COG2010	C	C
15401	MAG_001000000003623	270331	270895	r	DNA-binding transcriptional regulator, AcrR family	COG1309	K	K
15402	MAG_001000000003623	271129	271831	r	Glutathione S-transferase	COG0625	O	O
15403	MAG_001000000003623	272151	273474	r	Purine-cytosine permease or related protein	COG1457	F	F
15404	MAG_001000000003623	273585	274560	r	Allophanate hydrolase subunit 2	COG1984	E	E
15405	MAG_001000000003623	274556	275429	r	Allophanate hydrolase subunit 1	COG2049	E	E
15406	MAG_001000000003623	275425	276799	r	Biotin carboxylase	COG0439	I	I
15407	MAG_001000000003623	276809	277055	r	Biotin carboxyl carrier protein	COG0511	I!!!H	I!!!H
15408	MAG_001000000003623	277150	277909	r	Lactam utilization protein B (function unknown)	COG1540	R	R
15409	MAG_001000000003623	278034	278952	f	DNA-binding transcriptional regulator, LysR family	COG0583	K	K
15410	MAG_001000000003623	279075	280092	r	Pimeloyl-ACP methyl ester carboxylesterase	COG0596	R!!!H	R!!!H
15411	MAG_001000000003623	280330	281305	f	DNA-binding transcriptional regulator, LysR family	COG0583	K	K
15412	MAG_001000000003623	281342	282281	r	AraC-type DNA-binding domain and AraC-containing proteins	COG2207	K	K
15413	MAG_001000000003623	282303	283137	r	Short-chain dehydrogenase	COG0300	R	R
15414	MAG_001000000003623	283325	283862	f	DNA-directed RNA polymerase specialized sigma subunit, sigma24 family	COG1595	K	K
15415	MAG_001000000003623	283848	284832	f	Periplasmic ferric-dicitrate binding protein FerR, regulates iron transport through sigma-19	COG3712	P!!!T	P!!!T
15416	MAG_001000000003623	284955	287325	f	Outer membrane receptor for monomeric catechols	COG4774	P	P
15417	MAG_001000000003623	287446	288928	r
15418	MAG_001000000003623	289021	289228	r
15419	MAG_001000000003623	289202	290411	r	IS4 transposase	COG3385	X	X
15420	MAG_001000000003623	290975	291476	f
15421	MAG_001000000003623	291770	292166	r
15422	MAG_001000000003623	292502	292664	r
15423	MAG_001000000003623	292614	293031	r
15424	MAG_001000000003623	293119	294820	r	Large exoprotein involved in heme utilization or adhesion!!!Large exoprotein involved in heme utilization or adhesion!!!Large exoprotein involved in heme utilization or adhesion	COG3210!!!COG3210!!!COG3210	U	U
15425	MAG_001000000003623	294894	295794	r	Pimeloyl-ACP methyl ester carboxylesterase	COG0596	R!!!H	R!!!H
15426	MAG_001000000003623	295884	296646	r	DNA-binding response regulator, NarL/FixJ family, contains REC and HTH domains	COG2197	T!!!K	T!!!K
15427	MAG_001000000003623	296812	297700	f	Pimeloyl-ACP methyl ester carboxylesterase	COG0596	R!!!H	R!!!H
15428	MAG_001000000003623	297703	298651	f	ABC-type dipeptide/oligopeptide/nickel transport system, permease component	COG0601	P!!!E	P!!!E
15429	MAG_001000000003623	298647	299505	f	ABC-type dipeptide/oligopeptide/nickel transport system, permease component	COG1173	P!!!E	P!!!E
15430	MAG_001000000003623	299501	300488	f	ABC-type dipeptide/oligopeptide/nickel transport system, ATPase component	COG0444	P!!!E	P!!!E
15431	MAG_001000000003623	300484	301456	f	ABC-type oligopeptide transport system, ATPase component	COG4608	E	E
15432	MAG_001000000003623	301483	302998	f	ABC-type transport system, periplasmic component	COG0747	E	E
15433	MAG_001000000003623	302923	303205	r
15434	MAG_001000000003623	303565	305830	f	Catalase (peroxidase I)	COG0376	P	P
15435	MAG_001000000003623	305982	306831	r	Membrane-associated enzyme, PAP2 (acid phosphatase) superfamily	COG3907	R	R
15436	MAG_001000000003623	306855	307548	r
15437	MAG_001000000003623	307739	309659	f	Methyl-accepting chemotaxis protein	COG0840	T!!!N	T!!!N
15438	MAG_001000000003623	309713	310133	r	Predicted nucleic acid-binding protein, contains PIN domain	COG1487	R	R
15439	MAG_001000000003623	310129	310375	r	Plasmid stability protein	COG4691	V	V
15440	MAG_001000000003623	310597	313153	f
15441	MAG_001000000003623	313183	317758	f	Outer membrane protein TolC	COG1538	M	M
15442	MAG_001000000003623	317754	322242	f	Uncharacterized conserved protein RhaS, contains 28 RHS repeats	COG3209	R	R
15443	MAG_001000000003623	322238	325049	f	Protein-tyrosine phosphatase!!!Uncharacterized conserved protein RhaS, contains 28 RHS repeats	COG2453!!!COG3209	T!!!R	T!!!R
15444	MAG_001000000003623	325117	325486	r	Uncharacterized conserved protein PhnB, glyoxalase superfamily	COG2764	R	R
15445	MAG_001000000003623	325609	327082	r	N-acyl-D-aspartate/D-glutamate deacylase	COG3653	Q	Q
15446	MAG_001000000003623	327083	327944	r	DNA-binding transcriptional regulator, MurR/RpiR family, contains HTH and SIS domains	COG1737	K	K
15447	MAG_001000000003623	327971	329321	r	H+/gluconate symporter or related permease	COG2610	R!!!G	R!!!G
15448	MAG_001000000003623	329604	331050	f	Sulfate permease or related transporter, MFS superfamily	COG0659	P	P
15449	MAG_001000000003623	331193	332087	r	Nucleoside-diphosphate-sugar epimerase	COG0451	M	M
15450	MAG_001000000003623	332189	333101	r	DNA-binding transcriptional regulator, LysR family	COG0583	K	K
15451	MAG_001000000003623	333293	333884	r	Putative NADPH-quinone reductase (modulator of drug activity B)	COG2249	R	R
15452	MAG_001000000003623	334083	334398	f	Quinol monooxygenase YgiN	COG1359	C	C
15453	MAG_001000000003623	334387	335152	r	Uncharacterized membrane protein YfcA	COG0730	S	S
15454	MAG_001000000003623	335369	336251	f	DNA-binding transcriptional regulator, LysR family	COG0583	K	K
15455	MAG_001000000003623	336347	336692	f	Predicted enzyme of the cupin superfamily	COG3450	R	R
15456	MAG_001000000003623	336911	337799	r	3-hydroxyisobutyrate dehydrogenase or related beta-hydroxyacid dehydrogenase	COG2084	I	I
15457	MAG_001000000003623	337809	339336	r	Acyl-CoA reductase or other NAD-dependent aldehyde dehydrogenase	COG1012	C	C
15458	MAG_001000000003623	339433	340423	f	DNA-binding transcriptional regulator, LysR family	COG0583	K	K
15459	MAG_001000000003623	340631	341513	r
15460	MAG_001000000003623	341950	342661	r
15461	MAG_001000000003623	343040	344246	f
15462	MAG_001000000003623	345445	346258	f
15463	MAG_001000000003623	346250	346985	f
15464	MAG_001000000003623	347334	347961	r	Site-specific DNA recombinase related to the DNA invertase Pin	COG1961	L	L
15465	MAG_001000000003623	348276	348963	f
15466	MAG_001000000003623	349126	349366	r	Transcriptional regulator, contains XRE-family HTH domain	COG1396	K	K
15467	MAG_001000000003623	349482	349803	f
15468	MAG_001000000003623	349893	350619	r
15469	MAG_001000000003623	350776	351403	r
15470	MAG_001000000003623	351847	352909	r	Integrase	COG0582	X!!!L	X!!!L
15471	MAG_001000000003623	353195	353378	f	DNA-binding transcriptional regulator, LysR family	COG0583	K	K
15472	MAG_001000000003623	353374	353878	r	Outer membrane protein OmpA and related peptidoglycan-associated (lipo)proteins	COG2885	M	M
15473	MAG_001000000003623	353881	355150	r	GGDEF domain, diguanylate cyclase (c-di-GMP synthetase) or its enzymatically inactive variants	COG2199	T	T
15474	MAG_001000000003623	355146	355722	r
15475	MAG_001000000003623	355860	357957	r	ATP-dependent exoDNAse (exonuclease V), alpha subunit, helicase superfamily I	COG0507	L	L
15476	MAG_001000000003623	357953	361643	r	ATP-dependent exoDNAse (exonuclease V) beta subunit (contains helicase and exonuclease domains)	COG1074	L	L
15477	MAG_001000000003623	361639	365092	r	Exonuclease V gamma subunit	COG1330	L	L
25319	MAG_001000000005733	1	4738	f	Non-ribosomal peptide synthetase component F!!!Non-ribosomal peptide synthetase component F!!!Non-ribosomal peptide synthetase component F!!!Non-ribosomal peptide synthetase component F!!!Non-ribosomal peptide synthetase component F!!!Thioesterase domain of type I polyketide synthase or non-ribosomal peptide synthetase	COG1020!!!COG1020!!!COG1020!!!COG1020!!!COG1020!!!COG3319	Q	Q
25448	MAG_001000000005774	1	1468	f	Non-ribosomal peptide synthetase component F!!!Non-ribosomal peptide synthetase component F!!!Non-ribosomal peptide synthetase component F!!!Non-ribosomal peptide synthetase component F!!!Non-ribosomal peptide synthetase component F!!!Thioesterase domain of type I polyketide synthase or non-ribosomal peptide synthetase	COG1020!!!COG1020!!!COG1020!!!COG1020!!!COG1020!!!COG3319	Q	Q
43475	MAG_001000000009744	0	2373	f	Methionyl-tRNA formyltransferase!!!Non-ribosomal peptide synthetase component F!!!Non-ribosomal peptide synthetase component F!!!Non-ribosomal peptide synthetase component F!!!Non-ribosomal peptide synthetase component F!!!Non-ribosomal peptide synthetase component F!!!Non-ribosomal peptide synthetase component F!!!Non-ribosomal peptide synthetase component F!!!Non-ribosomal peptide synthetase co…	COG0223!!!COG1020!!!COG1020!!!COG1020!!!COG1020!!!COG1020!!!COG1020!!!COG1020!!!COG1020!!!COG1020!!!COG1020!!!COG1020!!!COG1020!!!COG1020!!!COG1020!!!COG1020!!!COG3319	J!!!Q	J!!!Q
55000	MAG_001000000012186	0	2184	r	Non-ribosomal peptide synthetase component F!!!Non-ribosomal peptide synthetase component F!!!Non-ribosomal peptide synthetase component F!!!Non-ribosomal peptide synthetase component F!!!Non-ribosomal peptide synthetase component F!!!Thioesterase domain of type I polyketide synthase or non-ribosomal peptide synthetase	COG1020!!!COG1020!!!COG1020!!!COG1020!!!COG1020!!!COG3319	Q	Q
62835	MAG_001000000013893	1	253	f	Regulator of RNase E activity RraA	COG0684	J	J
62836	MAG_001000000013893	269	1139	f	3-hydroxyisobutyrate dehydrogenase or related beta-hydroxyacid dehydrogenase	COG2084	I	I
62837	MAG_001000000013893	1204	2971	r	Serine protease, subtilisin family	COG1404	O	O
62838	MAG_001000000013893	3068	3635	r
62839	MAG_001000000013893	3672	3966	r
62840	MAG_001000000013893	4089	4824	r	NAD(P)H-dependent FMN reductase	COG0431	C	C
62841	MAG_001000000013893	5045	5207	r
62842	MAG_001000000013893	5753	6236	f	NADH:ubiquinone oxidoreductase 24 kD subunit (chain E)	COG1905	C	C
62843	MAG_001000000013893	6229	7789	f	NADH:ubiquinone oxidoreductase, NADH-binding 51 kD subunit (chain F)	COG1894	C	C
62844	MAG_001000000013893	7785	10662	f	Predicted molibdopterin-dependent oxidoreductase YjgC	COG3383	R	R
62845	MAG_001000000013893	10658	10880	f
62846	MAG_001000000013893	11021	11552	r
62847	MAG_001000000013893	11928	12174	r
62848	MAG_001000000013893	12224	13820	f	Neutral trehalase	COG1626	G	G
62849	MAG_001000000013893	13896	14178	r	DNA-binding response regulator, OmpR family, contains REC and winged-helix (wHTH) domain	COG0745	T!!!K	T!!!K
62850	MAG_001000000013893	14533	16906	f	PAS domain!!!Predicted signal transduction protein containing a membrane domain, an EAL and a GGDEF domain	COG2202!!!COG5001	T	T
62851	MAG_001000000013893	16916	17354	r	ABC-type phosphate transport system, periplasmic component	COG0226	P	P
62852	MAG_001000000013893	17365	18598	r
62853	MAG_001000000013893	18689	20552	r	Signal transduction histidine kinase regulating C4-dicarboxylate transport system	COG4191	T	T
62854	MAG_001000000013893	20800	22504	r	ABC-type uncharacterized transport system, permease and ATPase components	COG4178	R	R
62855	MAG_001000000013893	22739	23393	f	Ferric iron reductase protein FhuF, involved in iron transport	COG4114	P	P
62856	MAG_001000000013893	23584	25231	r	ABC-type siderophore export system, fused ATPase and permease components	COG4615	P	P
62857	MAG_001000000013893	25233	29085	r	Non-ribosomal peptide synthetase component F!!!Thioester reductase domain of alpha aminoadipate reductase Lys2 and NRPSs	COG1020!!!COG3320	Q	Q
62858	MAG_001000000013893	29081	39287	r	Non-ribosomal peptide synthetase component F!!!Non-ribosomal peptide synthetase component F!!!Non-ribosomal peptide synthetase component F!!!Taurine dioxygenase, alpha-ketoglutarate-dependent	COG1020!!!COG1020!!!COG1020!!!COG2175	Q	Q
62859	MAG_001000000013893	39383	41366	r	Non-ribosomal peptide synthetase component F!!!Non-ribosomal peptide synthetase component F!!!Non-ribosomal peptide synthetase component F!!!Non-ribosomal peptide synthetase component F!!!Non-ribosomal peptide synthetase component F!!!Non-ribosomal peptide synthetase component F	COG1020!!!COG1020!!!COG1020!!!COG1020!!!COG1020!!!COG1020	Q	Q
65225	MAG_001000000014440	227	629	r	Uncharacterized conserved protein YecT, DUF1311 family	COG3755	S	S
65226	MAG_001000000014440	781	1240	f	Uncharacterized conserved protein YndB, AHSA1/START domain	COG3832	S	S
65227	MAG_001000000014440	1704	1998	r
65228	MAG_001000000014440	2174	3122	r	Transcriptional regulator GlxA family, contains an amidase domain and an AraC-type DNA-binding HTH domain	COG4977	K	K
65229	MAG_001000000014440	3325	4063	f	NADP-dependent 3-hydroxy acid dehydrogenase YdfG	COG4221	C	C
65230	MAG_001000000014440	4089	4347	f	Ketosteroid isomerase-related protein	COG3631	R	R
65231	MAG_001000000014440	4418	5105	r	Putative intracellular protease/amidase	COG0693	R	R
65232	MAG_001000000014440	5204	6197	f	Transcriptional regulator GlxA family, contains an amidase domain and an AraC-type DNA-binding HTH domain	COG4977	K	K
65233	MAG_001000000014440	6165	7068	r	Pimeloyl-ACP methyl ester carboxylesterase	COG0596	R!!!H	R!!!H
65234	MAG_001000000014440	7096	7474	r
65235	MAG_001000000014440	8072	8438	f
65236	MAG_001000000014440	8621	10445	r	Glucoamylase (glucan-1,4-alpha-glucosidase), GH15 family	COG3387	G	G
65237	MAG_001000000014440	10437	11238	r	NAD(P)-dependent dehydrogenase, short-chain alcohol dehydrogenase family	COG1028	Q!!!I!!!R	Q!!!I!!!R
65238	MAG_001000000014440	11422	12556	r	Putative sterol carrier protein	COG3255	I	I
65239	MAG_001000000014440	12648	13419	r	Trans-aconitate methyltransferase	COG4106	C	C
65240	MAG_001000000014440	13562	14297	f	Surfactin synthase thioesterase subunit	COG3208	Q	Q
65241	MAG_001000000014440	14589	26934	f	Non-ribosomal peptide synthetase component F!!!Non-ribosomal peptide synthetase component F!!!Non-ribosomal peptide synthetase component F!!!Non-ribosomal peptide synthetase component F!!!Non-ribosomal peptide synthetase component F!!!Non-ribosomal peptide synthetase component F	COG1020!!!COG1020!!!COG1020!!!COG1020!!!COG1020!!!COG1020	Q	Q
65242	MAG_001000000014440	26933	40469	f	Non-ribosomal peptide synthetase component F!!!Non-ribosomal peptide synthetase component F!!!Non-ribosomal peptide synthetase component F!!!Non-ribosomal peptide synthetase component F!!!Non-ribosomal peptide synthetase component F	COG1020!!!COG1020!!!COG1020!!!COG1020!!!COG1020	Q	Q
65243	MAG_001000000014440	40465	43699	f	Acyl-CoA synthetase (AMP-forming)/AMP-acid ligase II!!!Non-ribosomal peptide synthetase component F!!!Non-ribosomal peptide synthetase component F!!!Non-ribosomal peptide synthetase component F!!!Non-ribosomal peptide synthetase component F!!!Non-ribosomal peptide synthetase component F!!!Non-ribosomal peptide synthetase component F!!!Non-ribosomal peptide synthetase component F!!!Non-ribosomal p…	COG0318!!!COG1020!!!COG1020!!!COG1020!!!COG1020!!!COG1020!!!COG1020!!!COG1020!!!COG1020!!!COG1020!!!COG2175!!!COG3319	Q!!!I	Q!!!I
65244	MAG_001000000014440	44180	46652	f	Outer membrane receptor for ferric coprogen and ferric-rhodotorulic acid	COG4773	P	P
65245	MAG_001000000014440	46744	50899	r	Non-ribosomal peptide synthetase component F!!!Non-ribosomal peptide synthetase component F!!!Thioesterase domain of type I polyketide synthase or non-ribosomal peptide synthetase	COG1020!!!COG1020!!!COG3319	Q	Q
65246	MAG_001000000014440	50936	52595	r	ABC-type siderophore export system, fused ATPase and permease components	COG4615	P	P
65247	MAG_001000000014440	52684	53560	r	Formylglycine-generating enzyme, required for sulfatase activity, contains SUMF1/FGE domain	COG1262	O	O
65248	MAG_001000000014440	53593	54874	r	Selenocysteine lyase/Cysteine desulfurase	COG0520	E	E
65249	MAG_001000000014440	54870	56241	r	Zn-dependent dipeptidase, microsomal dipeptidase homolog	COG2355	E	E
65250	MAG_001000000014440	56264	58190	f
65251	MAG_001000000014440	58380	58707	r
65252	MAG_001000000014440	59184	60579	r	Outer membrane protein TolC	COG1538	M	M
65253	MAG_001000000014440	60589	62560	r	ABC-type antimicrobial peptide transport system, permease component!!!ABC-type lipoprotein export system, ATPase component	COG0577!!!COG1136	M!!!V	M!!!V
65254	MAG_001000000014440	62560	63709	r	Multidrug efflux pump subunit AcrA (membrane-fusion protein)	COG0845	M!!!V	M!!!V
65255	MAG_001000000014440	64203	64683	f	DNA-directed RNA polymerase specialized sigma subunit, sigma24 family	COG1595	K	K
65256	MAG_001000000014440	64829	66164	f	Lysine/ornithine N-monooxygenase	COG3486	Q	Q
65257	MAG_001000000014440	66354	69693	f	CheY chemotaxis protein or a CheY-like REC (receiver) domain!!!ABC-type amino acid transport/signal transduction system, periplasmic component/domain!!!ABC-type amino acid transport/signal transduction system, periplasmic component/domain!!!HPt (histidine-containing phosphotransfer) domain!!!PAS domain!!!K+-sensing histidine kinase KdpD	COG0784!!!COG0834!!!COG0834!!!COG2198!!!COG2202!!!COG2205	T!!!E	T!!!E
65258	MAG_001000000014440	69998	70433	f
65259	MAG_001000000014440	70508	71162	f	DNA-binding response regulator, NarL/FixJ family, contains REC and HTH domains	COG2197	T!!!K	T!!!K
65260	MAG_001000000014440	71387	72254	f	Redox-sensitive bicupin YhaK, pirin superfamily	COG1741	R	R
65261	MAG_001000000014440	72448	73891	f	cAMP-binding domain of CRP or a regulatory subunit of cAMP-dependent protein kinases!!!Small-conductance mechanosensitive channel	COG0664!!!COG0668	M!!!T	M!!!T
65262	MAG_001000000014440	74133	74574	f	Alkylhydroperoxidase family enzyme, contains CxxC motif	COG2128	P	P
65263	MAG_001000000014440	74622	75495	r	DNA-binding transcriptional regulator, LysR family	COG0583	K	K
65264	MAG_001000000014440	75592	76333	r	NAD(P)-dependent dehydrogenase, short-chain alcohol dehydrogenase family	COG1028	Q!!!I!!!R	Q!!!I!!!R
65265	MAG_001000000014440	77068	78577	r	DNA-binding transcriptional regulator, MocR family, contains an aminotransferase domain!!!AraC-type DNA-binding domain and AraC-containing proteins	COG1167!!!COG2207	E!!!K	E!!!K
65266	MAG_001000000014440	78676	79306	f	Threonine/homoserine/homoserine lactone efflux protein	COG1280	E	E
65267	MAG_001000000014440	79720	80371	f	Nicotinamidase-related amidase	COG1335	R!!!H	R!!!H
65268	MAG_001000000014440	80833	82546	f	Predicted hydrocarbon binding protein, contains 4VR domain!!!Transcriptional regulator containing PAS, AAA-type ATPase, and DNA-binding Fis domains	COG1719!!!COG3829	T!!!R!!!K	T!!!R!!!K
65269	MAG_001000000014440	83164	83857	f	Nicotinamidase-related amidase	COG1335	R!!!H	R!!!H
65270	MAG_001000000014440	83940	84213	f	Xanthosine utilization system component, XapX domain	COG4317	F	F
65271	MAG_001000000014440	84287	86288	f	Predicted amidohydrolase YtcJ	COG1574	R	R
65272	MAG_001000000014440	86663	87164	f	DNA-directed RNA polymerase specialized sigma subunit, sigma24 family	COG1595	K	K
65273	MAG_001000000014440	87201	88197	f	Periplasmic ferric-dicitrate binding protein FerR, regulates iron transport through sigma-19	COG3712	P!!!T	P!!!T
65274	MAG_001000000014440	88294	90733	f	Outer membrane receptor for Fe3+-dicitrate	COG4772	P	P
65275	MAG_001000000014440	90962	92114	r	Fucose permease	COG0738	G	G
65276	MAG_001000000014440	92346	93339	f	Diaminopimelate epimerase	COG0253	E	E
65277	MAG_001000000014440	93536	94784	r	Cytosine/adenosine deaminase or related metal-dependent hydrolase	COG0402	F!!!R	F!!!R
65278	MAG_001000000014440	94796	96068	r	Purine-cytosine permease or related protein	COG1457	F	F
65279	MAG_001000000014440	96344	97316	r	Pimeloyl-ACP methyl ester carboxylesterase	COG0596	R!!!H	R!!!H
65280	MAG_001000000014440	97357	97714	r	6-pyruvoyl-tetrahydropterin synthase	COG0720	H	H
65281	MAG_001000000014440	97797	98877	r	Predicted acylesterase/phospholipase RssA, containd patatin domain	COG1752	R	R
65282	MAG_001000000014440	99109	99418	f	Uncharacterized membrane protein YkoI	COG3212	S	S
65283	MAG_001000000014440	99417	99729	f	Uncharacterized membrane protein YkoI	COG3212	S	S
65284	MAG_001000000014440	99728	100397	f	DNA-binding response regulator, OmpR family, contains REC and winged-helix (wHTH) domain	COG0745	T!!!K	T!!!K
65285	MAG_001000000014440	100393	101707	f	Signal transduction histidine kinase	COG0642	T	T
65286	MAG_001000000014440	101956	103276	f	Predicted histidine transporter YuiF, NhaC family	COG2056	E	E
65287	MAG_001000000014440	103504	105184	f	Methyl-accepting chemotaxis protein!!!Signal transduction histidine kinase	COG0840!!!COG4564	T!!!N	T!!!N
73977	MAG_001000000016446	59	782	r	Redox-sensitive bicupin YhaK, pirin superfamily	COG1741	R	R
73978	MAG_001000000016446	1094	2045	f	Transcriptional regulator GlxA family, contains an amidase domain and an AraC-type DNA-binding HTH domain	COG4977	K	K
73979	MAG_001000000016446	2229	3720	f	Tetratricopeptide (TPR) repeat!!!DNA-binding winged helix-turn-helix (wHTH) domain!!!Predicted ATPase	COG0457!!!COG3710!!!COG3903	R!!!K	R!!!K
73980	MAG_001000000016446	3666	6471	r	DNA-binding winged helix-turn-helix (wHTH) domain!!!Predicted ATPase	COG3710!!!COG3903	R!!!K	R!!!K
73981	MAG_001000000016446	6831	7653	f	Lysophospholipase, alpha-beta hydrolase superfamily	COG2267	I	I
73982	MAG_001000000016446	7834	8782	f	DNA-binding transcriptional regulator, LysR family	COG0583	K	K
73983	MAG_001000000016446	8778	9192	f	Uncharacterized membrane protein YphA, DoxX/SURF4 family	COG2259	S	S
73984	MAG_001000000016446	9184	9817	f	Antibiotic biosynthesis monooxygenase (ABM) superfamily enzyme	COG3224	R	R
73985	MAG_001000000016446	9935	11774	f	Predicted amidohydrolase YtcJ	COG1574	R	R
73986	MAG_001000000016446	11930	12560	f	Nicotinamidase-related amidase	COG1335	R!!!H	R!!!H
73987	MAG_001000000016446	12821	13700	f	DNA-binding transcriptional regulator, LysR family	COG0583	K	K
73988	MAG_001000000016446	13755	14232	r	Hemerythrin superfamily protein	COG5592	R	R
73989	MAG_001000000016446	14534	14810	r	Plasmid stabilization system protein ParE	COG3668	X	X
73990	MAG_001000000016446	14809	15082	r	Predicted transcriptional regulator	COG3905	K	K
73991	MAG_001000000016446	15336	16800	r	NADH:ubiquinone oxidoreductase subunit 2 (chain N)	COG1007	C	C
73992	MAG_001000000016446	16807	18340	r	NADH:ubiquinone oxidoreductase subunit 4 (chain M)	COG1008	C	C
73993	MAG_001000000016446	18379	20233	r	NADH:ubiquinone oxidoreductase subunit 5 (chain L)/Multisubunit Na+/H+ antiporter, MnhA subunit	COG1009	P!!!C	P!!!C
73994	MAG_001000000016446	20229	20538	r	NADH:ubiquinone oxidoreductase subunit 11 or 4L (chain K)	COG0713	C	C
73995	MAG_001000000016446	20542	21043	r	NADH:ubiquinone oxidoreductase subunit 6 (chain J)	COG0839	C	C
73996	MAG_001000000016446	21052	21601	r	Formate hydrogenlyase subunit 6/NADH:ubiquinone oxidoreductase 23 kD subunit (chain I)	COG1143	C	C
73997	MAG_001000000016446	21612	22620	r	NADH:ubiquinone oxidoreductase subunit 1 (chain H)	COG1005	C	C
73998	MAG_001000000016446	22616	25331	r	NADH dehydrogenase/NADH:ubiquinone oxidoreductase 75 kD subunit (chain G)	COG1034	C	C
73999	MAG_001000000016446	25472	26831	r	NADH:ubiquinone oxidoreductase, NADH-binding 51 kD subunit (chain F)	COG1894	C	C
74000	MAG_001000000016446	26827	27325	r	NADH:ubiquinone oxidoreductase 24 kD subunit (chain E)	COG1905	C	C
74001	MAG_001000000016446	27327	29112	r	NADH:ubiquinone oxidoreductase 49 kD subunit (chain D)!!!NADH:ubiquinone oxidoreductase 27 kD subunit (chain C)	COG0649!!!COG0852	C	C
74002	MAG_001000000016446	29184	29859	r	NADH:ubiquinone oxidoreductase 20 kD subunit (chhain B) or related Fe-S oxidoreductase	COG0377	C	C
74003	MAG_001000000016446	29869	30283	r	NADH:ubiquinone oxidoreductase subunit 3 (chain A)	COG0838	C	C
74004	MAG_001000000016446	31015	32938	f	Methyl-accepting chemotaxis protein	COG0840	T!!!N	T!!!N
74005	MAG_001000000016446	33044	34370	r	Isocitrate lyase	COG2224	C	C
74006	MAG_001000000016446	34826	35588	r	Type II secretory pathway, component HofQ	COG4796	U	U
74007	MAG_001000000016446	35831	36257	r	Predicted N-acyltransferase, GNAT family	COG2153	R	R
74008	MAG_001000000016446	36249	37416	r	Ribosomal protein L16 Arg81 hydroxylase, contains JmjC domain	COG2850	J	J
74009	MAG_001000000016446	37500	38871	r	Adenylosuccinate lyase	COG0015	F	F
74010	MAG_001000000016446	39040	39664	r	Regulator of phage lambda lysogenization HflD, binds to CII and stimulates its degradation	COG2915	T!!!X	T!!!X
74011	MAG_001000000016446	39660	40785	r	tRNA U34 2-thiouridine synthase MnmA/TrmU, contains the PP-loop ATPase domain	COG0482	J	J
74012	MAG_001000000016446	40844	41291	r	ADP-ribose pyrophosphatase YjhB, NUDIX family	COG1051	F	F
74013	MAG_001000000016446	41491	41758	r
74014	MAG_001000000016446	41817	42369	r
74015	MAG_001000000016446	42931	45157	r	Monomeric isocitrate dehydrogenase	COG2838	C	C
74016	MAG_001000000016446	45639	46896	f	Isocitrate dehydrogenase	COG0538	C	C
74017	MAG_001000000016446	46976	47252	r	Cold shock protein, CspA family	COG1278	K	K
74018	MAG_001000000016446	47596	47842	f	ATP-dependent Clp protease adapter protein ClpS	COG2127	O	O
74019	MAG_001000000016446	47871	50142	f	ATP-dependent Clp protease ATP-binding subunit ClpA	COG0542	O	O
74020	MAG_001000000016446	50378	50597	r	Translation initiation factor IF-1	COG0361	J	J
74021	MAG_001000000016446	50719	51427	r	Arginyl-tRNA--protein-N-Asp/Glu arginylyltransferase	COG2935	O	O
74022	MAG_001000000016446	51484	52165	r	Leu/Phe-tRNA-protein transferase	COG2360	O	O
74023	MAG_001000000016446	52245	53205	r	Thioredoxin reductase	COG0492	O	O
74024	MAG_001000000016446	53466	55872	f	DNA segregation ATPase FtsK/SpoIIIE and related proteins	COG1674	D	D
74025	MAG_001000000016446	55930	56554	f	Outer membrane lipoprotein-sorting protein	COG2834	M	M
74026	MAG_001000000016446	56720	58046	f	Replication-associated recombination protein RarA (DNA-dependent ATPase)	COG2256	L	L
74027	MAG_001000000016446	58042	58417	f	Fluoride ion exporter CrcB/FEX, affects chromosome condensation	COG0239	P!!!D	P!!!D
74028	MAG_001000000016446	58432	59713	f	Seryl-tRNA synthetase	COG0172	J	J
74029	MAG_001000000016446	59713	61108	f	Uroporphyrinogen-III methylase (siroheme synthase)!!!Siroheme synthase (precorrin-2 oxidase/ferrochelatase domain)	COG0007!!!COG1648	H	H
74030	MAG_001000000016446	61229	62234	r	Glutathionyl-hydroquinone reductase	COG0435	C	C
74031	MAG_001000000016446	62322	63324	r	Anthranilate phosphoribosyltransferase	COG0547	E	E
74032	MAG_001000000016446	63320	63656	r	Sulfur relay (sulfurtransferase) protein, DsrC/TusE family	COG2920	P	P
74033	MAG_001000000016446	63652	63946	r	Sulfur transfer complex TusBCD TusB component, DsrH family	COG2168	O	O
74034	MAG_001000000016446	63945	64308	r	Sulfur relay (sulfurtransferase) complex TusC component, DsrF/TusC family	COG2923	P	P
74035	MAG_001000000016446	64307	64730	r	Sulfur relay (sulfurtransferase) complex TusBCD TusD component, DsrE family	COG1553	P	P
74036	MAG_001000000016446	64999	65329	r
74037	MAG_001000000016446	65331	65592	r
74038	MAG_001000000016446	65731	66082	f
74039	MAG_001000000016446	66211	66640	r	Ribosomal protein S18 acetylase RimI and related acetyltransferases	COG0456	J	J
74040	MAG_001000000016446	66804	68532	f	Gamma-glutamyltranspeptidase	COG0405	E	E
74041	MAG_001000000016446	68572	69106	f	Nicotinamidase-related amidase	COG1335	R!!!H	R!!!H
74042	MAG_001000000016446	69562	70693	f	K+-sensing histidine kinase KdpD	COG2205	T	T
74043	MAG_001000000016446	70713	71559	f	Sugar lactone lactonase YvrE	COG3386	G	G
74044	MAG_001000000016446	71558	71681	f
74045	MAG_001000000016446	71899	72823	f	Predicted arabinose efflux permease, MFS family	COG2814	G	G
74046	MAG_001000000016446	72832	73006	f	MFS-type transporter involved in bile tolerance, Atg22 family	COG2270	R	R
74047	MAG_001000000016446	73024	73681	r	Cellulase/cellobiase CelA1	COG5297	G	G
74048	MAG_001000000016446	73927	74263	f
74049	MAG_001000000016446	74404	76168	r	L-lactate permease	COG1620	C	C
74050	MAG_001000000016446	76471	77017	r	Acyl-CoA thioesterase FadM	COG0824	I	I
74051	MAG_001000000016446	77202	77583	r	Enamine deaminase RidA, house cleaning of reactive enamine intermediates, YjgF/YER057c/UK114 family	COG0251	V	V
74052	MAG_001000000016446	77823	78777	r	DNA-binding transcriptional regulator, LysR family	COG0583	K	K
74053	MAG_001000000016446	78877	79741	f	Predicted oxidoreductase (related to aryl-alcohol dehydrogenase)	COG0667	R	R
74054	MAG_001000000016446	79833	81660	r	Kef-type K+ transport system, membrane component KefB!!!Voltage-gated potassium channel Kch	COG0475!!!COG1226	P	P
74055	MAG_001000000016446	81661	82183	r	Putative NADPH-quinone reductase (modulator of drug activity B)	COG2249	R	R
74056	MAG_001000000016446	82360	83707	r	K+-sensing histidine kinase KdpD	COG2205	T	T
74057	MAG_001000000016446	83703	84423	r	DNA-binding response regulator, OmpR family, contains REC and winged-helix (wHTH) domain	COG0745	T!!!K	T!!!K
74058	MAG_001000000016446	84797	85583	f	ABC-type transporter Mla maintaining outer membrane lipid asymmetry, lipoprotein component MlaA	COG2853	M	M
74059	MAG_001000000016446	85575	85812	f
74060	MAG_001000000016446	85965	87267	f	Mn2+ and Fe2+ transporters of the NRAMP family	COG1914	P	P
74061	MAG_001000000016446	87333	87813	f	Glyoxalase superfamily enzyme, possibly 3-demethylubiquinone-9 3-methyltransferase	COG3865	R	R
74062	MAG_001000000016446	88016	88418	r	Enamine deaminase RidA, house cleaning of reactive enamine intermediates, YjgF/YER057c/UK114 family	COG0251	V	V
74063	MAG_001000000016446	88551	89481	f	DNA-binding transcriptional regulator, LysR family	COG0583	K	K
74064	MAG_001000000016446	89634	91029	f	Outer membrane protein TolC	COG1538	M	M
74065	MAG_001000000016446	91198	93343	f	ABC-type bacteriocin/lantibiotic exporters, contain an N-terminal double-glycine peptidase domain	COG2274	V	V
74066	MAG_001000000016446	93348	94773	f	Multidrug efflux pump subunit AcrA (membrane-fusion protein)	COG0845	M!!!V	M!!!V
74067	MAG_001000000016446	94809	95193	f
74068	MAG_001000000016446	95244	105945	f	Soluble lytic murein transglycosylase and related regulatory proteins (some contain LysM/invasin domains)!!!Serine protease, subtilisin family!!!Ca2+-binding protein, RTX toxin-related!!!Ca2+-binding protein, RTX toxin-related!!!Ca2+-binding protein, RTX toxin-related!!!Ca2+-binding protein, RTX toxin-related!!!Ca2+-binding protein, RTX toxin-related!!!Ca2+-binding protein, RTX toxin-related!!!Re…	COG0741!!!COG1404!!!COG2931!!!COG2931!!!COG2931!!!COG2931!!!COG2931!!!COG2931!!!COG4935	M!!!Q!!!O	M!!!Q!!!O
74069	MAG_001000000016446	106120	106513	f	Uncharacterized conserved protein	COG3791	S	S
74070	MAG_001000000016446	106701	107655	r	Lysophospholipase, alpha-beta hydrolase superfamily	COG2267	I	I
74071	MAG_001000000016446	108194	108941	f	ABC-type amino acid transport/signal transduction system, periplasmic component/domain	COG0834	T!!!E	T!!!E
74072	MAG_001000000016446	108949	109963	r	NADPH:quinone reductase or related Zn-dependent oxidoreductase	COG0604	R!!!C	R!!!C
74073	MAG_001000000016446	110057	110960	f	DNA-binding transcriptional regulator, LysR family	COG0583	K	K
74074	MAG_001000000016446	111115	113101	f	Ca2+-binding protein, RTX toxin-related	COG2931	Q	Q
74075	MAG_001000000016446	113113	114037	r	DNA-binding transcriptional regulator, LysR family	COG0583	K	K
74076	MAG_001000000016446	114277	114610	r
74077	MAG_001000000016446	114631	115543	r	Pimeloyl-ACP methyl ester carboxylesterase	COG0596	R!!!H	R!!!H
74078	MAG_001000000016446	115546	116473	r	Lysophospholipase, alpha-beta hydrolase superfamily	COG2267	I	I
74079	MAG_001000000016446	116534	117569	f	Cupin domain protein related to quercetin dioxygenase!!!AraC-type DNA-binding domain and AraC-containing proteins	COG1917!!!COG2207	R!!!K	R!!!K
74080	MAG_001000000016446	117637	119248	r	Choline dehydrogenase or related flavoprotein	COG2303	I!!!R	I!!!R
74081	MAG_001000000016446	119311	120085	r	Triacylglycerol esterase/lipase EstA, alpha/beta hydrolase fold	COG1075	I	I
74082	MAG_001000000016446	120171	121611	f	DNA-binding response regulator, NarL/FixJ family, contains REC and HTH domains!!!HD-GYP domain, c-di-GMP phosphodiesterase class II (or its inactivated variant)!!!HD-GYP domain, c-di-GMP phosphodiesterase class II (or its inactivated variant)	COG2197!!!COG2206!!!COG2206	T!!!K	T!!!K
74083	MAG_001000000016446	121792	122299	f	DNA-directed RNA polymerase specialized sigma subunit, sigma24 family	COG1595	K	K
74084	MAG_001000000016446	122295	123222	f	Periplasmic ferric-dicitrate binding protein FerR, regulates iron transport through sigma-19	COG3712	P!!!T	P!!!T
74085	MAG_001000000016446	123345	125745	f	Outer membrane receptor for monomeric catechols	COG4774	P	P
74086	MAG_001000000016446	125987	126245	f
74087	MAG_001000000016446	126290	127226	r	DNA-binding transcriptional regulator, LysR family	COG0583	K	K
74088	MAG_001000000016446	127297	128248	r	Aldo/keto reductase, related to diketogulonate reductase	COG0656	Q	Q
74089	MAG_001000000016446	128270	129689	r	Outer membrane protein TolC	COG1538	M	M
74090	MAG_001000000016446	129704	131174	r	Predicted arabinose efflux permease, MFS family	COG2814	G	G
74091	MAG_001000000016446	131173	132298	r	Multidrug resistance efflux pump	COG1566	V	V
74092	MAG_001000000016446	132526	133150	f	DNA-binding transcriptional regulator, AcrR family	COG1309	K	K
74093	MAG_001000000016446	133146	133659	f	G:T/U-mismatch repair DNA glycosylase	COG3663	L	L
74094	MAG_001000000016446	133713	134637	r	DNA-binding transcriptional regulator, LysR family	COG0583	K	K
74095	MAG_001000000016446	134748	135576	f	NAD(P)-dependent dehydrogenase, short-chain alcohol dehydrogenase family	COG1028	Q!!!I!!!R	Q!!!I!!!R
74096	MAG_001000000016446	135875	136196	r
74097	MAG_001000000016446	136241	137159	r	DNA-binding transcriptional regulator, LysR family	COG0583	K	K
74098	MAG_001000000016446	137249	138269	f	NADPH:quinone reductase or related Zn-dependent oxidoreductase	COG0604	R!!!C	R!!!C
74099	MAG_001000000016446	138359	139319	r	DNA-binding transcriptional regulator, LysR family	COG0583	K	K
74100	MAG_001000000016446	139320	139494	r
74101	MAG_001000000016446	139557	140139	r	Ketosteroid isomerase-related protein	COG3631	R	R
74102	MAG_001000000016446	140648	141401	r	NAD(P)-dependent dehydrogenase, short-chain alcohol dehydrogenase family	COG1028	Q!!!I!!!R	Q!!!I!!!R
74103	MAG_001000000016446	141541	142426	f	DNA-binding transcriptional regulator, LysR family	COG0583	K	K
74104	MAG_001000000016446	142566	142971	f	Ketosteroid isomerase-related protein	COG3631	R	R
74105	MAG_001000000016446	143249	143909	r
74106	MAG_001000000016446	145568	145751	r
74107	MAG_001000000016446	145858	146131	r
74108	MAG_001000000016446	146623	147583	f
74109	MAG_001000000016446	147675	148308	f	Predicted flavin-nucleotide-binding protein, pyridoxine 5'-phosphate oxidase superfamily	COG3576	R	R
74110	MAG_001000000016446	148398	148779	r	Cytochrome c, mono- and diheme variants	COG2010	C	C
74111	MAG_001000000016446	148775	149276	r	Diadenosine tetraphosphate (Ap4A) hydrolase or other HIT family hydrolase	COG0537	F!!!R!!!G	F!!!R!!!G
74112	MAG_001000000016446	150059	150392	r	Putative component of the toxin-antitoxin plasmid stabilization module	COG3657	V	V
74113	MAG_001000000016446	151088	151955	r	DNA-binding transcriptional regulator, LysR family	COG0583	K	K
74114	MAG_001000000016446	152065	152989	f	Permease of the drug/metabolite transporter (DMT) superfamily	COG0697	E!!!R!!!G	E!!!R!!!G
74115	MAG_001000000016446	153042	153441	r
74116	MAG_001000000016446	153440	153983	r
74117	MAG_001000000016446	154059	154683	r	Two-component response regulator, FixJ family, consists of REC and HTH domains	COG4566	T!!!K	T!!!K
74118	MAG_001000000016446	154684	155743	r	Signal transduction histidine kinase regulating C4-dicarboxylate transport system	COG4191	T	T
74119	MAG_001000000016446	155801	157106	r	ABC-type nitrate/sulfonate/bicarbonate transport system, ATPase component!!!Uncharacterized protein	COG1116!!!COG4754	P!!!S	P!!!S
74120	MAG_001000000016446	157116	158865	r	ABC-type anion transport system, duplicated permease component	COG4986	P	P
74121	MAG_001000000016446	159595	160129	f	REP element-mobilizing transposase RayT	COG1943	X	X
74122	MAG_001000000016446	160614	161688	r	Chemotaxis response regulator CheB, contains REC and protein-glutamate methylesterase domains	COG2201	T!!!N	T!!!N
74123	MAG_001000000016446	161690	162188	r	Chemotaxis receptor (MCP) glutamine deamidase CheD	COG1871	T!!!N	T!!!N
74124	MAG_001000000016446	162184	163021	r	Methylase of chemotaxis methyl-accepting proteins	COG1352	T!!!N	T!!!N
74125	MAG_001000000016446	163017	163554	r	Chemotaxis signal transduction protein	COG0835	T!!!N	T!!!N
74126	MAG_001000000016446	163593	165252	r	Methyl-accepting chemotaxis protein	COG0840	T!!!N	T!!!N
74127	MAG_001000000016446	165285	167388	r	Chemotaxis protein histidine kinase CheA!!!HPt (histidine-containing phosphotransfer) domain	COG0643!!!COG2198	T!!!N	T!!!N
74128	MAG_001000000016446	167416	167701	r	Anti-anti-sigma regulatory factor (antagonist of anti-sigma factor)	COG1366	T	T
74129	MAG_001000000016446	167716	168085	r	DNA-binding response regulator, OmpR family, contains REC and winged-helix (wHTH) domain	COG0745	T!!!K	T!!!K
74130	MAG_001000000016446	168096	169314	r	Methyl-accepting chemotaxis protein	COG0840	T!!!N	T!!!N
74131	MAG_001000000016446	169728	171075	f	Na+-driven multidrug efflux pump	COG0534	V	V
74132	MAG_001000000016446	171246	171915	f	Beta-phosphoglucomutase or related phosphatase, HAD superfamily	COG0637	R!!!G	R!!!G
74133	MAG_001000000016446	172109	173483	r	Predicted Rossmann fold nucleotide-binding protein	COG1611	R	R
74134	MAG_001000000016446	173700	174234	f
74135	MAG_001000000016446	174238	174709	r	Protein-tyrosine-phosphatase	COG0394	T	T
74136	MAG_001000000016446	174913	175093	r
74137	MAG_001000000016446	175219	175783	r	ATP-dependent protease ClpP, protease subunit	COG0740	O	O
74138	MAG_001000000016446	175898	176954	r	DNA topoisomerase IB	COG3569	L	L
74139	MAG_001000000016446	177144	178224	r	ABC-type molybdate transport system, ATPase component	COG4148	P	P
74140	MAG_001000000016446	178227	178908	r	ABC-type molybdate transport system, permease component	COG4149	P	P
74141	MAG_001000000016446	178908	179661	r	ABC-type molybdate transport system, periplasmic component	COG0725	P	P
74142	MAG_001000000016446	179970	181044	r	NAD(P)H-dependent flavin oxidoreductase YrpB, nitropropane dioxygenase family	COG2070	R	R
74143	MAG_001000000016446	181191	181680	f	Predicted transcriptional regulator YdeE, contains AraC-type DNA-binding domain	COG3708	K	K
74144	MAG_001000000016446	181643	182717	r	O6-methylguanine-DNA--protein-cysteine methyltransferase!!!Methylphosphotriester-DNA--protein-cysteine methyltransferase (N-terminal fragment of Ada), contains Zn-binding and two AraC-type DNA-binding domains	COG0350!!!COG2169	L	L
74145	MAG_001000000016446	182804	183485	r	Alkylated DNA repair dioxygenase AlkB	COG3145	L	L
74146	MAG_001000000016446	183725	183896	r
74147	MAG_001000000016446	183924	184227	r
74148	MAG_001000000016446	184429	184780	f
74149	MAG_001000000016446	184888	185119	f
74150	MAG_001000000016446	185149	185431	r
74151	MAG_001000000016446	185545	185758	r
74152	MAG_001000000016446	185992	186832	f	UTP-glucose-1-phosphate uridylyltransferase	COG1210	M	M
74153	MAG_001000000016446	187123	188479	f	Pyruvate/2-oxoglutarate dehydrogenase complex, dihydrolipoamide dehydrogenase (E3) component or related enzyme	COG1249	C	C
74154	MAG_001000000016446	188727	189291	f	Alkyl hydroperoxide reductase subunit AhpC (peroxiredoxin)	COG0450	V	V
74155	MAG_001000000016446	189415	190978	f	Alkyl hydroperoxide reductase subunit AhpF	COG3634	V	V
74156	MAG_001000000016446	191153	191675	r	Catechol 2,3-dioxygenase or other lactoylglutathione lyase family enzyme	COG0346	Q	Q
74157	MAG_001000000016446	191870	192407	f
74158	MAG_001000000016446	192515	192881	r
74159	MAG_001000000016446	193106	194651	r	EAL domain, c-di-GMP-specific phosphodiesterase class I (or its enzymatically inactive variant)	COG2200	T	T
74160	MAG_001000000016446	194806	194977	f
74161	MAG_001000000016446	195227	196304	f	4-hydroxyphenylpyruvate dioxygenase and related hemolysins	COG3185	R!!!E	R!!!E
74162	MAG_001000000016446	196418	197303	r	Uncharacterized membrane protein RarD, contains two EamA domains	COG2962	S	S
74163	MAG_001000000016446	197531	198545	r	Predicted oxidoreductase (related to aryl-alcohol dehydrogenase)	COG0667	R	R
74164	MAG_001000000016446	198739	200050	r	Sugar phosphate permease	COG2271	G	G
74165	MAG_001000000016446	200236	201361	f	Sugar diacid utilization regulator	COG3835	T!!!K	T!!!K
74166	MAG_001000000016446	201644	202781	f	Glycerate kinase	COG1929	G	G
74167	MAG_001000000016446	202968	204594	f	Methyl-accepting chemotaxis protein	COG0840	T!!!N	T!!!N
74168	MAG_001000000016446	204635	205817	f	Aspartate/methionine/tyrosine aminotransferase	COG0436	E	E
74169	MAG_001000000016446	206097	208059	f
74170	MAG_001000000016446	208161	210126	f
74171	MAG_001000000016446	210363	212712	f	Type V secretory pathway, adhesin AidA	COG3468	M!!!U	M!!!U
74172	MAG_001000000016446	212787	216885	r	Uncharacterized conserved protein YjdB, contains Ig-like domain	COG5492	R	R
74173	MAG_001000000016446	216982	217846	f
76575	MAG_001000000017006	135	2640	r	Outer membrane receptor for ferric coprogen and ferric-rhodotorulic acid	COG4773	P	P
76576	MAG_001000000017006	2725	3757	r	Periplasmic ferric-dicitrate binding protein FerR, regulates iron transport through sigma-19	COG3712	P!!!T	P!!!T
76577	MAG_001000000017006	3716	4217	r	DNA-directed RNA polymerase specialized sigma subunit, sigma24 family	COG1595	K	K
76578	MAG_001000000017006	4469	6350	f	Methyl-accepting chemotaxis protein	COG0840	T!!!N	T!!!N
76579	MAG_001000000017006	6577	7042	r
76580	MAG_001000000017006	7074	10617	r	Non-ribosomal peptide synthetase component F!!!Thioester reductase domain of alpha aminoadipate reductase Lys2 and NRPSs	COG1020!!!COG3320	Q	Q
76581	MAG_001000000017006	10627	11560	r
76582	MAG_001000000017006	11556	12333	r
76583	MAG_001000000017006	13017	13710	r	DNA-binding transcriptional regulator, GntR family	COG1802	K	K
76584	MAG_001000000017006	13911	14604	f	Predicted transglutaminase-like cysteine proteinase	COG3672	O	O
76585	MAG_001000000017006	14618	16565	f	GGDEF domain, diguanylate cyclase (c-di-GMP synthetase) or its enzymatically inactive variants!!!EAL domain, c-di-GMP-specific phosphodiesterase class I (or its enzymatically inactive variant)	COG2199!!!COG2200	T	T
76586	MAG_001000000017006	17096	19013	r	Methyl-accepting chemotaxis protein	COG0840	T!!!N	T!!!N
76587	MAG_001000000017006	19220	21137	r	Methyl-accepting chemotaxis protein	COG0840	T!!!N	T!!!N
76588	MAG_001000000017006	21333	22041	r	16S rRNA U1498 N3-methylase RsmE	COG1385	J	J
76589	MAG_001000000017006	22037	22835	r	Sec-independent protein secretion pathway component TatC	COG0805	U	U
76590	MAG_001000000017006	22831	23251	r	Sec-independent protein translocase protein TatA	COG1826	U	U
76591	MAG_001000000017006	23261	23549	r	Sec-independent protein translocase protein TatA	COG1826	U	U
76592	MAG_001000000017006	23573	23906	r	Phosphoribosyl-ATP pyrophosphohydrolase	COG0140	E	E
76593	MAG_001000000017006	23898	24297	r	Phosphoribosyl-AMP cyclohydrolase	COG0139	E	E
76594	MAG_001000000017006	24409	26014	r	Predicted unusual protein kinase regulating ubiquinone biosynthesis, AarF/ABC1/UbiB family	COG0661	T!!!H	T!!!H
76595	MAG_001000000017006	26017	26635	r	Ubiquinone biosynthesis protein UbiJ, contains SCP2 domain	COG3165	H	H
76596	MAG_001000000017006	26634	27405	r	Ubiquinone/menaquinone biosynthesis C-methylase UbiE	COG2226	H	H
76597	MAG_001000000017006	27560	27836	f
76598	MAG_001000000017006	28102	28525	f	Polyhydroxyalkanoate synthesis regulator phasin	COG3937	Q!!!T	Q!!!T
76599	MAG_001000000017006	28535	29447	f	Polyhydroxyalkanoate synthesis regulator phasin	COG3937	Q!!!T	Q!!!T
76600	MAG_001000000017006	29654	30275	r	DNA-binding transcriptional regulator, AcrR family	COG1309	K	K
76601	MAG_001000000017006	30335	32018	r	Poly(3-hydroxyalkanoate) synthetase	COG3243	I	I
76602	MAG_001000000017006	32131	32989	r	Lysophospholipase, alpha-beta hydrolase superfamily	COG2267	I	I
76603	MAG_001000000017006	33201	34881	r	Poly(3-hydroxyalkanoate) synthetase	COG3243	I	I
76604	MAG_001000000017006	35159	35537	r	Uncharacterized conserved protein, DUF971 family	COG3536	S	S
76605	MAG_001000000017006	35617	36955	r	ATP-dependent protease HslVU (ClpYQ), ATPase subunit	COG1220	O	O
76606	MAG_001000000017006	37005	37536	r	ATP-dependent protease HslVU (ClpYQ), peptidase subunit	COG5405	O	O
76607	MAG_001000000017006	37824	38433	r	Cell division protein FtsN	COG3087	D	D
76608	MAG_001000000017006	38521	40258	r	Arginyl-tRNA synthetase	COG0018	J	J
76609	MAG_001000000017006	40520	42740	r	Primosomal protein N' (replication factor Y) - superfamily II helicase	COG1198	L	L
76610	MAG_001000000017006	43029	43254	f	Ribosomal protein L31	COG0254	J	J
76611	MAG_001000000017006	43265	44078	f	Endonuclease YncB, thermonuclease family	COG1525	L	L
76612	MAG_001000000017006	44264	45533	f	Malic enzyme	COG0281	C	C
76613	MAG_001000000017006	45762	48210	r	Membrane carboxypeptidase/penicillin-binding protein	COG5009	M	M
76614	MAG_001000000017006	48415	49480	f	Tfp pilus assembly protein, ATPase PilM	COG4972	W!!!N	W!!!N
76615	MAG_001000000017006	49479	50046	f	Tfp pilus assembly protein PilN	COG3166	W!!!N	W!!!N
76616	MAG_001000000017006	50042	50666	f	Tfp pilus assembly protein PilO	COG3167	W!!!N	W!!!N
76617	MAG_001000000017006	50662	51211	f	Tfp pilus assembly protein PilP	COG3168	W!!!N	W!!!N
76618	MAG_001000000017006	51207	53310	f	Type II secretory pathway, component HofQ	COG4796	U	U
76619	MAG_001000000017006	53341	53833	f	Shikimate kinase	COG0703	E	E
76620	MAG_001000000017006	53962	55063	f	3-dehydroquinate synthetase	COG0337	E	E
76621	MAG_001000000017006	55073	56648	f	Cell division protein DamX, binds to the septal ring, contains C-terminal SPOR domain!!!Type II secretory pathway, component ExeA (predicted ATPase)	COG3266!!!COG3267	D!!!U	D!!!U
76622	MAG_001000000017006	56998	61447	f	Glutamate synthase domain 1!!!Glutamate synthase domain 2!!!Glutamate synthase domain 3	COG0067!!!COG0069!!!COG0070	E	E
76623	MAG_001000000017006	61480	62899	f	NADPH-dependent glutamate synthase beta chain or related oxidoreductase	COG0493	R!!!E	R!!!E
76624	MAG_001000000017006	63086	64154	f	Uroporphyrinogen-III decarboxylase	COG0407	H	H
76625	MAG_001000000017006	64509	65976	f	Predicted carbohydrate-binding protein, contains CBM5 and CBM33 domains	COG3397	R	R
76626	MAG_001000000017006	66043	66586	f	Cytochrome b561	COG3038	C	C
76627	MAG_001000000017006	66582	67113	f
76628	MAG_001000000017006	67121	69047	f	Type II secretory pathway component GspD/PulD (secretin)	COG1450	U	U
76629	MAG_001000000017006	69043	70507	f	Type II secretory pathway ATPase GspE/PulE or T4P pilus assembly pathway ATPase PilB	COG2804	W!!!U!!!N	W!!!U!!!N
76630	MAG_001000000017006	70511	71720	f	Type II secretory pathway, component PulF	COG1459	W!!!U!!!N	W!!!U!!!N
76631	MAG_001000000017006	71723	72182	f	Type II secretory pathway, pseudopilin PulG	COG2165	W!!!U!!!N	W!!!U!!!N
76632	MAG_001000000017006	72184	72652	f	Type II secretory pathway, pseudopilin PulG	COG2165	W!!!U!!!N	W!!!U!!!N
76633	MAG_001000000017006	72644	73031	f	Type II secretory pathway, pseudopilin PulG	COG2165	W!!!U!!!N	W!!!U!!!N
76634	MAG_001000000017006	73023	73557	f	Type II secretory pathway, component PulJ	COG4795	U	U
76635	MAG_001000000017006	73553	74399	f	Type II secretory pathway, component PulK	COG3156	U	U
76636	MAG_001000000017006	74398	75502	f	Type II secretory pathway, component PulL	COG3297	U	U
76637	MAG_001000000017006	75501	75957	f
76638	MAG_001000000017006	76070	77342	r	Predicted arabinose efflux permease, MFS family	COG2814	G	G
76639	MAG_001000000017006	77461	78355	f	DNA-binding transcriptional regulator, LysR family	COG0583	K	K
76640	MAG_001000000017006	78387	82476	r
76641	MAG_001000000017006	82613	83591	r	Pimeloyl-ACP methyl ester carboxylesterase	COG0596	R!!!H	R!!!H
76642	MAG_001000000017006	83981	84515	f	Zn-binding Pro-Ala-Ala-Arg (PAAR) domain, incolved in TypeVI secretion	COG4104	U	U
76643	MAG_001000000017006	84511	84985	f
76644	MAG_001000000017006	84811	85258	r	Uncharacterized conserved protein YbjQ, UPF0145 family	COG0393	S	S
76645	MAG_001000000017006	85299	86526	r	3-oxoacyl-(acyl-carrier-protein) synthase	COG0304	Q!!!I	Q!!!I
76646	MAG_001000000017006	86525	87254	r	NAD(P)-dependent dehydrogenase, short-chain alcohol dehydrogenase family	COG1028	Q!!!I!!!R	Q!!!I!!!R
76647	MAG_001000000017006	87250	87718	r	Predicted 3-hydroxylacyl-ACP dehydratase, HotDog domain	COG4706	I	I
76648	MAG_001000000017006	87714	88911	r	3-oxoacyl-(acyl-carrier-protein) synthase	COG0304	Q!!!I	Q!!!I
76649	MAG_001000000017006	88907	89390	r
76650	MAG_001000000017006	89386	90115	r	Ubiquinone/menaquinone biosynthesis C-methylase UbiE	COG2226	H	H
76651	MAG_001000000017006	90111	91371	r	Dehydrogenase (flavoprotein)	COG0644	C	C
76652	MAG_001000000017006	91394	93734	r	Predicted exporter	COG4258	R	R
76653	MAG_001000000017006	93717	94311	r	Outer membrane lipoprotein-sorting protein	COG2834	M	M
76654	MAG_001000000017006	94307	94733	r	Acyl-CoA thioesterase FadM	COG0824	I	I
76655	MAG_001000000017006	94725	96270	r	Histidine ammonia-lyase	COG2986	E	E
76656	MAG_001000000017006	96250	97195	r	Predicted acyltransferase, LPLAT superfamily	COG4261	R	R
76657	MAG_001000000017006	97191	97926	r	Glycosyltransferase, GT2 family	COG1216	G	G
76658	MAG_001000000017006	98132	99812	r	Acyl-CoA synthetase (AMP-forming)/AMP-acid ligase II!!!3-hydroxymyristoyl/3-hydroxydecanoyl-(acyl carrier protein) dehydratase	COG0318!!!COG0764	Q!!!I	Q!!!I
76659	MAG_001000000017006	99808	100354	r	Uncharacterized membrane protein	COG4648	S	S
76660	MAG_001000000017006	100350	100605	r	Acyl carrier protein	COG0236	Q!!!I	Q!!!I
76661	MAG_001000000017006	100614	100872	r	Acyl carrier protein	COG0236	Q!!!I	Q!!!I
76662	MAG_001000000017006	100852	101662	r	1-acyl-sn-glycerol-3-phosphate acyltransferase	COG0204	I	I
76663	MAG_001000000017006	101637	102357	r
76664	MAG_001000000017006	102715	103483	f	Cellulose biosynthesis protein BcsQ	COG1192	N	N
76665	MAG_001000000017006	103507	104509	r	DNA-binding transcriptional regulator, GntR family!!!DNA-binding transcriptional regulator, GntR family	COG1802!!!COG1802	K	K
76666	MAG_001000000017006	104855	106220	f	Asp-tRNAAsn/Glu-tRNAGln amidotransferase A subunit or related amidase	COG0154	J	J
76667	MAG_001000000017006	106253	107135	f	Peptidoglycan/xylan/chitin deacetylase, PgdA/CDA1 family	COG0726	M!!!G	M!!!G
76668	MAG_001000000017006	107162	108503	f	Nitrate/nitrite transporter NarK	COG2223	P	P
76669	MAG_001000000017006	108514	109276	f	NAD(P)-dependent dehydrogenase, short-chain alcohol dehydrogenase family	COG1028	Q!!!I!!!R	Q!!!I!!!R
76670	MAG_001000000017006	109346	110096	f	NAD(P)-dependent dehydrogenase, short-chain alcohol dehydrogenase family	COG1028	Q!!!I!!!R	Q!!!I!!!R
76671	MAG_001000000017006	110110	110410	f
76672	MAG_001000000017006	110406	111411	f	GTPase, G3E family	COG0523	R	R
76673	MAG_001000000017006	111410	112607	f	Spermidine/putrescine-binding periplasmic protein	COG0687	E	E
76674	MAG_001000000017006	112610	113033	r	Negative regulator of GroEL, contains thioredoxin-like and TPR-like domains	COG3118	O	O
76675	MAG_001000000017006	113205	113832	r	Nicotinamidase-related amidase	COG1335	R!!!H	R!!!H
76676	MAG_001000000017006	114119	114944	f	DNA-binding transcriptional regulator, LysR family	COG0583	K	K
76677	MAG_001000000017006	115209	115488	f
76678	MAG_001000000017006	115653	115950	f	mRNA-degrading endonuclease (mRNA interferase) HigB, toxic component of the HigAB toxin-antitoxin module	COG4680	J	J
76679	MAG_001000000017006	115946	116348	f	Antitoxin component HigA of the HigAB toxin-antitoxin module, contains an N-terminal HTH domain	COG5499	V	V
76680	MAG_001000000017006	116581	118045	r	Uncharacterized conserved protein YdiU, UPF0061 family	COG0397	S	S
76681	MAG_001000000017006	118082	121445	r	Chromosome segregation ATPase!!!Small-conductance mechanosensitive channel	COG1196!!!COG3264	M!!!D	M!!!D
76682	MAG_001000000017006	121479	123267	r	NhaP-type Na+/H+ and K+/H+ antiporter with C-terminal TrkAC and CorC domains	COG3263	P!!!C	P!!!C
76683	MAG_001000000017006	123470	125081	r	Methyl-accepting chemotaxis protein	COG0840	T!!!N	T!!!N
76684	MAG_001000000017006	125357	125588	f
76685	MAG_001000000017006	125584	125887	f	Cell division protein ZapA, inhibits GTPase activity of FtsZ	COG3027	D	D
76686	MAG_001000000017006	126105	127908	r	Acyl-CoA dehydrogenase related to the alkylation response protein AidB	COG1960	I	I
76687	MAG_001000000017006	128163	132117	r	Proline dehydrogenase!!!Predicted transcriptional regulator!!!Delta 1-pyrroline-5-carboxylate dehydrogenase	COG0506!!!COG3905!!!COG4230	E!!!K	E!!!K
76688	MAG_001000000017006	132579	134064	f	Na+/proline symporter	COG0591	E	E
76689	MAG_001000000017006	134436	136494	f	Uncharacterized conserved protein, implicated in type VI secretion and phage assembly	COG3501	R!!!U!!!X	R!!!U!!!X
76690	MAG_001000000017006	136490	137222	f
76691	MAG_001000000017006	137303	138140	f	23S rRNA A2030 N6-methylase RlmJ	COG2961	J	J
76692	MAG_001000000017006	138297	138945	r	Peptide methionine sulfoxide reductase MsrA	COG0225	O	O
76693	MAG_001000000017006	139067	141761	r	GAF domain!!!Predicted signal transduction protein containing a membrane domain, an EAL and a GGDEF domain	COG2203!!!COG5001	T	T
76694	MAG_001000000017006	141943	143335	r	Phosphodiesterase/alkaline phosphatase D	COG3540	P	P
76695	MAG_001000000017006	143711	145352	r	Pyruvate/2-oxoglutarate dehydrogenase complex, dihydrolipoamide acyltransferase (E2) component!!!Pyruvate/2-oxoglutarate dehydrogenase complex, dihydrolipoamide acyltransferase (E2) component	COG0508!!!COG0508	C	C
76696	MAG_001000000017006	145363	148009	r	Pyruvate dehydrogenase complex, dehydrogenase (E1) component	COG2609	C	C
76697	MAG_001000000017006	148391	151343	f	Glutamine synthetase adenylyltransferase	COG1391	O	O
81567	MAG_001000000018116	0	1770	f	Non-ribosomal peptide synthetase component F!!!Non-ribosomal peptide synthetase component F!!!Non-ribosomal peptide synthetase component F!!!Non-ribosomal peptide synthetase component F!!!Non-ribosomal peptide synthetase component F!!!Thioesterase domain of type I polyketide synthase or non-ribosomal peptide synthetase	COG1020!!!COG1020!!!COG1020!!!COG1020!!!COG1020!!!COG3319	Q	Q
82729	MAG_001000000018403	0	1413	f	Non-ribosomal peptide synthetase component F!!!Non-ribosomal peptide synthetase component F!!!Non-ribosomal peptide synthetase component F!!!Non-ribosomal peptide synthetase component F!!!Non-ribosomal peptide synthetase component F!!!Thioesterase domain of type I polyketide synthase or non-ribosomal peptide synthetase!!!Thioesterase domain of type I polyketide synthase or non-ribosomal peptide s…	COG1020!!!COG1020!!!COG1020!!!COG1020!!!COG1020!!!COG3319!!!COG3319	Q	Q
82730	MAG_001000000018403	1859	3779	f	Non-ribosomal peptide synthetase component F!!!Non-ribosomal peptide synthetase component F!!!Non-ribosomal peptide synthetase component F!!!Non-ribosomal peptide synthetase component F!!!Non-ribosomal peptide synthetase component F!!!Thioesterase domain of type I polyketide synthase or non-ribosomal peptide synthetase	COG1020!!!COG1020!!!COG1020!!!COG1020!!!COG1020!!!COG3319	Q	Q
95857	MAG_001000000021326	312	1749	f	Exonuclease I	COG2925	L	L
95858	MAG_001000000021326	1831	2209	r
95859	MAG_001000000021326	2513	3362	f	Formyltetrahydrofolate hydrolase	COG0788	F	F
95860	MAG_001000000021326	3550	3724	f
95861	MAG_001000000021326	3728	4724	r	Uncharacterized membrane protein YbhN, UPF0104 family	COG0392	S	S
95862	MAG_001000000021326	4720	5488	r	Predicted deacetylase	COG3233	R	R
95863	MAG_001000000021326	5504	6617	r	Glycosyltransferase involved in cell wall bisynthesis	COG0438	M	M
95864	MAG_001000000021326	6800	8417	f	Archaeal DNA helicase HerA or a related bacterial ATPase, contains HAS-barrel and ATPase domains	COG0433	L	L
95865	MAG_001000000021326	8689	9145	r	Uncharacterized protein	COG4701	S	S
95866	MAG_001000000021326	9386	12188	f	Preprotein translocase subunit SecA (ATPase, RNA helicase)	COG0653	U	U
95867	MAG_001000000021326	12311	13529	f	N-acetylglutamate synthase (N-acetylornithine aminotransferase)	COG1364	E	E
95868	MAG_001000000021326	13666	14299	f	Glutathione S-transferase	COG0625	O	O
95869	MAG_001000000021326	14295	15240	f	Thiamine monophosphate synthase!!!8-oxo-dGTP pyrophosphatase MutT and related house-cleaning NTP pyrophosphohydrolases, NUDIX family	COG0352!!!COG0494	V!!!H	V!!!H
95870	MAG_001000000021326	15390	15972	r	Cob(I)alamin adenosyltransferase	COG2096	H	H
95871	MAG_001000000021326	15974	18011	r	Signal transduction histidine kinase involved in nitrogen fixation and metabolism regulation	COG5000	T	T
95872	MAG_001000000021326	18058	18976	r	Ketopantoate reductase	COG1893	H	H
95873	MAG_001000000021326	19118	19604	f	Uncharacterized conserved protein YajQ, UPF0234 family	COG1666	S	S
95874	MAG_001000000021326	19799	20642	f	Small-conductance mechanosensitive channel	COG0668	M	M
95875	MAG_001000000021326	20760	22101	r
95876	MAG_001000000021326	22995	23421	f	Diadenosine tetraphosphate (Ap4A) hydrolase or other HIT family hydrolase	COG0537	F!!!R!!!G	F!!!R!!!G
95877	MAG_001000000021326	23424	23631	f	Uncharacterized coiled-coil protein SlyX (sensitive to lysis X)	COG2900	S	S
95878	MAG_001000000021326	23707	24313	r	Cold shock protein, CspA family	COG1278	K	K
95879	MAG_001000000021326	24708	25179	f	DNA-binding ferritin-like protein (oxidative damage protectant)	COG0783	P!!!V	P!!!V
95880	MAG_001000000021326	25407	25749	f	Predicted DNA-binding protein, contains Ribbon-helix-helix (RHH) domain	COG4321	R	R
95881	MAG_001000000021326	25979	26201	f	Predicted nucleic acid-binding protein, contains Zn-ribbon domain	COG2331	R	R
95882	MAG_001000000021326	26276	28052	f	Aspartyl-tRNA synthetase	COG0173	J	J
95883	MAG_001000000021326	28172	28919	f	Transcriptional and/or translational regulatory protein YebC/TACO1	COG0217	J!!!K	J!!!K
95884	MAG_001000000021326	29063	29588	f	Holliday junction resolvasome RuvABC endonuclease subunit	COG0817	L	L
95885	MAG_001000000021326	29702	30311	f	Holliday junction resolvasome RuvABC DNA-binding subunit	COG0632	L	L
95886	MAG_001000000021326	30311	31373	f	Holliday junction resolvasome RuvABC, ATP-dependent DNA helicase subunit	COG2255	L	L
95887	MAG_001000000021326	31500	31968	f	Acyl-CoA thioesterase FadM	COG0824	I	I
95888	MAG_001000000021326	31957	32653	f	Biopolymer transport protein ExbB/TolQ	COG0811	U	U
95889	MAG_001000000021326	32667	33129	f	Biopolymer transport protein ExbD	COG0848	U	U
95890	MAG_001000000021326	33128	34208	f	Periplasmic protein TonB, links inner and outer membranes	COG0810	M	M
95891	MAG_001000000021326	34204	35506	f	Periplasmic component of the Tol biopolymer transport system	COG0823	U	U
95892	MAG_001000000021326	35558	36056	f	Outer membrane protein OmpA and related peptidoglycan-associated (lipo)proteins	COG2885	M	M
95893	MAG_001000000021326	36062	36896	f	Periplasmic TolA-binding protein (function unknown)	COG1729	R	R
95894	MAG_001000000021326	37062	37710	f	Organic radical activating enzyme	COG0602	R	R
95895	MAG_001000000021326	37711	38404	f	7-cyano-7-deazaguanine synthase (queuosine biosynthesis)	COG0603	J	J
95896	MAG_001000000021326	38660	39596	r	DNA-binding transcriptional regulator, LysR family	COG0583	K	K
95897	MAG_001000000021326	39768	40386	f
95898	MAG_001000000021326	40382	41948	f	Long-chain acyl-CoA synthetase (AMP-forming)	COG1022	I	I
95899	MAG_001000000021326	41922	42804	f	Taurine dioxygenase, alpha-ketoglutarate-dependent	COG2175	Q	Q
95900	MAG_001000000021326	42812	43937	f	Acetylornithine/succinyldiaminopimelate/putrescine aminotransferase	COG4992	E	E
95901	MAG_001000000021326	43914	45255	f	Acetylornithine/succinyldiaminopimelate/putrescine aminotransferase	COG4992	E	E
95902	MAG_001000000021326	45257	46673	f	Asp-tRNAAsn/Glu-tRNAGln amidotransferase A subunit or related amidase	COG0154	J	J
95903	MAG_001000000021326	46679	47591	r	Permease of the drug/metabolite transporter (DMT) superfamily	COG0697	E!!!R!!!G	E!!!R!!!G
95904	MAG_001000000021326	47720	48908	r	Cyanate permease	COG2807	P	P
95905	MAG_001000000021326	49191	50103	r	Putative copper export protein	COG1276	P	P
95906	MAG_001000000021326	50107	50485	r	Copper-binding protein CopC (methionine-rich)	COG2372	P	P
95907	MAG_001000000021326	50528	51443	r	Uncharacterized protein involved in copper resistance	COG3667	P	P
95908	MAG_001000000021326	51453	53229	r	Multicopper oxidase with three cupredoxin domains (includes cell division protein FtsP and spore coat protein CotA)!!!Multicopper oxidase with three cupredoxin domains (includes cell division protein FtsP and spore coat protein CotA)!!!Uncharacterized protein involved in copper resistance	COG2132!!!COG2132!!!COG3667	P!!!D!!!M	P!!!D!!!M
95909	MAG_001000000021326	53535	54594	f	Quinolinate synthase	COG0379	H	H
95910	MAG_001000000021326	54653	55142	r	Uncharacterized membrane protein YckC, RDD family	COG1714	S	S
95911	MAG_001000000021326	55236	55449	r	Cold shock protein, CspA family	COG1278	K	K
95912	MAG_001000000021326	55844	56969	r	Glycine cleavage system T protein (aminomethyltransferase)	COG0404	E	E
95913	MAG_001000000021326	57000	58377	r	L-serine deaminase	COG1760	E	E
95914	MAG_001000000021326	58615	61465	r	Glycine cleavage system protein P (pyridoxal-binding), N-terminal domain!!!Glycine cleavage system protein P (pyridoxal-binding), C-terminal domain	COG0403!!!COG1003	E	E
95915	MAG_001000000021326	61475	61859	r	Glycine cleavage system H protein (lipoate-binding)	COG0509	E	E
95916	MAG_001000000021326	62277	63786	r	Transcriptional regulator of aromatic amino acids metabolism	COG3283	E!!!K	E!!!K
95917	MAG_001000000021326	63991	64879	r	DNA-binding transcriptional regulator, LysR family	COG0583	K	K
95918	MAG_001000000021326	65010	65889	f	Glyoxylase or a related metal-dependent hydrolase, beta-lactamase superfamily II	COG0491	R	R
95919	MAG_001000000021326	66091	66706	f	Putative NADH-flavin reductase	COG2910	R	R
95920	MAG_001000000021326	66726	67065	r	Uncharacterized membrane protein, GlpM family	COG3136	S	S
95921	MAG_001000000021326	67080	68409	r	DNA-binding transcriptional response regulator, NtrC family, contains REC, AAA-type ATPase, and a Fis-type DNA-binding domains	COG2204	T	T
95922	MAG_001000000021326	68405	70307	r	Signal transduction histidine kinase regulating C4-dicarboxylate transport system	COG4191	T	T
95923	MAG_001000000021326	70468	71203	r	ABC-type polar amino acid transport system, ATPase component	COG1126	E	E
95924	MAG_001000000021326	71199	71874	r	ABC-type amino acid transport system, permease component	COG0765	E	E
95925	MAG_001000000021326	71870	72617	r	ABC-type amino acid transport system, permease component	COG0765	E	E
95926	MAG_001000000021326	72807	73722	r	ABC-type amino acid transport/signal transduction system, periplasmic component/domain	COG0834	T!!!E	T!!!E
95927	MAG_001000000021326	74172	75711	r	Glycerol-3-phosphate dehydrogenase	COG0578	C	C
95928	MAG_001000000021326	76036	76792	r	DNA-binding transcriptional regulator of sugar metabolism, DeoR/GlpR family	COG1349	G!!!K	G!!!K
95929	MAG_001000000021326	76876	78382	r	Glycerol kinase	COG0554	C	C
95930	MAG_001000000021326	78468	79320	r	Glycerol uptake facilitator and related aquaporins (Major Intrinsic Protein Family)	COG0580	G	G
95931	MAG_001000000021326	79643	80114	f	Cys-tRNA(Pro) deacylase, prolyl-tRNA editing enzyme YbaK/EbsC	COG2606	J	J
95932	MAG_001000000021326	80229	81021	f	Predicted epimerase YddE/YHI9, PhzF superfamily	COG0384	R	R
95933	MAG_001000000021326	81366	82476	r	ABC-type Fe3+/spermidine/putrescine transport systems, ATPase components	COG3842	E	E
95934	MAG_001000000021326	82472	83393	r	Ornithine carbamoyltransferase	COG0078	E	E
95935	MAG_001000000021326	83796	84081	f
95936	MAG_001000000021326	84212	86321	f	Anaerobic selenocysteine-containing dehydrogenase	COG0243	C	C
95937	MAG_001000000021326	86410	86749	f	Glutaredoxin-related protein	COG0278	O	O
95938	MAG_001000000021326	86978	87623	r	Bacterioferritin (cytochrome b1)	COG2193	P	P
95939	MAG_001000000021326	87650	87869	r	Bacterioferritin-associated ferredoxin	COG2906	P	P
95940	MAG_001000000021326	88185	88788	f	Alkyl hydroperoxide reductase subunit AhpC (peroxiredoxin)	COG0450	V	V
95941	MAG_001000000021326	89012	89690	r	DNA polymerase III, epsilon subunit or related 3'-5' exonuclease	COG0847	L	L
95942	MAG_001000000021326	89686	90733	r	Dihydroorotase	COG0418	F	F
95943	MAG_001000000021326	90925	91915	f	Outer membrane protein OmpA and related peptidoglycan-associated (lipo)proteins	COG2885	M	M
95944	MAG_001000000021326	92043	93261	f	Argininosuccinate synthase	COG0137	E	E
95945	MAG_001000000021326	93360	93846	r	Tetratricopeptide (TPR) repeat	COG0457	R	R
95946	MAG_001000000021326	94313	94940	f	DNA-binding response regulator, NarL/FixJ family, contains REC and HTH domains	COG2197	T!!!K	T!!!K
95947	MAG_001000000021326	94991	95177	r
95948	MAG_001000000021326	95284	95923	r	Endonuclease III	COG0177	L	L
95949	MAG_001000000021326	95919	96453	r	Na+-translocating ferredoxin:NAD+ oxidoreductase RNF, RnfE subunit	COG4660	C	C
95950	MAG_001000000021326	96445	97054	r	Na+-translocating ferredoxin:NAD+ oxidoreductase RNF, RnfG subunit	COG4659	C	C
95951	MAG_001000000021326	97050	98034	r	Na+-translocating ferredoxin:NAD+ oxidoreductase RNF, RnfD subunit	COG4658	C	C
95952	MAG_001000000021326	98020	99034	r	Na+-translocating ferredoxin:NAD+ oxidoreductase RNF, RnfB subunit	COG2878	C	C
95953	MAG_001000000021326	99030	99603	r	Na+-translocating ferredoxin:NAD+ oxidoreductase RNF, RnfA subunit	COG4657	C	C
95954	MAG_001000000021326	99733	101779	r	tRNA-binding EMAP/Myf domain!!!Methionyl-tRNA synthetase	COG0073!!!COG0143	J	J
95955	MAG_001000000021326	102122	103217	f	Chromosome partitioning ATPase, Mrp family, contains Fe-S cluster!!!Metal-sulfur cluster biosynthetic enzyme	COG0489!!!COG2151	D!!!O	D!!!O
95956	MAG_001000000021326	103343	104102	r	NAD(P)-dependent dehydrogenase, short-chain alcohol dehydrogenase family	COG1028	Q!!!I!!!R	Q!!!I!!!R
95957	MAG_001000000021326	104267	104999	f	Putative heme iron utilization protein	COG0748	P	P
95958	MAG_001000000021326	105065	105542	f	Protein affecting phage T7 exclusion by the F plasmid, UPF0716 family	COG3030	R	R
95959	MAG_001000000021326	105786	106080	f	Co-chaperonin GroES (HSP10)	COG0234	O	O
95960	MAG_001000000021326	106130	107774	f	Chaperonin GroEL (HSP60 family)	COG0459	O	O
95961	MAG_001000000021326	107969	108713	r	Membrane-associated enzyme, PAP2 (acid phosphatase) superfamily	COG3907	R	R
95962	MAG_001000000021326	109043	109727	f	DNA-binding response regulator, OmpR family, contains REC and winged-helix (wHTH) domain	COG0745	T!!!K	T!!!K
95963	MAG_001000000021326	109716	110994	f	Signal transduction histidine kinase	COG0642	T	T
95964	MAG_001000000021326	111108	111777	f	SAM-dependent methyltransferase	COG0500	Q!!!R	Q!!!R
95965	MAG_001000000021326	111781	112492	f	tRNA A-37 threonylcarbamoyl transferase component Bud32	COG3642	J	J
95966	MAG_001000000021326	112494	112722	f
95967	MAG_001000000021326	112858	115885	r	Multidrug efflux pump subunit AcrB	COG0841	V	V
95968	MAG_001000000021326	115899	117048	r	Multidrug efflux pump subunit AcrA (membrane-fusion protein)	COG0845	M!!!V	M!!!V
95969	MAG_001000000021326	117204	118302	r	Uncharacterized protein	COG3490	S	S
95970	MAG_001000000021326	118304	119369	r	Predicted periplasmic lipoprotein	COG3489	S	S
95971	MAG_001000000021326	119397	120825	r	Uncharacterized conserved protein with two CxxC motifs, DUF1111 family	COG3488	R	R
95972	MAG_001000000021326	121091	122432	r	K+-sensing histidine kinase KdpD	COG2205	T	T
95973	MAG_001000000021326	122499	122937	r	Periplasmic protein refolding chaperone Spy/CpxP family	COG3678	O	O
95974	MAG_001000000021326	123263	123941	r	DNA-binding response regulator, OmpR family, contains REC and winged-helix (wHTH) domain	COG0745	T!!!K	T!!!K
95975	MAG_001000000021326	123948	124359	r
95976	MAG_001000000021326	124465	124765	r	Uncharacterized conserved protein YciI, contains a putative active-site phosphohistidine	COG2350	R	R
95977	MAG_001000000021326	124766	125363	r	Intracellular septation protein A	COG2917	D	D
95978	MAG_001000000021326	125450	126314	f	Predicted metal-dependent phosphoesterase TrpH, contains PHP domain	COG0613	R	R
95979	MAG_001000000021326	126288	126957	f	tRNA A37 threonylcarbamoyladenosine synthetase subunit TsaC/SUA5/YrdC	COG0009	J	J
95980	MAG_001000000021326	126957	127788	f	Chromatin segregation and condensation protein Rec8/ScpA/Scc1, kleisin family	COG1354	L	L
95981	MAG_001000000021326	127799	128762	f	Chromosome segregation and condensation protein ScpB	COG1386	K	K
95982	MAG_001000000021326	129107	130343	f	16S rRNA U516 pseudouridylate synthase RsuA and related 23S rRNA U2605, pseudouridylate synthases	COG1187	J	J
95983	MAG_001000000021326	130524	131490	r	Leucyl aminopeptidase (aminopeptidase T)	COG2309	E	E
95984	MAG_001000000021326	131583	131721	r
95985	MAG_001000000021326	132660	134076	f	L-asparagine transporter and related permeases	COG1113	E	E
95986	MAG_001000000021326	134238	134652	f	Protein chain release factor B	COG1186	J	J
95987	MAG_001000000021326	134648	135848	r	Predicted arabinose efflux permease, MFS family	COG2814	G	G
95988	MAG_001000000021326	135951	136146	r
95989	MAG_001000000021326	136218	136362	r
95990	MAG_001000000021326	136504	137527	r	Mg2+ and Co2+ transporter CorA	COG0598	P	P
95991	MAG_001000000021326	137710	138016	r	Uncharacterized membrane protein YkoI	COG3212	S	S
95992	MAG_001000000021326	138138	139266	r	Glycerophosphoryl diester phosphodiesterase	COG0584	I	I
95993	MAG_001000000021326	139497	139836	f
95994	MAG_001000000021326	139970	140285	r	Heme-degrading monooxygenase HmoA and related ABM domain proteins	COG2329	H	H
95995	MAG_001000000021326	140281	140992	r	CTP synthase (UTP-ammonia lyase)	COG0504	F	F
95996	MAG_001000000021326	141005	141953	f	DNA-binding transcriptional regulator, LysR family	COG0583	K	K
95997	MAG_001000000021326	142046	142580	f	Uncharacterized membrane protein	COG4420	S	S
95998	MAG_001000000021326	142608	143217	r	DNA-binding transcriptional regulator, AcrR family	COG1309	K	K
95999	MAG_001000000021326	143406	144465	f	L-ascorbate metabolism protein UlaG, beta-lactamase superfamily	COG2220	G	G
96000	MAG_001000000021326	144482	144800	r
96001	MAG_001000000021326	144883	145660	r	Cupin domain protein related to quercetin dioxygenase!!!AraC-type DNA-binding domain and AraC-containing proteins	COG1917!!!COG2207	R!!!K	R!!!K
96002	MAG_001000000021326	145773	146586	f	Uncharacterized membrane protein YfcA	COG0730	S	S
96003	MAG_001000000021326	146590	147580	r
96004	MAG_001000000021326	147857	149063	r	Glutamate mutase epsilon subunit	COG4865	E	E
96005	MAG_001000000021326	149105	149561	r	Methylmalonyl-CoA mutase, C-terminal domain/subunit (cobalamin-binding)	COG2185	I	I
96006	MAG_001000000021326	149575	150700	r	Fatty acid desaturase	COG3239	I	I
96007	MAG_001000000021326	150810	151692	f	DNA-binding transcriptional regulator, LysR family	COG0583	K	K
96008	MAG_001000000021326	151711	152698	r	NADPH:quinone reductase or related Zn-dependent oxidoreductase	COG0604	R!!!C	R!!!C
96009	MAG_001000000021326	152708	153329	r	Threonine/homoserine/homoserine lactone efflux protein	COG1280	E	E
96010	MAG_001000000021326	153700	155017	f	Serine/threonine protein kinase HipA, toxin component of the HipAB toxin-antitoxin module	COG3550	T	T
96011	MAG_001000000021326	155013	155418	f	Transcriptional regulator, contains XRE-family HTH domain	COG1396	K	K
96012	MAG_001000000021326	155462	155627	r
96013	MAG_001000000021326	155878	156388	r	Prophage antirepressor	COG3617	X	X
96014	MAG_001000000021326	157101	157614	f
96015	MAG_001000000021326	157673	158297	f	Uncharacterized protein	COG4322	S	S
96016	MAG_001000000021326	158650	159898	r	Ribonucleotide reductase beta subunit, ferritin-like domain	COG0208	F	F
96017	MAG_001000000021326	160388	160652	r
96018	MAG_001000000021326	161131	163087	f	Acyl-coenzyme A synthetase/AMP-(fatty) acid ligase	COG0365	I	I
96019	MAG_001000000021326	163767	164541	f	ABC-type amino acid transport/signal transduction system, periplasmic component/domain	COG0834	T!!!E	T!!!E
96020	MAG_001000000021326	164631	165321	f	ABC-type arginine transport system, permease component	COG4215	E	E
96021	MAG_001000000021326	165317	166016	f	ABC-type arginine/histidine transport system, permease component	COG4160	E	E
96022	MAG_001000000021326	166072	166837	f	ABC-type histidine transport system, ATPase component	COG4598	E	E
96023	MAG_001000000021326	166950	167931	f	Transcriptional regulator GlxA family, contains an amidase domain and an AraC-type DNA-binding HTH domain	COG4977	K	K
96024	MAG_001000000021326	168374	169595	f	Acetylornithine/succinyldiaminopimelate/putrescine aminotransferase	COG4992	E	E
96025	MAG_001000000021326	169793	170813	f	Arginine/ornithine N-succinyltransferase beta subunit	COG3138	E	E
96026	MAG_001000000021326	170856	171882	f	Arginine/ornithine N-succinyltransferase beta subunit	COG3138	E	E
96027	MAG_001000000021326	171878	173348	f	Acyl-CoA reductase or other NAD-dependent aldehyde dehydrogenase	COG1012	C	C
96028	MAG_001000000021326	173479	174826	f	Succinylarginine dihydrolase	COG3724	E	E
96029	MAG_001000000021326	174895	175183	f
96030	MAG_001000000021326	175195	176203	f	Succinylglutamate desuccinylase	COG2988	E	E
96031	MAG_001000000021326	176326	176836	r	6,7-dimethyl-8-ribityllumazine synthase (Riboflavin synthase beta chain)	COG0054	H	H
96032	MAG_001000000021326	177359	178364	f	Threonine aldolase	COG2008	E	E
96033	MAG_001000000021326	178510	181132	f	Alanyl-tRNA synthetase	COG0013	J	J
96034	MAG_001000000021326	181224	182466	f	Aspartokinase	COG0527	E	E
96035	MAG_001000000021326	182650	182839	f	sRNA-binding carbon storage regulator CsrA	COG1551	T	T
96036	MAG_001000000021326	183366	183870	r
96037	MAG_001000000021326	184192	185635	f	Mg/Co/Ni transporter MgtE (contains CBS domain)	COG2239	P	P
96038	MAG_001000000021326	185942	186260	r
96039	MAG_001000000021326	187451	188273	f	Glyoxylase or a related metal-dependent hydrolase, beta-lactamase superfamily II	COG0491	R	R
96040	MAG_001000000021326	188819	189635	f	Pimeloyl-ACP methyl ester carboxylesterase!!!Dipeptidyl aminopeptidase/acylaminoacyl peptidase	COG0596!!!COG1506	R!!!E!!!H	R!!!E!!!H
96041	MAG_001000000021326	189642	189939	f
96042	MAG_001000000021326	189947	190826	f	Aromatic ring-opening dioxygenase, catalytic subunit, LigB family	COG3384	Q	Q
96043	MAG_001000000021326	190797	191151	f	Ferredoxin subunit of nitrite reductase or a ring-hydroxylating dioxygenase	COG2146	P!!!Q	P!!!Q
96044	MAG_001000000021326	191190	192534	f	Phenylpropionate dioxygenase or related ring-hydroxylating dioxygenase, large terminal subunit	COG4638	P!!!R	P!!!R
96045	MAG_001000000021326	192545	193076	f	3-phenylpropionate/cinnamic acid dioxygenase, small subunit	COG5517	Q	Q
96046	MAG_001000000021326	193084	193897	f	NAD(P)-dependent dehydrogenase, short-chain alcohol dehydrogenase family	COG1028	Q!!!I!!!R	Q!!!I!!!R
96047	MAG_001000000021326	193953	194925	f	NAD(P)H-dependent flavin oxidoreductase YrpB, nitropropane dioxygenase family	COG2070	R	R
96048	MAG_001000000021326	194957	195740	f	2-keto-4-pentenoate hydratase	COG3971	Q	Q
96049	MAG_001000000021326	195825	197685	f	Acyl-CoA synthetase (AMP-forming)/AMP-acid ligase II	COG0318	Q!!!I	Q!!!I
96050	MAG_001000000021326	197681	198623	f	Acetaldehyde dehydrogenase (acetylating)	COG4569	Q	Q
96051	MAG_001000000021326	198634	199666	f	Isopropylmalate/homocitrate/citramalate synthases	COG0119	E	E
96052	MAG_001000000021326	199808	200810	f	NAD(P)H-flavin reductase!!!Ferredoxin-NADP reductase	COG0543!!!COG1018	C!!!H	C!!!H
96053	MAG_001000000021326	201093	201654	r	DNA-binding transcriptional regulator, AcrR family	COG1309	K	K
96054	MAG_001000000021326	201839	203639	r	Acyl-CoA dehydrogenase related to the alkylation response protein AidB	COG1960	I	I
96055	MAG_001000000021326	203851	206503	r	ATP-, maltotriose- and DNA-dependent transcriptional regulator MalT	COG2909	K	K
96056	MAG_001000000021326	206919	208044	f	Uncharacterized conserved protein, related to short-chain dehydrogenases	COG3268	S	S
96057	MAG_001000000021326	208040	209261	f	Acetyl-CoA acetyltransferase	COG0183	I	I
96058	MAG_001000000021326	209292	210123	f	Enoyl-CoA hydratase/carnithine racemase	COG1024	I	I
96059	MAG_001000000021326	210155	211460	f	Acyl-CoA dehydrogenase related to the alkylation response protein AidB	COG1960	I	I
96060	MAG_001000000021326	211501	211675	f	Retron-type reverse transcriptase	COG3344	X	X
96061	MAG_001000000021326	211664	211928	f	Transposase	COG3293	X	X
96062	MAG_001000000021326	211985	212630	f	DNA-binding transcriptional regulator, AcrR family	COG1309	K	K
96063	MAG_001000000021326	212649	212838	r
96568	MAG_001000000021437	128	1535	r	ABC-type nitrate/sulfonate/bicarbonate transport system, periplasmic component	COG0715	P	P
96569	MAG_001000000021437	1767	2013	r	NAD-dependent dihydropyrimidine dehydrogenase, PreA subunit	COG1146	F	F
96570	MAG_001000000021437	2037	3768	r	Succinate dehydrogenase/fumarate reductase, flavoprotein subunit	COG1053	C	C
96571	MAG_001000000021437	3760	4519	r	DNA-binding transcriptional regulator, GntR family	COG2188	K	K
96572	MAG_001000000021437	4624	5608	r	Predicted dehydrogenase	COG0673	R	R
96573	MAG_001000000021437	5690	6728	r	AraC-type DNA-binding domain and AraC-containing proteins	COG2207	K	K
96574	MAG_001000000021437	6934	7879	f	Uncharacterized conserved protein	COG4313	S	S
96575	MAG_001000000021437	8072	9467	r	FAD/FMN-containing dehydrogenase	COG0277	C	C
96576	MAG_001000000021437	9486	9858	r	Cytochrome c5	COG3245	C	C
96577	MAG_001000000021437	10142	11027	r	DNA-binding transcriptional regulator, LysR family	COG0583	K	K
96578	MAG_001000000021437	11157	12801	f	Choline dehydrogenase or related flavoprotein	COG2303	I!!!R	I!!!R
96579	MAG_001000000021437	13005	14628	f	MFS family permease	COG0477	P!!!E!!!R!!!G	P!!!E!!!R!!!G
96580	MAG_001000000021437	14766	15174	r	DNA-binding transcriptional response regulator, NtrC family, contains REC, AAA-type ATPase, and a Fis-type DNA-binding domains	COG2204	T	T
96581	MAG_001000000021437	15414	17361	f	DNA topoisomerase IA	COG0550	L	L
96582	MAG_001000000021437	17996	18326	f
96583	MAG_001000000021437	18387	19296	r	Glutaminase	COG2066	E	E
96584	MAG_001000000021437	19628	19823	f
96585	MAG_001000000021437	19832	20837	r
96586	MAG_001000000021437	21038	21968	r	Zinc transporter ZupT	COG0428	P	P
96587	MAG_001000000021437	22457	22832	r
96588	MAG_001000000021437	23433	23691	r
96589	MAG_001000000021437	23917	24757	f	NAD-dependent protein deacetylase, SIR2 family	COG0846	O	O
96590	MAG_001000000021437	24862	25768	r	DNA-binding transcriptional regulator, LysR family	COG0583	K	K
96591	MAG_001000000021437	25898	26597	f	Acyl CoA:acetate/3-ketoacid CoA transferase, alpha subunit	COG1788	I	I
96592	MAG_001000000021437	26632	27298	f	Acyl CoA:acetate/3-ketoacid CoA transferase, beta subunit	COG2057	I	I
96593	MAG_001000000021437	27309	28491	f	Acetyl-CoA acetyltransferase	COG0183	I	I
96594	MAG_001000000021437	28855	30598	r	ABC-type glycerol-3-phosphate transport system, periplasmic component	COG1653	G	G
96595	MAG_001000000021437	30646	30919	r	Predicted small integral membrane protein	COG5477	S	S
96596	MAG_001000000021437	30929	31730	r	ABC-type glycerol-3-phosphate transport system, permease component	COG0395	G	G
96597	MAG_001000000021437	31740	32607	r	ABC-type sugar transport system, permease component	COG1175	G	G
96598	MAG_001000000021437	32603	33713	r	ABC-type sugar transport system, ATPase component	COG3839	G	G
96599	MAG_001000000021437	33712	34807	r	ABC-type Fe3+/spermidine/putrescine transport systems, ATPase components	COG3842	E	E
96600	MAG_001000000021437	35229	37074	f	Transcriptional regulator of acetoin/glycerol metabolism	COG3284	K	K
96601	MAG_001000000021437	37247	37751	r
96602	MAG_001000000021437	38260	39799	f	Acyl-CoA synthetase (AMP-forming)/AMP-acid ligase II	COG0318	Q!!!I	Q!!!I
96603	MAG_001000000021437	39817	40849	f	Acyl-CoA synthetase (AMP-forming)/AMP-acid ligase II	COG0318	Q!!!I	Q!!!I
96604	MAG_001000000021437	40841	42026	f	Acyl-CoA dehydrogenase related to the alkylation response protein AidB	COG1960	I	I
96605	MAG_001000000021437	42045	42432	f	Mannose-6-phosphate isomerase, cupin superfamily	COG0662	G	G
96606	MAG_001000000021437	42471	43683	f
96607	MAG_001000000021437	43970	44177	f
96608	MAG_001000000021437	44228	44537	r	Uncharacterized membrane protein	COG4541	S	S
96609	MAG_001000000021437	44533	45244	r	Predicted branched-chain amino acid permease (azaleucine resistance)	COG1296	E	E
96610	MAG_001000000021437	45586	46015	f
96611	MAG_001000000021437	46100	47222	r
96612	MAG_001000000021437	47825	48275	r	Uncharacterized membrane protein	COG4125	S	S
96613	MAG_001000000021437	48380	49265	f	DNA-binding transcriptional regulator, LysR family	COG0583	K	K
96614	MAG_001000000021437	49589	51485	f	Peptidoglycan/LPS O-acetylase OafA/YrhL, contains acyltransferase and SGNH-hydrolase domains	COG1835	M	M
96615	MAG_001000000021437	51717	51930	r
96616	MAG_001000000021437	52139	52340	r
96617	MAG_001000000021437	52666	53002	f	Uncharacterized conserved protein YceK	COG5645	S	S
96618	MAG_001000000021437	53412	54195	r
96619	MAG_001000000021437	54384	55002	r
96620	MAG_001000000021437	55414	57706	r	Valyl-tRNA synthetase	COG0525	J	J
96621	MAG_001000000021437	58281	58926	r
96622	MAG_001000000021437	59626	61192	r	Methyl-accepting chemotaxis protein	COG0840	T!!!N	T!!!N
96623	MAG_001000000021437	62148	62436	f	Antitoxin component YafN of the YafNO toxin-antitoxin module, PHD/YefM family	COG2161	V	V
96624	MAG_001000000021437	62432	62717	f	mRNA-degrading endonuclease RelE, toxin component of the RelBE toxin-antitoxin system	COG2026	V	V
96625	MAG_001000000021437	63061	63244	f
96626	MAG_001000000021437	63323	63602	r
96627	MAG_001000000021437	63868	64141	r
96628	MAG_001000000021437	64657	64795	f
96629	MAG_001000000021437	65466	65772	r
96630	MAG_001000000021437	66045	67002	f	Integrase	COG0582	X!!!L	X!!!L
96631	MAG_001000000021437	67065	67551	r
96632	MAG_001000000021437	68246	68765	f
96633	MAG_001000000021437	69165	69531	f
96634	MAG_001000000021437	69527	71759	f
96635	MAG_001000000021437	71758	71968	f
96636	MAG_001000000021437	71970	72129	f
96637	MAG_001000000021437	72349	72988	f
96638	MAG_001000000021437	73479	74343	r
96639	MAG_001000000021437	74894	75140	f
96640	MAG_001000000021437	75249	75804	f	Integrase	COG0582	X!!!L	X!!!L
96641	MAG_001000000021437	76624	77332	f
96642	MAG_001000000021437	77419	77743	r
96643	MAG_001000000021437	78257	79541	f	Glycine/D-amino acid oxidase (deaminating)	COG0665	E	E
96644	MAG_001000000021437	80295	81069	r	NAD(P)-dependent dehydrogenase, short-chain alcohol dehydrogenase family	COG1028	Q!!!I!!!R	Q!!!I!!!R
96645	MAG_001000000021437	81065	82277	r	Cystathionine beta-lyase/cystathionine gamma-synthase	COG0626	E	E
96646	MAG_001000000021437	82332	83838	r	Glutamine phosphoribosylpyrophosphate amidotransferase	COG0034	F	F
96647	MAG_001000000021437	83879	84440	r	Uncharacterized membrane protein, required for colicin V production	COG1286	S	S
96648	MAG_001000000021437	84529	85201	r	Cell division protein DedD (periplasmic protein involved in septation)	COG3147	D	D
96649	MAG_001000000021437	85184	86492	r	Folylpolyglutamate synthase/Dihydropteroate synthase	COG0285	H	H
96650	MAG_001000000021437	86488	87409	r	Acetyl-CoA carboxylase beta subunit	COG0777	I	I
96651	MAG_001000000021437	87672	88296	r	Phosphoribosylanthranilate isomerase	COG0135	E	E
96652	MAG_001000000021437	88359	89337	r	tRNA U38,U39,U40 pseudouridine synthase TruA	COG0101	J	J
96653	MAG_001000000021437	89480	92084	r	Tfp pilus assembly protein FimV	COG3170	W!!!N	W!!!N
96654	MAG_001000000021437	92293	93304	r	Aspartate-semialdehyde dehydrogenase	COG0136	E	E
96655	MAG_001000000021437	93557	94670	r	Aspartate-semialdehyde dehydrogenase	COG0136	E	E
96656	MAG_001000000021437	94724	95807	r	Isocitrate/isopropylmalate dehydrogenase	COG0473	C!!!E	C!!!E
96657	MAG_001000000021437	95873	96638	r	Ubiquinone/menaquinone biosynthesis C-methylase UbiE	COG2226	H	H
96658	MAG_001000000021437	96776	97421	r	3-isopropylmalate dehydratase small subunit	COG0066	E	E
96659	MAG_001000000021437	97432	98851	r	Homoaconitase/3-isopropylmalate dehydratase large subunit	COG0065	E	E
96660	MAG_001000000021437	99008	99899	f	DNA-binding transcriptional regulator, LysR family	COG0583	K	K
96661	MAG_001000000021437	99938	103247	f	PAS domain!!!Sensor histidine kinase regulating citrate/malate metabolism!!!Predicted signal transduction protein containing a membrane domain, an EAL and a GGDEF domain	COG2202!!!COG3290!!!COG5001	T	T
96662	MAG_001000000021437	103457	103910	r	Molecular chaperone IbpA, HSP20 family	COG0071	O	O
96663	MAG_001000000021437	104028	104988	r	tRNA-dihydrouridine synthase	COG0042	J	J
96664	MAG_001000000021437	105234	105684	r	Acyl-CoA thioesterase FadM	COG0824	I	I
96665	MAG_001000000021437	105769	106603	r	Fermentation-respiration switch protein FrsA, has esterase activity, DUF1100 family	COG1073	T	T
96666	MAG_001000000021437	106631	107171	r	DNA-binding transcriptional regulator, AcrR family	COG1309	K	K
96667	MAG_001000000021437	108111	109593	r	Glutamyl- or glutaminyl-tRNA synthetase	COG0008	J	J
96668	MAG_001000000021437	109817	111833	r	Excinuclease UvrABC helicase subunit UvrB	COG0556	L	L
96669	MAG_001000000021437	112166	113363	f	Aspartate/tyrosine/aromatic aminotransferase	COG1448	E	E
96670	MAG_001000000021437	113618	113846	r
96671	MAG_001000000021437	114405	114600	f
96672	MAG_001000000021437	114689	114872	f
96673	MAG_001000000021437	114868	115930	r	Predicted PurR-regulated permease PerM	COG0628	R	R
96674	MAG_001000000021437	115984	117403	f	Collagenase-like protease, PrtC family	COG0826	O	O
96675	MAG_001000000021437	117466	117574	r
97884	MAG_001000000021741	1	1585	f
97885	MAG_001000000021741	1691	1934	f
100787	MAG_001000000022384	233	650	f	Uncharacterized conserved protein	COG3791	S	S
100788	MAG_001000000022384	676	1960	f	Acyl-CoA dehydrogenase related to the alkylation response protein AidB	COG1960	I	I
100789	MAG_001000000022384	2494	2674	r
100790	MAG_001000000022384	2670	3549	r
100791	MAG_001000000022384	3966	4128	f
100792	MAG_001000000022384	4242	5037	f	NAD(P)-dependent dehydrogenase, short-chain alcohol dehydrogenase family	COG1028	Q!!!I!!!R	Q!!!I!!!R
100793	MAG_001000000022384	5083	5488	f
100794	MAG_001000000022384	5511	5820	f	Steroid 5-alpha reductase family enzyme	COG3752	R	R
100795	MAG_001000000022384	5859	6924	f	ATP-, maltotriose- and DNA-dependent transcriptional regulator MalT	COG2909	K	K
100796	MAG_001000000022384	6839	7160	r	Transposase InsO and inactivated derivatives	COG2801	X	X
100797	MAG_001000000022384	7248	7467	f	Pyruvate dehydrogenase complex, dehydrogenase (E1) component	COG2609	C	C
100798	MAG_001000000022384	7528	7810	r
110663	MAG_001000000024677	1	628	f	Threonine dehydrogenase or related Zn-dependent dehydrogenase	COG1063	R!!!E	R!!!E
110664	MAG_001000000024677	696	1011	r	Cold shock protein, CspA family	COG1278	K	K
110665	MAG_001000000024677	1151	1727	r
110666	MAG_001000000024677	2003	2573	f
110667	MAG_001000000024677	2573	3461	r	1-acyl-sn-glycerol-3-phosphate acyltransferase	COG0204	I	I
110668	MAG_001000000024677	3650	4157	f	Uncharacterized conserved protein	COG4067	S	S
110669	MAG_001000000024677	4226	4907	f	DNA-binding response regulator, OmpR family, contains REC and winged-helix (wHTH) domain	COG0745	T!!!K	T!!!K
110670	MAG_001000000024677	4906	6325	f	K+-sensing histidine kinase KdpD	COG2205	T	T
110671	MAG_001000000024677	6545	7919	f	Inner membrane protein involved in colicin E2 resistance	COG4452	V	V
110672	MAG_001000000024677	7915	8146	f
110673	MAG_001000000024677	8116	8746	r	Glutathione S-transferase	COG0625	O	O
110674	MAG_001000000024677	8851	9031	r
110675	MAG_001000000024677	9027	10158	r	Uncharacterized iron-regulated membrane protein	COG3182	S	S
110676	MAG_001000000024677	10185	10326	f
110677	MAG_001000000024677	10376	12815	r	Outer membrane receptor for ferric coprogen and ferric-rhodotorulic acid	COG4773	P	P
110678	MAG_001000000024677	13051	14026	r	Periplasmic ferric-dicitrate binding protein FerR, regulates iron transport through sigma-19	COG3712	P!!!T	P!!!T
110679	MAG_001000000024677	14022	14406	r	DNA-directed RNA polymerase specialized sigma subunit, sigma24 family	COG1595	K	K
110680	MAG_001000000024677	14771	15479	r	DNA polymerase III, epsilon subunit or related 3'-5' exonuclease	COG0847	L	L
110681	MAG_001000000024677	15475	17410	r	Signal-transduction protein containing cAMP-binding, CBS, and nucleotidyltransferase domains	COG2905	T	T
110682	MAG_001000000024677	17669	18116	f	DNA-binding transcriptional response regulator, NtrC family, contains REC, AAA-type ATPase, and a Fis-type DNA-binding domains	COG2204	T	T
110683	MAG_001000000024677	18373	20551	r	Malate synthase	COG2225	C	C
110684	MAG_001000000024677	21116	21638	f	Glycine cleavage system regulatory protein	COG2716	E	E
110685	MAG_001000000024677	21852	22740	r	Uncharacterized membrane protein RarD, contains two EamA domains	COG2962	S	S
110686	MAG_001000000024677	22944	23919	r	Ser/Thr protein kinase RdoA involved in Cpx stress response, MazF antagonist	COG2334	T	T
110687	MAG_001000000024677	24105	26007	r	Secreted phosphatase, PhoX family	COG3211	R	R
110688	MAG_001000000024677	26074	26839	r	DNA-binding transcriptional regulator ModE (molybdenum-dependent)!!!Molybdopterin-binding protein	COG2005!!!COG3585	K!!!H	K!!!H
110689	MAG_001000000024677	26896	27637	r	Predicted amidophosphoribosyltransferases	COG1040	R	R
110690	MAG_001000000024677	27727	28783	f	Biotin synthase or related enzyme	COG0502	H	H
110691	MAG_001000000024677	28950	30129	f	7-keto-8-aminopelargonate synthetase or related enzyme	COG0156	H	H
110692	MAG_001000000024677	30121	30853	f	Fermentation-respiration switch protein FrsA, has esterase activity, DUF1100 family	COG1073	T	T
110693	MAG_001000000024677	30833	31658	f	Ubiquinone/menaquinone biosynthesis C-methylase UbiE	COG2226	H	H
110694	MAG_001000000024677	31654	32335	f	Dethiobiotin synthetase	COG0132	H	H
110695	MAG_001000000024677	32454	32751	f
110696	MAG_001000000024677	32814	34089	r	Ca2+-binding protein, RTX toxin-related	COG2931	Q	Q
110697	MAG_001000000024677	34404	36210	f	Acyl-CoA dehydrogenase related to the alkylation response protein AidB	COG1960	I	I
110698	MAG_001000000024677	36476	37763	f	GGDEF domain, diguanylate cyclase (c-di-GMP synthetase) or its enzymatically inactive variants	COG2199	T	T
110699	MAG_001000000024677	37854	39651	f	Acyl-CoA dehydrogenase related to the alkylation response protein AidB	COG1960	I	I
110700	MAG_001000000024677	39899	41678	f	Acyl-CoA dehydrogenase related to the alkylation response protein AidB	COG1960	I	I
110701	MAG_001000000024677	42025	42184	f	Uncharacterized membrane protein YqaE, homolog of Blt101, UPF0057 family	COG0401	S	S
110702	MAG_001000000024677	42311	44141	r	Dipeptidyl aminopeptidase/acylaminoacyl peptidase	COG1506	E	E
110703	MAG_001000000024677	44106	45276	r	Radical SAM superfamily enzyme, MoaA/NifB/PqqE/SkfB family	COG0535	R	R
110704	MAG_001000000024677	45247	45523	r
110705	MAG_001000000024677	45519	46272	r	Pyrroloquinoline quinone (PQQ) biosynthesis protein C	COG5424	H	H
110706	MAG_001000000024677	46474	47386	r	Phosphoribosyl 1,2-cyclic phosphodiesterase	COG1235	P	P
110707	MAG_001000000024677	47466	47598	r
110708	MAG_001000000024677	47710	50143	r	Secreted/periplasmic Zn-dependent peptidases, insulinase-like!!!Secreted/periplasmic Zn-dependent peptidases, insulinase-like	COG1025!!!COG1025	O	O
110709	MAG_001000000024677	50205	51000	r	Predicted amidohydrolase	COG0388	R	R
110710	MAG_001000000024677	51012	52695	r	Monoamine oxidase	COG1231	E	E
110711	MAG_001000000024677	53054	53420	f	Uncharacterized protein	COG4683	S	S
110712	MAG_001000000024677	53412	53727	f	Transcriptional regulator, contains XRE-family HTH domain	COG1396	K	K
110713	MAG_001000000024677	53848	54310	r	DNA-binding transcriptional regulator, Lrp family	COG1522	K	K
110714	MAG_001000000024677	54345	56658	r
110715	MAG_001000000024677	57042	57294	f	DNA-binding transcriptional regulator, XRE-family HTH domain	COG1476	K	K
110716	MAG_001000000024677	57293	58490	f	Serine/threonine protein kinase HipA, toxin component of the HipAB toxin-antitoxin module	COG3550	T	T
110717	MAG_001000000024677	58996	59626	r	Endonuclease NucS, RecB family	COG1637	L	L
110718	MAG_001000000024677	59936	60098	f
110719	MAG_001000000024677	60471	61293	f
110720	MAG_001000000024677	61479	63249	f	DNA repair exonuclease SbcCD ATPase subunit!!!Predicted ATP-dependent endonuclease of the OLD family, contains P-loop ATPase and TOPRIM domains	COG0419!!!COG3593	L	L
110721	MAG_001000000024677	63567	63855	f
110722	MAG_001000000024677	63864	65421	f
110723	MAG_001000000024677	65569	65848	r	Sulfate permease or related transporter, MFS superfamily	COG0659	P	P
110724	MAG_001000000024677	65890	66010	r
110725	MAG_001000000024677	66053	66227	r
110726	MAG_001000000024677	66306	66636	r
110727	MAG_001000000024677	66694	67162	f
110728	MAG_001000000024677	67429	68347	f
110729	MAG_001000000024677	68910	69618	f
110730	MAG_001000000024677	70260	70503	f
110731	MAG_001000000024677	70797	71784	f
110732	MAG_001000000024677	72033	72315	r
110733	MAG_001000000024677	72379	72451	f
111788	MAG_001000000024927	84	1368	f	Acyl-CoA dehydrogenase related to the alkylation response protein AidB	COG1960	I	I
111789	MAG_001000000024927	1408	2266	f	Enoyl-CoA hydratase/carnithine racemase	COG1024	I	I
111790	MAG_001000000024927	2271	3828	f	Acyl-CoA synthetase (AMP-forming)/AMP-acid ligase II	COG0318	Q!!!I	Q!!!I
111791	MAG_001000000024927	3857	4895	f	NADPH-dependent curcumin reductase CurA	COG2130	Q!!!R	Q!!!R
111792	MAG_001000000024927	5034	5835	f	NAD(P)-dependent dehydrogenase, short-chain alcohol dehydrogenase family	COG1028	Q!!!I!!!R	Q!!!I!!!R
111793	MAG_001000000024927	5916	6693	f	NAD(P)-dependent dehydrogenase, short-chain alcohol dehydrogenase family	COG1028	Q!!!I!!!R	Q!!!I!!!R
111794	MAG_001000000024927	6778	7075	f
111795	MAG_001000000024927	7452	8352	f	NAD(P)-dependent dehydrogenase, short-chain alcohol dehydrogenase family	COG1028	Q!!!I!!!R	Q!!!I!!!R
111796	MAG_001000000024927	8765	9905	f	Long-chain fatty acid transport protein	COG2067	I	I
111797	MAG_001000000024927	10551	12333	f	Hemolysin activation/secretion protein	COG2831	U	U
111798	MAG_001000000024927	12342	12861	f	ACP:hemolysin acyltransferase (hemolysin-activating protein)	COG2994	O	O
111799	MAG_001000000024927	12906	22104	f	Large exoprotein involved in heme utilization or adhesion	COG3210	U	U
111800	MAG_001000000024927	22106	22727	f
111801	MAG_001000000024927	22861	23458	r
111802	MAG_001000000024927	24019	24733	f
111803	MAG_001000000024927	24842	25457	f	Uncharacterized protein	COG5620	S	S
111804	MAG_001000000024927	25510	26248	f
111805	MAG_001000000024927	26428	27025	f
111806	MAG_001000000024927	27405	29013	f	Tetratricopeptide (TPR) repeat!!!CheY chemotaxis protein or a CheY-like REC (receiver) domain	COG0457!!!COG0784	T!!!R	T!!!R
111807	MAG_001000000024927	29005	29698	f	K+-sensing histidine kinase KdpD	COG2205	T	T
111808	MAG_001000000024927	29935	31279	f	Glutamine synthetase	COG0174	E	E
111809	MAG_001000000024927	31349	32711	f	MFS family permease	COG0477	P!!!E!!!R!!!G	P!!!E!!!R!!!G
111810	MAG_001000000024927	32773	33520	r	c-di-GMP-binding flagellar brake protein YcgR, contains PilZNR and PilZ domains	COG5581	N	N
111811	MAG_001000000024927	33612	34080	r
111812	MAG_001000000024927	34127	34445	r	Negative regulator of flagellin synthesis (anti-sigma28 factor)	COG2747	N!!!K	N!!!K
111813	MAG_001000000024927	34617	35382	r	Flagella basal body P-ring formation protein FlgA	COG1261	N	N
111814	MAG_001000000024927	35460	36387	f	CheY chemotaxis protein or a CheY-like REC (receiver) domain!!!Chemotaxis signal transduction protein	COG0784!!!COG0835	T!!!N	T!!!N
111815	MAG_001000000024927	36445	37273	f	Methylase of chemotaxis methyl-accepting proteins	COG1352	T!!!N	T!!!N
111816	MAG_001000000024927	37623	38031	f	Flagellar basal body rod protein FlgB	COG1815	N	N
111817	MAG_001000000024927	38034	38478	f	Flagellar basal body rod protein FlgC	COG1558	N	N
111818	MAG_001000000024927	38493	39216	f	Flagellar hook assembly protein FlgD	COG1843	N	N
111819	MAG_001000000024927	39244	40543	f	Flagellar hook protein FlgE	COG1749	N	N
124513	MAG_001000000028020	0	6462	f	Non-ribosomal peptide synthetase component F!!!Non-ribosomal peptide synthetase component F!!!Non-ribosomal peptide synthetase component F!!!Non-ribosomal peptide synthetase component F!!!Non-ribosomal peptide synthetase component F!!!Thioesterase domain of type I polyketide synthase or non-ribosomal peptide synthetase!!!Thioesterase domain of type I polyketide synthase or non-ribosomal peptide s…	COG1020!!!COG1020!!!COG1020!!!COG1020!!!COG1020!!!COG3319!!!COG3319	Q	Q
144726	MAG_001000000032712	2	1769	r	Uncharacterized conserved protein RhaS, contains 28 RHS repeats!!!Uncharacterized conserved protein RhaS, contains 28 RHS repeats	COG3209!!!COG3209	R	R
144727	MAG_001000000032712	1904	2363	r	Predicted N-acetyltransferase YhbS	COG3153	R	R
144728	MAG_001000000032712	2909	3533	f	Phosphatidylglycerophosphate synthase	COG0558	I	I
144729	MAG_001000000032712	3544	5302	f	Lysophospholipase, alpha-beta hydrolase superfamily	COG2267	I	I
144730	MAG_001000000032712	5301	6645	f	Membrane-associated phospholipid phosphatase!!!Protein-tyrosine phosphatase	COG0671!!!COG2453	I!!!T	I!!!T
144731	MAG_001000000032712	6634	7090	f
144732	MAG_001000000032712	7099	7720	f	1-acyl-sn-glycerol-3-phosphate acyltransferase	COG0204	I	I
144733	MAG_001000000032712	7721	8654	f	Predicted CDP-diglyceride synthetase/phosphatidate cytidylyltransferase	COG4589	R	R
144734	MAG_001000000032712	8791	9949	r	Glutathionylspermidine synthase	COG0754	E	E
144735	MAG_001000000032712	9961	10663	r
144736	MAG_001000000032712	10682	11111	r	Uncharacterized membrane protein YjfL, UPF0719 family	COG3766	S	S
144737	MAG_001000000032712	11126	11789	r
144738	MAG_001000000032712	11775	12810	r	Voltage-gated potassium channel Kch	COG1226	P	P
144739	MAG_001000000032712	13166	13865	r	Phage shock protein A	COG1842	T!!!K	T!!!K
144740	MAG_001000000032712	13887	14469	r	Uncharacterized protein YjfI, DUF2170 family	COG3789	S	S
144741	MAG_001000000032712	14812	15646	r	Uncharacterized conserved protein YfaP, DUF2135 family	COG4676	S	S
144742	MAG_001000000032712	15649	17269	r	Uncharacterized conserved protein YfaQ, DUF2300 domain	COG5445	S	S
144743	MAG_001000000032712	17270	21839	r	Uncharacterized conserved protein YfaS, alpha-2-macroglobulin family	COG2373	R	R
144744	MAG_001000000032712	21835	22495	r	Uncharacterized conserved protein YfaT, DUF1175 family	COG3234	S	S
144745	MAG_001000000032712	22479	24189	r	Uncharacterized conserved protein YfaA, DUF2138 family	COG4685	S	S
144746	MAG_001000000032712	24218	25007	r	Uncharacterized conserved protein YfaP, DUF2135 family	COG4676	S	S
144747	MAG_001000000032712	25494	25737	f	Exonuclease VII small subunit	COG1722	L	L
144748	MAG_001000000032712	25733	26621	f	Geranylgeranyl pyrophosphate synthase	COG0142	H	H
144749	MAG_001000000032712	26736	28635	f	Deoxyxylulose-5-phosphate synthase	COG1154	I!!!H	I!!!H
144750	MAG_001000000032712	28782	30663	f	Outer membrane cobalamin receptor protein	COG4206	H	H
144751	MAG_001000000032712	30777	31563	r	ABC-type Fe3+-hydroxamate transport system, periplasmic component	COG0614	P	P
144752	MAG_001000000032712	31562	31982	r
144753	MAG_001000000032712	31978	32596	r	GTP cyclohydrolase II	COG0807	H	H
144754	MAG_001000000032712	32705	33464	r	ABC-type amino acid transport/signal transduction system, periplasmic component/domain	COG0834	T!!!E	T!!!E
144755	MAG_001000000032712	33475	33979	r	Phosphatidylglycerophosphatase A	COG1267	I	I
144756	MAG_001000000032712	33975	34941	r	Thiamine monophosphate kinase	COG0611	H	H
144757	MAG_001000000032712	35116	35617	r	Transcription termination factor NusB	COG0781	K	K
144758	MAG_001000000032712	35613	36090	r	6,7-dimethyl-8-ribityllumazine synthase (Riboflavin synthase beta chain)	COG0054	H	H
144759	MAG_001000000032712	36337	37429	r	3,4-dihydroxy-2-butanone 4-phosphate synthase!!!GTP cyclohydrolase II	COG0108!!!COG0807	H	H
144760	MAG_001000000032712	37445	38108	r	Riboflavin synthase alpha chain	COG0307	H	H
144761	MAG_001000000032712	38154	39288	r	Pyrimidine deaminase domain of riboflavin biosynthesis protein RibD!!!Pyrimidine reductase, riboflavin biosynthesis	COG0117!!!COG1985	H	H
144762	MAG_001000000032712	39284	39749	r	Transcriptional regulator NrdR, contains Zn-ribbon and ATP-cone domains	COG1327	K	K
144763	MAG_001000000032712	39876	40341	f	Uncharacterized lipoprotein YbaY	COG3126	S	S
144764	MAG_001000000032712	40337	40997	f	Predicted nicotinamide N-methyase	COG3897	R	R
144765	MAG_001000000032712	41177	42050	f	Negative regulator of GroEL, contains thioredoxin-like and TPR-like domains	COG3118	O	O
144766	MAG_001000000032712	42157	42508	r
144767	MAG_001000000032712	42628	43216	f	ABC-type Zn2+ transport system, periplasmic component/surface adhesin	COG4531	P	P
144768	MAG_001000000032712	43351	44062	f	ABC-type lipoprotein export system, ATPase component	COG1136	M	M
144769	MAG_001000000032712	44063	45329	f	ABC-type antimicrobial peptide transport system, permease component	COG0577	V	V
144770	MAG_001000000032712	45340	45859	f	Uncharacterized protein	COG3495	S	S
144771	MAG_001000000032712	46071	46770	f	Outer membrane protein W	COG3047	M	M
144772	MAG_001000000032712	46889	47819	r	Nucleoside-diphosphate-sugar epimerase	COG0451	M	M
144773	MAG_001000000032712	47811	48690	r	dTDP-4-dehydrorhamnose reductase	COG1091	M	M
144774	MAG_001000000032712	48987	53301	f	Lhr-like helicase	COG1201	L	L
144775	MAG_001000000032712	53427	55515	r	Small-conductance mechanosensitive channel	COG0668	M	M
144776	MAG_001000000032712	55854	56781	f	Uncharacterized conserved protein YecE, DUF72 family	COG1801	S	S
144777	MAG_001000000032712	56777	57587	f	Metal-dependent hydrolase, endonuclease/exonuclease/phosphatase family	COG3568	R	R
144778	MAG_001000000032712	57583	58882	f	Phosphatidylserine/phosphatidylglycerophosphate/cardiolipin synthase or related enzyme	COG1502	I	I
144779	MAG_001000000032712	58868	59873	f	Uncharacterized membrane protein YbhN, UPF0104 family	COG0392	S	S
144780	MAG_001000000032712	60023	60782	r	Fermentation-respiration switch protein FrsA, has esterase activity, DUF1100 family	COG1073	T	T
144781	MAG_001000000032712	60771	61875	r
144782	MAG_001000000032712	62220	63219	r	Transcriptional regulator GlxA family, contains an amidase domain and an AraC-type DNA-binding HTH domain	COG4977	K	K
144783	MAG_001000000032712	63318	63873	f	Nicotinamidase-related amidase	COG1335	R!!!H	R!!!H
144784	MAG_001000000032712	63955	67255	r	Tetratricopeptide (TPR) repeat!!!Predicted ATPase	COG0457!!!COG3899	R	R
144785	MAG_001000000032712	67465	69391	f
144786	MAG_001000000032712	69562	70417	f
144787	MAG_001000000032712	70562	71177	f
144788	MAG_001000000032712	71614	74728	r	Replicative superfamily II helicase	COG1204	L	L
144789	MAG_001000000032712	74717	75542	r
144790	MAG_001000000032712	75835	75943	f
144791	MAG_001000000032712	76418	76937	r	Transposase	COG3293	X	X
157798	MAG_001000000035687	272	1139	f	Formyltetrahydrofolate hydrolase	COG0788	F	F
157799	MAG_001000000035687	1135	2041	f	5,10-methylene-tetrahydrofolate dehydrogenase/Methenyl tetrahydrofolate cyclohydrolase	COG0190	H	H
157800	MAG_001000000035687	2022	3264	f	Glycine/D-amino acid oxidase (deaminating)	COG0665	E	E
157801	MAG_001000000035687	3277	3580	f	Sarcosine oxidase delta subunit	COG4311	E	E
157802	MAG_001000000035687	3576	6474	f	Glycine cleavage system T protein (aminomethyltransferase)!!!NADPH-dependent 2,4-dienoyl-CoA reductase, sulfur reductase, or a related oxidoreductase	COG0404!!!COG0446	I!!!E	I!!!E
157803	MAG_001000000035687	6477	7074	f
157804	MAG_001000000035687	7171	7555	r
157805	MAG_001000000035687	7803	8355	r	Transposase and inactivated derivatives, IS5 family	COG3039	X	X
157806	MAG_001000000035687	8373	8619	f
157807	MAG_001000000035687	9108	10863	r	2-polyprenyl-6-methoxyphenol hydroxylase and related FAD-dependent oxidoreductases	COG0654	C!!!H	C!!!H
157808	MAG_001000000035687	11068	11689	r	Threonine dehydrogenase or related Zn-dependent dehydrogenase	COG1063	R!!!E	R!!!E
166553	MAG_001000000037692	197	1115	f	3'-phosphoadenosine 5'-phosphosulfate sulfotransferase (PAPS reductase)/FAD synthetase or related enzyme	COG0175	E!!!H	E!!!H
166554	MAG_001000000037692	1613	3512	f	Adenylylsulfate kinase or related kinase!!!Sulfate adenylyltransferase subunit 1, EFTu-like GTPase family	COG0529!!!COG2895	P	P
166555	MAG_001000000037692	3677	4586	r	1-acyl-sn-glycerol-3-phosphate acyltransferase	COG0204	I	I
166556	MAG_001000000037692	4586	6686	r	Phosphotransacetylase!!!BioD-like N-terminal domain of phosphotransacetylase	COG0280!!!COG0857	R!!!C	R!!!C
166557	MAG_001000000037692	7053	7539	f	FKBP-type peptidyl-prolyl cis-trans isomerase 2	COG1047	O	O
166558	MAG_001000000037692	7501	7606	f
166559	MAG_001000000037692	7652	8135	f	Glutathione peroxidase, house-cleaning role in reducing lipid peroxides	COG0386	I!!!V	I!!!V
166560	MAG_001000000037692	8449	9553	f	2,4-dienoyl-CoA reductase or related NADH-dependent reductase, Old Yellow Enzyme (OYE) family	COG1902	C	C
166561	MAG_001000000037692	9690	10890	r	Glycosyltransferase involved in cell wall bisynthesis	COG0438	M	M
166562	MAG_001000000037692	10929	11685	r	Uncharacterized protein involved in cysteine biosynthesis	COG2981	E	E
166563	MAG_001000000037692	11995	12958	f	Thioredoxin reductase	COG0492	O	O
166564	MAG_001000000037692	13144	14395	r	4-aminobutyrate aminotransferase or related aminotransferase	COG0160	E	E
166565	MAG_001000000037692	14571	14910	r
166566	MAG_001000000037692	14902	15199	r	Uncharacterized protein	COG3492	S	S
166567	MAG_001000000037692	15298	15679	r	Dihydroneopterin aldolase	COG1539	H	H
166568	MAG_001000000037692	15679	16240	r	GTP cyclohydrolase I	COG0302	H	H
166569	MAG_001000000037692	16260	16971	r	NAD(P)-dependent dehydrogenase, short-chain alcohol dehydrogenase family	COG1028	Q!!!I!!!R	Q!!!I!!!R
166570	MAG_001000000037692	17180	17741	r	Antibiotic biosynthesis monooxygenase (ABM) superfamily enzyme	COG3224	R	R
166571	MAG_001000000037692	17960	18917	f	DNA-binding transcriptional regulator, MerR family	COG0789	K	K
166572	MAG_001000000037692	18913	19519	r
166573	MAG_001000000037692	19573	20047	r	PAS domain	COG2202	T	T
166574	MAG_001000000037692	20201	20657	f	Flavodoxin	COG0716	C	C
166575	MAG_001000000037692	20798	21581	f	Ribulose-5-phosphate 4-epimerase/Fuculose-1-phosphate aldolase	COG0235	G	G
166576	MAG_001000000037692	21580	22483	f	Pimeloyl-ACP methyl ester carboxylesterase	COG0596	R!!!H	R!!!H
166577	MAG_001000000037692	22847	23759	f	NAD(P)-dependent dehydrogenase, short-chain alcohol dehydrogenase family	COG1028	Q!!!I!!!R	Q!!!I!!!R
166578	MAG_001000000037692	24403	26197	f	Outer membrane protein (porin)	COG3203	M	M
166579	MAG_001000000037692	26219	27587	f
166580	MAG_001000000037692	27893	30443	f	ATP-, maltotriose- and DNA-dependent transcriptional regulator MalT	COG2909	K	K
166581	MAG_001000000037692	30642	31344	f
166582	MAG_001000000037692	31308	32130	r	DNA-binding transcriptional regulator, IclR family	COG1414	K	K
166583	MAG_001000000037692	32282	33587	f	Homogentisate 1,2-dioxygenase	COG3508	Q	Q
166584	MAG_001000000037692	33589	34894	f	2-keto-4-pentenoate hydratase/2-oxohepta-3-ene-1,7-dioic acid hydratase (catechol pathway)	COG0179	Q	Q
166585	MAG_001000000037692	34902	35541	f	Glutathione S-transferase	COG0625	O	O
166586	MAG_001000000037692	35671	36475	r	Regulator of sirC expression, contains transglutaminase-like and TPR domains	COG2912	T	T
166587	MAG_001000000037692	36662	37682	f	Glutamate dehydrogenase/leucine dehydrogenase	COG0334	E	E
166588	MAG_001000000037692	38034	38295	r	dsDNA-binding SOS-regulon protein, induction by DNA damage requires cAMP	COG3141	L	L
166589	MAG_001000000037692	38633	39134	f	Phosphate starvation-inducible membrane PsiE (function unknown)	COG3223	R	R
166590	MAG_001000000037692	39130	39448	r
166591	MAG_001000000037692	39945	40356	f	Ribosome-associated translation inhibitor RaiA	COG1544	J	J
166592	MAG_001000000037692	40639	41515	r	Transcriptional regulator GlxA family, contains an amidase domain and an AraC-type DNA-binding HTH domain	COG4977	K	K
166593	MAG_001000000037692	41654	42557	f	Permease of the drug/metabolite transporter (DMT) superfamily	COG0697	E!!!R!!!G	E!!!R!!!G
166594	MAG_001000000037692	42757	43729	r	Lactate dehydrogenase or related 2-hydroxyacid dehydrogenase	COG1052	R!!!C!!!H	R!!!C!!!H
166595	MAG_001000000037692	43933	44602	r	Fe-S-cluster containining protein	COG0727	R	R
166596	MAG_001000000037692	44762	45092	r
166597	MAG_001000000037692	45210	46113	r	CheY chemotaxis protein or a CheY-like REC (receiver) domain!!!Chemotaxis signal transduction protein	COG0784!!!COG0835	T!!!N	T!!!N
166598	MAG_001000000037692	46417	47974	r	Transcriptional regulator containing GAF, AAA-type ATPase, and DNA-binding Fis domains	COG3604	T!!!K	T!!!K
166599	MAG_001000000037692	48127	49309	f	Hemoglobin-like flavoprotein!!!Ferredoxin-NADP reductase	COG1017!!!COG1018	C	C
166600	MAG_001000000037692	49770	50265	f	Disulfide bond formation protein DsbB	COG1495	O	O
166601	MAG_001000000037692	51039	51987	f	Heme/copper-type cytochrome/quinol oxidase, subunit 2	COG1622	C	C
166602	MAG_001000000037692	51990	54021	f	Heme/copper-type cytochrome/quinol oxidase, subunit 1	COG0843	C	C
166603	MAG_001000000037692	54024	54651	f	Heme/copper-type cytochrome/quinol oxidase, subunit 3	COG1845	C	C
166604	MAG_001000000037692	54651	54987	f	Heme/copper-type cytochrome/quinol oxidase, subunit 4	COG3125	C	C
166605	MAG_001000000037692	54998	55886	f	Polyprenyltransferase (heme O synthase)	COG0109	I!!!H	I!!!H
166606	MAG_001000000037692	56081	56786	r
166607	MAG_001000000037692	56877	57567	r	Uncharacterized conserved protein YecE, DUF72 family	COG1801	S	S
166608	MAG_001000000037692	57760	59020	r	PAS domain!!!Two-component response regulator, PleD family, consists of two REC domains and a diguanylate cyclase (GGDEF) domain	COG2202!!!COG3706	T!!!K	T!!!K
166609	MAG_001000000037692	58968	59907	r	DNA-binding transcriptional regulator, LysR family	COG0583	K	K
166610	MAG_001000000037692	60005	61181	f	Acetylornithine/succinyldiaminopimelate/putrescine aminotransferase	COG4992	E	E
166611	MAG_001000000037692	61328	62066	f	Outer membrane protein OmpA and related peptidoglycan-associated (lipo)proteins	COG2885	M	M
166612	MAG_001000000037692	62297	62735	r	Uncharacterized membrane-anchored protein YhcB, DUF1043 family	COG3105	S	S
166613	MAG_001000000037692	62882	63512	f	Alpha/beta superfamily hydrolase	COG2945	R	R
166614	MAG_001000000037692	63536	64892	f	Tryptophanyl-tRNA synthetase	COG0180	J	J
166615	MAG_001000000037692	65069	66089	f	Predicted ATPase	COG1485	R	R
166616	MAG_001000000037692	66279	67269	r	Transcriptional regulator GlxA family, contains an amidase domain and an AraC-type DNA-binding HTH domain	COG4977	K	K
166617	MAG_001000000037692	67420	68557	f	Acyl-CoA dehydrogenase related to the alkylation response protein AidB	COG1960	I	I
166618	MAG_001000000037692	68673	69714	r	Predicted oxidoreductase (related to aryl-alcohol dehydrogenase)	COG0667	R	R
166619	MAG_001000000037692	69959	70388	f	Ribosomal protein L13	COG0102	J	J
166620	MAG_001000000037692	70402	70795	f	Ribosomal protein S9	COG0103	J	J
166621	MAG_001000000037692	71051	71645	f	Rieske Fe-S protein	COG0723	C	C
166622	MAG_001000000037692	71644	72856	f	Cytochrome b subunit of the bc complex	COG1290	C	C
166623	MAG_001000000037692	72855	73638	f	Cytochrome c1	COG2857	C	C
166624	MAG_001000000037692	73789	74407	f	Glutathione S-transferase	COG0625	O	O
166625	MAG_001000000037692	74423	74837	f	Stringent starvation protein B	COG2969	R	R
166626	MAG_001000000037692	75311	75890	r	Osmotically-inducible protein OsmY, contains BON domain	COG2823	S	S
166627	MAG_001000000037692	75886	76480	r	Phosphoheptose isomerase	COG0279	G	G
166628	MAG_001000000037692	76582	76945	r	Predicted endonuclease distantly related to archaeal Holliday junction resolvase	COG0792	L	L
166629	MAG_001000000037692	76944	78756	r	Outer membrane lipoprotein LpoA, binds and activates PBP1a	COG3107	M	M
166630	MAG_001000000037692	79119	79992	f	16S rRNA C1402 (ribose-2'-O) methylase RsmI	COG0313	J	J
166631	MAG_001000000037692	80728	81184	f	MraZ, DNA-binding transcriptional regulator and inhibitor of RsmH methyltransferase activity	COG2001	J	J
166632	MAG_001000000037692	81180	82128	f	16S rRNA C1402 N4-methylase RsmH	COG0275	J	J
166633	MAG_001000000037692	82124	82418	f	Cell division protein FtsL, interacts with FtsB, FtsL and FtsQ	COG3116	D	D
166634	MAG_001000000037692	82414	84157	f	Cell division protein FtsI/penicillin-binding protein 2	COG0768	M!!!D	M!!!D
166635	MAG_001000000037692	84156	85620	f	UDP-N-acetylmuramyl tripeptide synthase	COG0769	M	M
166636	MAG_001000000037692	85612	86980	f	UDP-N-acetylmuramyl pentapeptide synthase	COG0770	M	M
166637	MAG_001000000037692	86979	88062	f	UDP-N-acetylmuramyl pentapeptide phosphotransferase/UDP-N-acetylglucosamine-1-phosphate transferase	COG0472	M	M
166638	MAG_001000000037692	88067	89414	f	UDP-N-acetylmuramoylalanine-D-glutamate ligase	COG0771	M	M
166639	MAG_001000000037692	89410	90628	f	Bacterial cell division protein FtsW, lipid II flippase	COG0772	D	D
166640	MAG_001000000037692	90617	91688	f	UDP-N-acetylglucosamine:LPS N-acetylglucosamine transferase	COG0707	M	M
166641	MAG_001000000037692	91680	93141	f	UDP-N-acetylmuramate-alanine ligase	COG0773	M	M
166642	MAG_001000000037692	93137	94103	f	D-alanine-D-alanine ligase and related ATP-grasp enzymes	COG1181	M!!!R	M!!!R
166643	MAG_001000000037692	94106	94973	f	Cell division septal protein FtsQ	COG1589	D	D
166644	MAG_001000000037692	94988	96248	f	Cell division ATPase FtsA	COG0849	D	D
166645	MAG_001000000037692	96369	97563	f	Cell division GTPase FtsZ	COG0206	D	D
166646	MAG_001000000037692	97675	98587	f	UDP-3-O-acyl-N-acetylglucosamine deacetylase	COG0774	M	M
166647	MAG_001000000037692	98836	100330	r	Two-component response regulator, PleD family, consists of two REC domains and a diguanylate cyclase (GGDEF) domain	COG3706	T!!!K	T!!!K
166648	MAG_001000000037692	100585	101953	r	Signal transduction histidine kinase	COG0642	T	T
166649	MAG_001000000037692	101939	102623	r	DNA-binding response regulator, OmpR family, contains REC and winged-helix (wHTH) domain	COG0745	T!!!K	T!!!K
166650	MAG_001000000037692	102632	105749	r	Multidrug efflux pump subunit AcrB	COG0841	V	V
166651	MAG_001000000037692	105745	106903	r	Multidrug efflux pump subunit AcrA (membrane-fusion protein)	COG0845	M!!!V	M!!!V
166652	MAG_001000000037692	107138	107396	f
166653	MAG_001000000037692	107423	108392	r	DNA-binding transcriptional regulator, LysR family	COG0583	K	K
166654	MAG_001000000037692	108713	110336	f	Outer membrane protein TolC	COG1538	M	M
166655	MAG_001000000037692	110332	112537	f	Uncharacterized membrane protein YccC	COG1289	S	S
166656	MAG_001000000037692	112526	112727	f
166657	MAG_001000000037692	112737	113601	f	Multidrug resistance efflux pump	COG1566	V	V
166658	MAG_001000000037692	113932	114757	r	NAD(P)-dependent dehydrogenase, short-chain alcohol dehydrogenase family	COG1028	Q!!!I!!!R	Q!!!I!!!R
166659	MAG_001000000037692	114793	115258	r
166660	MAG_001000000037692	115419	116871	r	Mannose-6-phosphate isomerase, cupin superfamily!!!Mannose-1-phosphate guanylyltransferase	COG0662!!!COG0836	M!!!G	M!!!G
166661	MAG_001000000037692	117021	117687	r
166662	MAG_001000000037692	117701	118877	r
166663	MAG_001000000037692	118888	120454	r	D-alanyl-lipoteichoic acid acyltransferase DltB, MBOAT superfamily	COG1696	M	M
166664	MAG_001000000037692	120673	121810	r
166665	MAG_001000000037692	121821	123270	r
166666	MAG_001000000037692	123281	124898	r	Nitrous oxidase accessory protein NosD, contains tandem CASH domains	COG3420	P	P
166667	MAG_001000000037692	124897	126397	r
166668	MAG_001000000037692	126393	127764	r	TPR repeat	COG0790	T	T
166669	MAG_001000000037692	127914	129084	r	Multidrug efflux pump subunit AcrA (membrane-fusion protein)	COG0845	M!!!V	M!!!V
166670	MAG_001000000037692	129119	130610	r	Glycosyltransferase, catalytic subunit of cellulose synthase and poly-beta-1,6-N-acetylglucosamine synthase	COG1215	N	N
166671	MAG_001000000037692	130701	132018	r	UDP-glucose 6-dehydrogenase	COG1004	M	M
166672	MAG_001000000037692	132827	133607	r	Cytoplasmic iron level regulating protein YaaA, DUF328/UPF0246 family	COG3022	P	P
166673	MAG_001000000037692	133877	135017	f	Peptidoglycan/xylan/chitin deacetylase, PgdA/CDA1 family	COG0726	M!!!G	M!!!G
166674	MAG_001000000037692	135353	136748	f	Predicted ribonuclease YlaK, contains NYN-type RNase and PhoH-family ATPase domains	COG1875	R	R
166675	MAG_001000000037692	136919	137393	f	Molybdenum cofactor biosynthesis enzyme	COG0315	H	H
166676	MAG_001000000037692	137389	137632	f	Molybdopterin converting factor, small subunit	COG1977	H	H
166677	MAG_001000000037692	137635	138088	f	Molybdopterin synthase catalytic subunit	COG0314	H	H
166678	MAG_001000000037692	138223	138850	r	Predicted transcriptional regulator YheO, contains PAS and DNA-binding HTH domains	COG2964	K	K
166679	MAG_001000000037692	138937	140065	r	Glycine/D-amino acid oxidase (deaminating)	COG0665	E	E
166680	MAG_001000000037692	140174	140516	r	Ornithine cyclodeaminase/archaeal alanine dehydrogenase, mu-crystallin family	COG2423	E	E
166681	MAG_001000000037692	140748	143460	f	Uncharacterized conserved protein RhaS, contains 28 RHS repeats	COG3209	R	R
166682	MAG_001000000037692	143574	145038	r	Superfamily II DNA and RNA helicase	COG0513	L	L
166683	MAG_001000000037692	145136	145793	r	Predicted esterase	COG0400	R	R
166684	MAG_001000000037692	146266	147298	f	ABC-type amino acid transport/signal transduction system, periplasmic component/domain	COG0834	T!!!E	T!!!E
166685	MAG_001000000037692	147363	148545	f	ABC-type amino acid transport system, permease component	COG4597	E	E
166686	MAG_001000000037692	148555	149653	f	ABC-type amino acid transport system, permease component	COG0765	E	E
166687	MAG_001000000037692	149664	150429	f	ABC-type polar amino acid transport system, ATPase component	COG1126	E	E
166688	MAG_001000000037692	150488	150971	r	DNA-binding transcriptional regulator YiaG, XRE-type HTH domain	COG2944	K	K
166689	MAG_001000000037692	150967	151279	r
166690	MAG_001000000037692	151443	152103	f	DNA-binding transcriptional regulator, FadR family	COG2186	K	K
166691	MAG_001000000037692	152116	153421	f	Cyanate permease	COG2807	P	P
166692	MAG_001000000037692	153508	153979	f	Ketosteroid isomerase-related protein	COG3631	R	R
166693	MAG_001000000037692	154019	154343	f	Predicted endonuclease, GIY-YIG superfamily	COG2827	L	L
166694	MAG_001000000037692	154422	155358	f	Glutathione S-transferase	COG0625	O	O
166695	MAG_001000000037692	155491	155848	r	Glutaredoxin	COG0695	O	O
166696	MAG_001000000037692	155847	156852	r	Nucleoid-associated protein YejK (function unknown)	COG3081	S	S
166697	MAG_001000000037692	157247	157529	f	Bacterial nucleoid DNA-binding protein	COG0776	L	L
166698	MAG_001000000037692	157720	158797	r	23S rRNA A1618 N6-methylase RlmF	COG3129	J	J
166699	MAG_001000000037692	158998	161845	r	Valyl-tRNA synthetase	COG0525	J	J
166700	MAG_001000000037692	162066	162432	r
166701	MAG_001000000037692	162440	162869	r	DNA polymerase III, chi subunit	COG2927	L	L
166702	MAG_001000000037692	162929	164420	r	Leucyl aminopeptidase	COG0260	E	E
166703	MAG_001000000037692	164878	166000	f	Lipopolysaccharide export LptBFGC system, permease protein LptF	COG0795	M!!!N	M!!!N
166704	MAG_001000000037692	165992	167054	f	Lipopolysaccharide export LptBFGC system, permease protein LptF	COG0795	M!!!N	M!!!N
166705	MAG_001000000037692	167282	169082	f	Translation elongation factor EF-4, membrane-bound GTPase	COG0481	J	J
166706	MAG_001000000037692	169087	169942	f	Signal peptidase I	COG0681	U	U
166707	MAG_001000000037692	170189	170816	f	dsRNA-specific ribonuclease	COG0571	K	K
166708	MAG_001000000037692	170808	171711	f	GTPase Era, involved in 16S rRNA processing	COG1159	J	J
166709	MAG_001000000037692	171882	172572	f	Recombinational DNA repair protein (RecF pathway)	COG1381	L	L
166710	MAG_001000000037692	172621	173365	f	Pyridoxine 5'-phosphate synthase PdxJ	COG0854	H	H
166711	MAG_001000000037692	173580	174975	r	Membrane-bound lytic murein transglycosylase MltF	COG4623	M!!!T	M!!!T
166712	MAG_001000000037692	175284	179226	f	Phosphoribosylformylglycinamidine (FGAM) synthase, synthetase domain!!!Phosphoribosylformylglycinamidine (FGAM) synthase, glutamine amidotransferase domain	COG0046!!!COG0047	F	F
166713	MAG_001000000037692	179230	179542	f	Uncharacterized protein	COG3323	S	S
166714	MAG_001000000037692	179787	180870	r
166715	MAG_001000000037692	181845	182205	f
166716	MAG_001000000037692	182324	182432	r
182446	MAG_001000000041422	2	1334	r	Ca2+-binding protein, RTX toxin-related	COG2931	Q	Q
182447	MAG_001000000041422	1384	1492	r
182448	MAG_001000000041422	1653	2406	r	NAD(P)-dependent dehydrogenase, short-chain alcohol dehydrogenase family	COG1028	Q!!!I!!!R	Q!!!I!!!R
182449	MAG_001000000041422	2776	3580	r	ABC-type spermidine/putrescine transport system, permease component II	COG1177	E	E
182450	MAG_001000000041422	3579	4791	r	ABC-type spermidine/putrescine transport system, permease component I	COG1176	E	E
182451	MAG_001000000041422	4810	5860	r	Spermidine/putrescine-binding periplasmic protein	COG0687	E	E
182452	MAG_001000000041422	5944	7057	r	ABC-type Fe3+/spermidine/putrescine transport systems, ATPase components	COG3842	E	E
182453	MAG_001000000041422	7092	8463	r	Adenosylmethionine-8-amino-7-oxononanoate aminotransferase	COG0161	H	H
182454	MAG_001000000041422	8826	9603	f	DNA-binding transcriptional regulator, IclR family	COG1414	K	K
182455	MAG_001000000041422	9453	9807	r	Type II secretory pathway, component PulJ	COG4795	U	U
182456	MAG_001000000041422	9903	11487	r
182457	MAG_001000000041422	11629	12076	r
182458	MAG_001000000041422	12216	13746	r	Uncharacterized protein, PA2063/DUF2235 family	COG3673	S	S
182459	MAG_001000000041422	14281	15907	f	Methyl-accepting chemotaxis protein	COG0840	T!!!N	T!!!N
182460	MAG_001000000041422	16052	16205	f
182461	MAG_001000000041422	16318	16612	r	Ca2+-binding protein, RTX toxin-related!!!Ca2+-binding protein, RTX toxin-related!!!Ca2+-binding protein, RTX toxin-related	COG2931!!!COG2931!!!COG2931	Q	Q
183344	MAG_001000000041606	2	2681	r	Ca2+-binding protein, RTX toxin-related	COG2931	Q	Q
183345	MAG_001000000041606	3039	4389	f	Outer membrane protein TolC	COG1538	M	M
183346	MAG_001000000041606	4426	6583	f	ABC-type bacteriocin/lantibiotic exporters, contain an N-terminal double-glycine peptidase domain	COG2274	V	V
183347	MAG_001000000041606	6572	7940	f	Multidrug efflux pump subunit AcrA (membrane-fusion protein)	COG0845	M!!!V	M!!!V
183348	MAG_001000000041606	8248	9151	f	Taurine dioxygenase, alpha-ketoglutarate-dependent	COG2175	Q	Q
183349	MAG_001000000041606	9188	10214	f	ABC-type nitrate/sulfonate/bicarbonate transport system, periplasmic component	COG0715	P	P
183350	MAG_001000000041606	10219	11080	f	ABC-type nitrate/sulfonate/bicarbonate transport system, ATPase component	COG1116	P	P
183351	MAG_001000000041606	11092	11959	f	ABC-type nitrate/sulfonate/bicarbonate transport system, permease component	COG0600	P	P
183352	MAG_001000000041606	12126	12498	r
183353	MAG_001000000041606	13110	13599	f
183354	MAG_001000000041606	13591	15034	f	NAD dependent epimerase/dehydratase family enzyme	COG1090	R	R
183355	MAG_001000000041606	15043	17494	f	Phosphoenolpyruvate synthase/pyruvate phosphate dikinase!!!Phosphohistidine swiveling domain of PEP-utilizing enzymes	COG0574!!!COG3848	T!!!G	T!!!G
183356	MAG_001000000041606	17474	18167	r	Uncharacterized conserved protein, LabA/DUF88 family	COG1432	S	S
183357	MAG_001000000041606	18632	19412	f	Multidrug efflux pump subunit AcrA (membrane-fusion protein)	COG0845	M!!!V	M!!!V
183358	MAG_001000000041606	19408	20728	f	Multidrug efflux pump subunit AcrA (membrane-fusion protein)	COG0845	M!!!V	M!!!V
183359	MAG_001000000041606	20729	22826	f	Multidrug efflux pump subunit AcrA (membrane-fusion protein)!!!Zn-dependent protease (includes SpoIVFB)	COG0845!!!COG1994	M!!!V!!!O	M!!!V!!!O
183360	MAG_001000000041606	22841	23333	f	Ribosomal protein S18 acetylase RimI and related acetyltransferases	COG0456	J	J
183361	MAG_001000000041606	23462	23774	r
183362	MAG_001000000041606	23820	24408	r	Microcystin-dependent protein (function unknown)	COG4675	S	S
183363	MAG_001000000041606	24714	25560	f
183364	MAG_001000000041606	25610	32846	f	Large exoprotein involved in heme utilization or adhesion	COG3210	U	U
183365	MAG_001000000041606	32913	34398	f	Outer membrane protein TolC	COG1538	M	M
183366	MAG_001000000041606	34410	35196	f	Cupin domain protein related to quercetin dioxygenase	COG1917	R	R
183367	MAG_001000000041606	35183	36137	f	Cupin domain protein related to quercetin dioxygenase	COG1917	R	R
183368	MAG_001000000041606	36376	36631	f	Homocysteine/selenocysteine methylase (S-methylmethionine-dependent)	COG2040	E	E
183369	MAG_001000000041606	36837	37419	f	Predicted esterase of the alpha/beta hydrolase fold	COG3545	R	R
183370	MAG_001000000041606	37466	38402	f	Transcriptional regulator containing PAS, AAA-type ATPase, and DNA-binding Fis domains	COG3829	T!!!K	T!!!K
183371	MAG_001000000041606	38715	39498	f	ABC-type metal ion transport system, periplasmic component/surface antigen	COG1464	P	P
183372	MAG_001000000041606	39992	40658	f	ABC-type amino acid transport system, permease component	COG0765	E	E
183373	MAG_001000000041606	40638	41298	f	ABC-type amino acid transport system, permease component	COG0765	E	E
183374	MAG_001000000041606	41294	42077	f	ABC-type polar amino acid transport system, ATPase component	COG1126	E	E
183375	MAG_001000000041606	42073	42955	f	ABC-type amino acid transport/signal transduction system, periplasmic component/domain	COG0834	T!!!E	T!!!E
183376	MAG_001000000041606	43064	44225	r	Predicted ATPase	COG4637	R	R
185595	MAG_001000000042152	1	1327	f	Uncharacterized conserved protein RhaS, contains 28 RHS repeats	COG3209	R	R
185596	MAG_001000000042152	1533	1773	f	Uncharacterized conserved protein RhaS, contains 28 RHS repeats	COG3209	R	R
186237	MAG_001000000042314	0	2292	r	Non-ribosomal peptide synthetase component F!!!Non-ribosomal peptide synthetase component F!!!Non-ribosomal peptide synthetase component F!!!Non-ribosomal peptide synthetase component F!!!Non-ribosomal peptide synthetase component F!!!Thioesterase domain of type I polyketide synthase or non-ribosomal peptide synthetase	COG1020!!!COG1020!!!COG1020!!!COG1020!!!COG1020!!!COG3319	Q	Q
189895	MAG_001000000043197	200	1304	f	Multidrug efflux pump subunit AcrA (membrane-fusion protein)	COG0845	M!!!V	M!!!V
189896	MAG_001000000043197	1300	2365	f	Multidrug efflux pump subunit AcrA (membrane-fusion protein)	COG0845	M!!!V	M!!!V
189897	MAG_001000000043197	2361	5409	f	Multidrug efflux pump subunit AcrB	COG0841	V	V
189898	MAG_001000000043197	5645	7865	r	Cation transport ATPase!!!Copper chaperone CopZ	COG2217!!!COG2608	P	P
189899	MAG_001000000043197	7951	8398	f	DNA-binding transcriptional regulator, MerR family	COG0789	K	K
189900	MAG_001000000043197	8543	9515	r	Thymidylate synthase	COG0207	F	F
189901	MAG_001000000043197	9564	10374	r	Prolipoprotein diacylglyceryltransferase	COG0682	M	M
189902	MAG_001000000043197	10442	11243	r	Uncharacterized membrane protein YfcA	COG0730	S	S
189903	MAG_001000000043197	11535	12282	f	Uncharacterized conserved protein, contains NRDE domain	COG3332	S	S
189904	MAG_001000000043197	12414	14694	r	Signal transduction protein containing GAF and PtsI domains	COG3605	T	T
189905	MAG_001000000043197	14716	15196	r	8-oxo-dGTP pyrophosphatase MutT and related house-cleaning NTP pyrophosphohydrolases, NUDIX family	COG0494	V	V
189906	MAG_001000000043197	15339	15996	f	Phosphoserine phosphatase	COG0560	E	E
189907	MAG_001000000043197	16101	16530	r	Uncharacterized membrane protein	COG5528	S	S
189908	MAG_001000000043197	16577	18092	r	Threonine dehydratase	COG1171	E	E
189909	MAG_001000000043197	18345	19017	f	Ribose 5-phosphate isomerase	COG0120	G	G
189910	MAG_001000000043197	19189	20107	r	Uncharacterized protein YjiK	COG3204	S	S
189911	MAG_001000000043197	20228	21161	r	Uncharacterized protein YjiK	COG3204	S	S
189912	MAG_001000000043197	21395	22061	r	2-keto-4-pentenoate hydratase/2-oxohepta-3-ene-1,7-dioic acid hydratase (catechol pathway)	COG0179	Q	Q
189913	MAG_001000000043197	22102	23521	r	FAD/FMN-containing dehydrogenase	COG0277	C	C
189914	MAG_001000000043197	23702	24932	f	Phosphoglycerate dehydrogenase or related dehydrogenase	COG0111	R!!!H	R!!!H
189915	MAG_001000000043197	25141	25588	r
189916	MAG_001000000043197	25700	26267	f	ABC-type amino acid transport/signal transduction system, periplasmic component/domain	COG0834	T!!!E	T!!!E
189917	MAG_001000000043197	26427	27057	r	SAM-dependent methyltransferase	COG0500	Q!!!R	Q!!!R
189918	MAG_001000000043197	27220	27865	r	ABC-type methionine transport system, permease component	COG2011	E	E
189919	MAG_001000000043197	27854	28979	r	ABC-type methionine transport system, ATPase component	COG1135	E	E
189920	MAG_001000000043197	28980	29790	r	ABC-type metal ion transport system, periplasmic component/surface antigen	COG1464	P	P
189921	MAG_001000000043197	29804	31187	r	Flavin-dependent oxidoreductase, luciferase family (includes alkanesulfonate monooxygenase SsuD and methylene tetrahydromethanopterin reductase)	COG2141	R!!!H	R!!!H
189922	MAG_001000000043197	31186	32380	r	Acyl-CoA dehydrogenase related to the alkylation response protein AidB	COG1960	I	I
189923	MAG_001000000043197	32403	33645	r	Acyl-CoA dehydrogenase related to the alkylation response protein AidB	COG1960	I	I
189924	MAG_001000000043197	34084	34855	r
189925	MAG_001000000043197	35359	36121	r	ABC-type polar amino acid transport system, ATPase component	COG1126	E	E
189926	MAG_001000000043197	36124	36790	r	ABC-type amino acid transport system, permease component	COG0765	E	E
189927	MAG_001000000043197	36789	37584	r	ABC-type amino acid transport/signal transduction system, periplasmic component/domain	COG0834	T!!!E	T!!!E
189928	MAG_001000000043197	37894	38887	r	1-aminocyclopropane-1-carboxylate deaminase/D-cysteine desulfhydrase, PLP-dependent ACC family	COG2515	E	E
189929	MAG_001000000043197	39354	41355	f	Choline-glycine betaine transporter	COG1292	M	M
189930	MAG_001000000043197	41506	42247	r	NAD(P)-dependent dehydrogenase, short-chain alcohol dehydrogenase family	COG1028	Q!!!I!!!R	Q!!!I!!!R
189931	MAG_001000000043197	42377	43268	f	DNA-binding transcriptional regulator, LysR family	COG0583	K	K
189932	MAG_001000000043197	43467	44505	f	Predicted oxidoreductase (related to aryl-alcohol dehydrogenase)	COG0667	R	R
189933	MAG_001000000043197	44664	45507	r	Taurine dioxygenase, alpha-ketoglutarate-dependent	COG2175	Q	Q
189934	MAG_001000000043197	45556	46396	r	ABC-type nitrate/sulfonate/bicarbonate transport system, permease component	COG0600	P	P
189935	MAG_001000000043197	46392	47187	r	ABC-type taurine transport system, ATPase component	COG4525	P	P
189936	MAG_001000000043197	47212	48190	r	ABC-type taurine transport system, periplasmic component	COG4521	P	P
189937	MAG_001000000043197	48487	50071	r	Gamma-glutamylcysteine synthetase	COG2918	H	H
189938	MAG_001000000043197	50340	50724	r	Acyl-coenzyme A thioesterase PaaI, contains HGG motif	COG2050	Q	Q
189939	MAG_001000000043197	50723	53048	r	Transcriptional accessory protein Tex/SPT6	COG2183	K	K
189940	MAG_001000000043197	53404	54145	f	DNA-binding response regulator, OmpR family, contains REC and winged-helix (wHTH) domain	COG0745	T!!!K	T!!!K
189941	MAG_001000000043197	54259	55573	f	K+-sensing histidine kinase KdpD!!!HAMP domain	COG2205!!!COG2770	T	T
189942	MAG_001000000043197	55650	56556	r	Glutathione synthase/RimK-type ligase, ATP-grasp superfamily	COG0189	J!!!H	J!!!H
189943	MAG_001000000043197	56552	57035	r	Uncharacterized conserved protein	COG4067	S	S
189944	MAG_001000000043197	57270	57675	f	Ribosomal 50S subunit-recycling heat shock protein, contains S4 domain	COG1188	J	J
189945	MAG_001000000043197	57973	58876	f	Redox-regulated molecular chaperone, HSP33 family	COG1281	O	O
189946	MAG_001000000043197	59054	60599	f	Phosphoenolpyruvate carboxykinase, ATP-dependent	COG1866	C	C
189947	MAG_001000000043197	60674	61028	r
189948	MAG_001000000043197	61216	62428	f	Large exoprotein involved in heme utilization or adhesion!!!Large exoprotein involved in heme utilization or adhesion	COG3210!!!COG3210	U	U
189949	MAG_001000000043197	62424	62652	f
189950	MAG_001000000043197	62754	63819	r	Serine protease, subtilisin family!!!Uncharacterized conserved protein, contains a C-terminal beta-barrel porin domain	COG1404!!!COG4625	O!!!S	O!!!S
189951	MAG_001000000043197	64076	66005	f	Superfamily II DNA helicase RecQ	COG0514	L	L
189952	MAG_001000000043197	66112	67339	f	3-hydroxyacyl-CoA dehydrogenase!!!3-hydroxyacyl-CoA dehydrogenase	COG1250!!!COG1250	I	I
189953	MAG_001000000043197	67385	67805	f	Acyl-CoA thioesterase FadM	COG0824	I	I
189954	MAG_001000000043197	67883	68363	r
189955	MAG_001000000043197	68644	70993	r	Anaerobic selenocysteine-containing dehydrogenase	COG0243	C	C
189956	MAG_001000000043197	70989	71829	r	Formate dehydrogenase assembly factor FdhD	COG1526	C	C
189957	MAG_001000000043197	71922	72810	r	DNA-binding transcriptional regulator, LysR family	COG0583	K	K
189958	MAG_001000000043197	72942	73383	f	Nucleoid-associated protein YgaU, contains BON and LysM domains	COG1652	S	S
189959	MAG_001000000043197	73488	74151	r	Phosphoserine phosphatase!!!FMN phosphatase YigB, HAD superfamily	COG0560!!!COG1011	E!!!H	E!!!H
189960	MAG_001000000043197	74239	74806	f	8-oxo-dGTP pyrophosphatase MutT and related house-cleaning NTP pyrophosphohydrolases, NUDIX family	COG0494	V	V
189961	MAG_001000000043197	74802	75630	f	3'-Phosphoadenosine 5'-phosphosulfate (PAPS) 3'-phosphatase	COG1218	P	P
189962	MAG_001000000043197	75780	76236	r	Acyl-coenzyme A thioesterase PaaI, contains HGG motif	COG2050	Q	Q
189963	MAG_001000000043197	76273	77665	r	DNA-binding transcriptional response regulator, NtrC family, contains REC, AAA-type ATPase, and a Fis-type DNA-binding domains	COG2204	T	T
189964	MAG_001000000043197	77661	79476	r	Signal transduction histidine kinase regulating C4-dicarboxylate transport system	COG4191	T	T
189965	MAG_001000000043197	79538	80423	r	dTDP-4-dehydrorhamnose reductase	COG1091	M	M
189966	MAG_001000000043197	80419	80965	r	dTDP-4-dehydrorhamnose 3,5-epimerase or related enzyme	COG1898	M	M
189967	MAG_001000000043197	80961	81837	r	dTDP-glucose pyrophosphorylase	COG1209	M	M
189968	MAG_001000000043197	81833	82916	r	dTDP-D-glucose 4,6-dehydratase	COG1088	M	M
189969	MAG_001000000043197	83127	86040	f	4-aminobutyrate aminotransferase or related aminotransferase!!!Ser/Thr protein kinase RdoA involved in Cpx stress response, MazF antagonist	COG0160!!!COG2334	T!!!E	T!!!E
189970	MAG_001000000043197	86292	87399	f	Agmatine/peptidylarginine deiminase	COG2957	E	E
189971	MAG_001000000043197	87641	87842	f
189972	MAG_001000000043197	88367	89654	f
189973	MAG_001000000043197	89946	90693	f	Uncharacterized protein	COG4340	S	S
189974	MAG_001000000043197	90706	91144	f	Ribosomal protein S18 acetylase RimI and related acetyltransferases	COG0456	J	J
189975	MAG_001000000043197	91140	91854	f	Predicted branched-chain amino acid permease (azaleucine resistance)	COG1296	E	E
189976	MAG_001000000043197	91832	92150	f	Branched-chain amino acid transport protein	COG4392	E	E
189977	MAG_001000000043197	92066	92993	r	DNA-binding transcriptional regulator, LysR family	COG0583	K	K
189978	MAG_001000000043197	93336	93747	f	Uncharacterized conserved protein, DUF2384 family	COG5642	S	S
189979	MAG_001000000043197	93746	94424	f	Uncharacterized conserved protein, contains RES domain	COG5654	S	S
189980	MAG_001000000043197	94479	96087	r	Methyl-accepting chemotaxis protein	COG0840	T!!!N	T!!!N
189981	MAG_001000000043197	96421	96700	r
189982	MAG_001000000043197	97175	97385	f
189983	MAG_001000000043197	97787	98945	r	Predicted ATPase, archaeal AAA+ ATPase superfamily	COG1672	R	R
189984	MAG_001000000043197	99472	101269	f
189985	MAG_001000000043197	101297	102245	f
189986	MAG_001000000043197	102228	102468	f
189987	MAG_001000000043197	102464	104252	f	Uncharacterized protein YydD, contains DUF2326 domain	COG5293	S	S
189988	MAG_001000000043197	104405	105047	f	NAD-dependent DNA ligase	COG0272	L	L
189989	MAG_001000000043197	105386	106292	r	DNA-binding transcriptional regulator, LysR family	COG0583	K	K
189990	MAG_001000000043197	106298	107501	r	Low temperature requirement protein LtrA (function unknown)	COG4292	S	S
189991	MAG_001000000043197	107576	108350	r	NAD(P)-dependent dehydrogenase, short-chain alcohol dehydrogenase family	COG1028	Q!!!I!!!R	Q!!!I!!!R
189992	MAG_001000000043197	108566	108710	r
189993	MAG_001000000043197	108830	109247	r	Abortive infection bacteriophage resistance protein	COG4823	V	V
189994	MAG_001000000043197	109667	110492	r	Chromosome segregation ATPase	COG1196	D	D
189995	MAG_001000000043197	110823	112056	r
189996	MAG_001000000043197	112036	112726	r	ABC-type arginine/histidine transport system, permease component	COG4160	E	E
189997	MAG_001000000043197	112722	113418	r	ABC-type arginine transport system, permease component	COG4215	E	E
189998	MAG_001000000043197	113496	114252	r	ABC-type amino acid transport/signal transduction system, periplasmic component/domain	COG0834	T!!!E	T!!!E
189999	MAG_001000000043197	114265	115039	r	ABC-type histidine transport system, ATPase component	COG4598	E	E
190000	MAG_001000000043197	115721	116171	f
190001	MAG_001000000043197	116180	116627	r
190002	MAG_001000000043197	116667	118902	r	Bacteriophytochrome (light-regulated signal transduction histidine kinase)	COG4251	T	T
190003	MAG_001000000043197	118898	119504	r	Heme oxygenase	COG3230	P	P
190004	MAG_001000000043197	119603	120653	r	Predicted nuclease of restriction endonuclease-like (RecB) superfamily, DUF1016 family	COG4804	R	R
190005	MAG_001000000043197	120844	121252	r
190006	MAG_001000000043197	121591	121864	r	Fe-S cluster biosynthesis and repair protein YggX	COG2924	P!!!O	P!!!O
190007	MAG_001000000043197	121860	122928	r	Adenine-specific DNA glycosylase, acts on AG and A-oxoG pairs	COG1194	L	L
190008	MAG_001000000043197	122924	125150	r	Uncharacterized protein involved in outer membrane biogenesis	COG2982	M	M
190009	MAG_001000000043197	125568	127230	f	Cyanate permease	COG2807	P	P
190010	MAG_001000000043197	127526	128120	f	Imidazoleglycerol phosphate dehydratase HisB	COG0131	E	E
190011	MAG_001000000043197	128119	128758	f	Imidazoleglycerol phosphate synthase glutamine amidotransferase subunit HisH	COG0118	E	E
190012	MAG_001000000043197	128757	129015	f	Uncharacterized conserved protein, DUF2164 family	COG5460	S	S
190013	MAG_001000000043197	129105	129843	f	Phosphoribosylformimino-5-aminoimidazole carboxamide ribonucleotide (ProFAR) isomerase	COG0106	E	E
190014	MAG_001000000043197	129852	130623	f	Imidazole glycerol phosphate synthase subunit HisF	COG0107	E	E
190015	MAG_001000000043197	130686	131433	f	ABC-type amino acid transport/signal transduction system, periplasmic component/domain	COG0834	T!!!E	T!!!E
190016	MAG_001000000043197	131730	132510	r	Uncharacterized conserved protein YibQ, putative polysaccharide deacetylase 2 family	COG2861	G	G
190017	MAG_001000000043197	132511	133828	r	C-terminal processing protease CtpA/Prc, contains a PDZ domain	COG0793	O	O
190018	MAG_001000000043197	133860	135153	r	Septal ring factor EnvC, activator of murein hydrolases AmiA and AmiB	COG4942	D	D
194255	MAG_001000000044025	0	108	f
194256	MAG_001000000044025	155	1046	r	AraC-type DNA-binding domain and AraC-containing proteins	COG2207	K	K
194257	MAG_001000000044025	1225	2278	f	D-arabinose 1-dehydrogenase, Zn-dependent alcohol dehydrogenase family	COG1064	G	G
194258	MAG_001000000044025	2284	3088	r	DNA-binding transcriptional regulator, IclR family	COG1414	K	K
194259	MAG_001000000044025	3147	4458	r	Sugar phosphate permease	COG2271	G	G
194260	MAG_001000000044025	4643	5792	r	L-alanine-DL-glutamate epimerase or related enzyme of enolase superfamily	COG4948	M!!!R	M!!!R
194261	MAG_001000000044025	5841	6462	r	2-keto-3-deoxy-6-phosphogluconate aldolase	COG0800	G	G
194262	MAG_001000000044025	6481	7462	r	2-keto-3-deoxy-galactonokinase	COG3734	G	G
194263	MAG_001000000044025	7650	8283	f	Glutathione S-transferase	COG0625	O	O
194264	MAG_001000000044025	8288	8771	r	Ribosomal protein S18 acetylase RimI and related acetyltransferases	COG0456	J	J
194265	MAG_001000000044025	8960	9305	f
194266	MAG_001000000044025	9341	9722	f
194267	MAG_001000000044025	9997	10966	r	Ribose/xylose/arabinose/galactoside ABC-type transport system, permease component	COG1172	G	G
194268	MAG_001000000044025	10976	12521	r	ABC-type sugar transport system, ATPase component	COG1129	G	G
194269	MAG_001000000044025	12596	13601	r	ABC-type sugar transport system, periplasmic component, contains N-terminal xre family HTH domain	COG1879	G	G
194270	MAG_001000000044025	13775	14594	r	NAD(P)-dependent dehydrogenase, short-chain alcohol dehydrogenase family	COG1028	Q!!!I!!!R	Q!!!I!!!R
194271	MAG_001000000044025	14830	15706	r	Sugar lactone lactonase YvrE	COG3386	G	G
194272	MAG_001000000044025	15702	16467	r	DNA-binding transcriptional regulator, FadR family	COG2186	K	K
194273	MAG_001000000044025	16742	17303	r	Uncharacterized protein	COG3816	S	S
194274	MAG_001000000044025	17318	17924	r
194275	MAG_001000000044025	17994	18963	r	Molybdenum cofactor biosynthesis enzyme MoaA	COG2896	H	H
194276	MAG_001000000044025	19119	19758	r	DNA-binding transcriptional regulator, AcrR family	COG1309	K	K
194277	MAG_001000000044025	20141	20936	r	Tat protein secretion system quality control protein TatD (DNase activity)	COG0084	N	N
194278	MAG_001000000044025	20947	21304	r	Tfp pilus assembly protein PilZ	COG3215	W!!!N	W!!!N
194279	MAG_001000000044025	21353	22340	r	DNA polymerase III, delta prime subunit	COG0470	L	L
194280	MAG_001000000044025	22332	22989	r	Thymidylate kinase	COG0125	F	F
194281	MAG_001000000044025	22985	24146	r	Cell division protein YceG, involved in septum cleavage	COG1559	D	D
194282	MAG_001000000044025	24149	24965	r	Branched-chain amino acid aminotransferase/4-amino-4-deoxychorismate lyase	COG0115	E!!!H	E!!!H
194283	MAG_001000000044025	24964	26209	r	3-oxoacyl-(acyl-carrier-protein) synthase	COG0304	Q!!!I	Q!!!I
194284	MAG_001000000044025	26317	26554	r	Acyl carrier protein	COG0236	Q!!!I	Q!!!I
194285	MAG_001000000044025	26745	27489	r	NAD(P)-dependent dehydrogenase, short-chain alcohol dehydrogenase family	COG1028	Q!!!I!!!R	Q!!!I!!!R
194286	MAG_001000000044025	27504	28539	r	Malonyl CoA-acyl carrier protein transacylase	COG0331	I	I
194287	MAG_001000000044025	28565	29546	r	Fatty acid/phospholipid biosynthesis enzyme	COG0416	I	I
194288	MAG_001000000044025	29580	29763	r	Ribosomal protein L32	COG0333	J	J
194289	MAG_001000000044025	29776	30304	r	Uncharacterized metal-binding protein YceD, DUF177 family	COG1399	S	S
194290	MAG_001000000044025	30409	30988	f	Predicted house-cleaning NTP pyrophosphatase, Maf/HAM1 superfamily	COG0424	Q	Q
194291	MAG_001000000044025	31188	32178	r	Periplasmic serine protease, ClpP class	COG0616	O	O
194292	MAG_001000000044025	32198	32861	r	Phosphoglycolate phosphatase, HAD superfamily	COG0546	C	C
194293	MAG_001000000044025	32850	33819	r	Pseudouridylate synthase, 23S rRNA- or tRNA-specific	COG0564	J	J
194294	MAG_001000000044025	33967	34144	r
194295	MAG_001000000044025	34458	37692	f	Ribonuclease G or E!!!Cell division protein DamX, binds to the septal ring, contains C-terminal SPOR domain	COG1530!!!COG3266	J!!!D	J!!!D
194296	MAG_001000000044025	37898	38489	r	CTP:molybdopterin cytidylyltransferase MocA	COG2068	H	H
194297	MAG_001000000044025	38509	39481	r	Xanthine and CO dehydrogenase maturation factor, XdhC/CoxF family	COG1975	O	O
194298	MAG_001000000044025	39480	41796	r	CO or xanthine dehydrogenase, Mo-binding subunit!!!CO or xanthine dehydrogenase, Mo-binding subunit	COG1529!!!COG1529	C	C
194299	MAG_001000000044025	41792	42263	r	Aerobic-type carbon monoxide dehydrogenase, small subunit, CoxS/CutS family	COG2080	C	C
194300	MAG_001000000044025	42528	43548	r	UDP-N-acetylenolpyruvoylglucosamine reductase	COG0812	M	M
194301	MAG_001000000044025	43544	44009	r	Protein-tyrosine-phosphatase	COG0394	T	T
194302	MAG_001000000044025	44008	44773	r	CMP-2-keto-3-deoxyoctulosonic acid synthetase	COG1212	M	M
194303	MAG_001000000044025	44769	44955	r	Uncharacterized conserved protein YbaR, Trm112 family	COG2835	S	S
194304	MAG_001000000044025	44978	45989	r	Tetraacyldisaccharide-1-P 4'-kinase	COG1663	M	M
194305	MAG_001000000044025	45988	46417	r	Biopolymer transport protein ExbD	COG0848	U	U
194306	MAG_001000000044025	46413	47127	r	Biopolymer transport protein ExbB/TolQ	COG0811	U	U
194307	MAG_001000000044025	47144	49391	r	Predicted membrane metal-binding protein!!!Metal-dependent hydrolase, beta-lactamase superfamily II	COG0658!!!COG2333	R	R
194308	MAG_001000000044025	49535	50051	f	Uncharacterized conserved protein, DUF2062 family	COG3216	S	S
194309	MAG_001000000044025	50242	51028	r	ABC-type multidrug transport system, permease component	COG0842	V	V
194310	MAG_001000000044025	51024	51957	r	ABC-type multidrug transport system, ATPase component	COG1131	V	V
194311	MAG_001000000044025	52092	52716	r	Glutathione S-transferase	COG0625	O	O
194312	MAG_001000000044025	52760	53420	r	Transglutaminase-like enzyme, putative cysteine protease	COG1305	O	O
194313	MAG_001000000044025	53798	56246	f	Acyl-CoA dehydrogenase related to the alkylation response protein AidB	COG1960	I	I
194314	MAG_001000000044025	56363	56771	f
194315	MAG_001000000044025	56939	57938	r	DNA-binding transcriptional regulator, LysR family	COG0583	K	K
194316	MAG_001000000044025	58028	58655	f	Ser-tRNA(Ala) deacylase AlaX (editing enzyme)	COG2872	J	J
194317	MAG_001000000044025	59076	59211	r
194318	MAG_001000000044025	59670	60894	f	Flp pilus assembly protein, secretin CpaC	COG4964	W!!!U	W!!!U
194319	MAG_001000000044025	60890	61664	f	Flp pilus assembly protein TadD, contains TPR repeats	COG5010	W!!!U	W!!!U
194320	MAG_001000000044025	61686	61956	f
194321	MAG_001000000044025	62499	63465	r	Pilus assembly protein TadC	COG2064	W	W
194322	MAG_001000000044025	63492	64479	r	Flp pilus assembly protein TadB	COG4965	W!!!U	W!!!U
194323	MAG_001000000044025	64475	65918	r	Pilus assembly protein, ATPase of CpaF family	COG4962	W!!!U	W!!!U
194324	MAG_001000000044025	65921	67142	r	Two-component response regulator, PleD family, consists of two REC domains and a diguanylate cyclase (GGDEF) domain!!!Flp pilus assembly protein, ATPase CpaE	COG3706!!!COG4963	W!!!T!!!U!!!K	W!!!T!!!U!!!K
194325	MAG_001000000044025	67135	67630	r	Flp pilus assembly protein TadG	COG4961	W!!!U	W!!!U
194326	MAG_001000000044025	67629	68109	r
194327	MAG_001000000044025	68117	69431	r	Flp pilus assembly protein TadG	COG4961	W!!!U	W!!!U
194328	MAG_001000000044025	69505	70318	r	Flp pilus assembly protein CpaB	COG3745	W!!!U	W!!!U
194329	MAG_001000000044025	70333	71662	r	AAA+-type ATPase, SpoVK/Ycf46/Vps4 family	COG0464	M!!!D!!!T	M!!!D!!!T
194330	MAG_001000000044025	71664	72195	r	Prepilin signal peptidase PulO (type II secretory pathway) or related peptidase	COG1989	U!!!N	U!!!N
194331	MAG_001000000044025	72221	72416	r
194332	MAG_001000000044025	72572	72767	r
194333	MAG_001000000044025	73055	73925	f	Mannose-6-phosphate isomerase, cupin superfamily!!!Transcriptional regulator GlxA family, contains an amidase domain and an AraC-type DNA-binding HTH domain	COG0662!!!COG4977	G!!!K	G!!!K
194334	MAG_001000000044025	74247	75276	f	Threonine dehydrogenase or related Zn-dependent dehydrogenase!!!Sugar kinase of the NBD/HSP70 family, may contain an N-terminal HTH domain!!!Predicted kinase, aminoglycoside phosphotransferase (APT) family	COG1063!!!COG1940!!!COG3173	G!!!R!!!E!!!K	G!!!R!!!E!!!K
194335	MAG_001000000044025	75305	75980	f	Pyrimidine reductase, riboflavin biosynthesis	COG1985	H	H
194336	MAG_001000000044025	75979	76633	f	Beta-phosphoglucomutase or related phosphatase, HAD superfamily	COG0637	R!!!G	R!!!G
194337	MAG_001000000044025	76637	77240	f	Regulation of enolase protein 1 (function unknown), concanavalin A-like superfamily	COG3506	S	S
194338	MAG_001000000044025	77260	78454	f
194339	MAG_001000000044025	79523	80294	f
195062	MAG_001000000044177	128	1604	r	Outer membrane protein TolC	COG1538	M	M
195063	MAG_001000000044177	1600	4705	r	Multidrug efflux pump subunit AcrB	COG0841	V	V
195064	MAG_001000000044177	4814	7910	r	Multidrug efflux pump subunit AcrB	COG0841	V	V
195065	MAG_001000000044177	7906	9205	r	Multidrug efflux pump subunit AcrA (membrane-fusion protein)	COG0845	M!!!V	M!!!V
195066	MAG_001000000044177	9411	9912	r	Peroxiredoxin	COG2077	O	O
195067	MAG_001000000044177	10030	10702	r
195068	MAG_001000000044177	10794	11289	r
195069	MAG_001000000044177	11493	12474	r	DNA-binding transcriptional regulator, LysR family	COG0583	K	K
195070	MAG_001000000044177	12670	13615	r	Parvulin-like peptidyl-prolyl isomerase	COG0760	O	O
195071	MAG_001000000044177	13611	14091	r
195072	MAG_001000000044177	14113	14761	r
195073	MAG_001000000044177	14776	16468	r	Phosphate-selective porin	COG3746	P	P
195074	MAG_001000000044177	16507	17212	r	Periplasmic protein TonB, links inner and outer membranes	COG0810	M	M
195075	MAG_001000000044177	17214	17640	r	Biopolymer transport protein ExbD	COG0848	U	U
195076	MAG_001000000044177	17650	19450	r	Biopolymer transport protein ExbB/TolQ!!!Uncharacterized protein	COG0811!!!COG5306	U!!!S	U!!!S
195077	MAG_001000000044177	19467	21072	r	Hemolysin activation/secretion protein	COG2831	U	U
195078	MAG_001000000044177	21098	21710	r	Transposase and inactivated derivatives, IS5 family	COG3039	X	X
195079	MAG_001000000044177	22168	22966	r	Transglutaminase-like enzyme, putative cysteine protease	COG1305	O	O
195080	MAG_001000000044177	22962	23913	r	Uncharacterized conserved protein, Alpha-E superfamily	COG2307	S	S
195081	MAG_001000000044177	23916	25326	r	Uncharacterized conserved protein, circularly permuted ATPgrasp superfamily	COG2308	S	S
195082	MAG_001000000044177	25830	27318	r
195083	MAG_001000000044177	27522	28113	f
195084	MAG_001000000044177	28158	28992	f	Lysophospholipase, alpha-beta hydrolase superfamily	COG2267	I	I
195085	MAG_001000000044177	28988	30470	f	Acyl-CoA reductase or other NAD-dependent aldehyde dehydrogenase	COG1012	C	C
195086	MAG_001000000044177	30482	30968	f	NADH-FMN oxidoreductase RutF, flavin reductase (DIM6/NTAB) family	COG1853	C	C
195087	MAG_001000000044177	31103	31508	f	Uncharacterized conserved protein YurZ, alkylhydroperoxidase/carboxymuconolactone decarboxylase family	COG0599	R	R
195088	MAG_001000000044177	31568	32321	f	DNA-binding transcriptional regulator, GntR family	COG1802	K	K
195089	MAG_001000000044177	32323	32887	f	ADP-ribose pyrophosphatase YjhB, NUDIX family	COG1051	F	F
195090	MAG_001000000044177	32876	33179	r	Uncharacterized conserved protein, DUF1330 family	COG5470	S	S
195091	MAG_001000000044177	33261	34371	f	3,4-dihydroxy-2-butanone 4-phosphate synthase!!!GTP cyclohydrolase II	COG0108!!!COG0807	H	H
195092	MAG_001000000044177	34737	35763	f	Spermidine/putrescine-binding periplasmic protein	COG0687	E	E
195093	MAG_001000000044177	35747	36689	f	ABC-type spermidine/putrescine transport system, permease component I	COG1176	E	E
195094	MAG_001000000044177	36695	37505	f	ABC-type spermidine/putrescine transport system, permease component II	COG1177	E	E
195095	MAG_001000000044177	37522	38674	f	ABC-type Fe3+/spermidine/putrescine transport systems, ATPase components	COG3842	E	E
195096	MAG_001000000044177	38718	39204	f	NADH-FMN oxidoreductase RutF, flavin reductase (DIM6/NTAB) family	COG1853	C	C
195097	MAG_001000000044177	39234	40278	f	Flavin-dependent oxidoreductase, luciferase family (includes alkanesulfonate monooxygenase SsuD and methylene tetrahydromethanopterin reductase)	COG2141	R!!!H	R!!!H
195098	MAG_001000000044177	40353	40542	r
195099	MAG_001000000044177	40592	40877	r
195100	MAG_001000000044177	41246	43373	r	Outer membrane receptor for monomeric catechols	COG4774	P	P
195101	MAG_001000000044177	43652	45449	f	Methyl-accepting chemotaxis protein	COG0840	T!!!N	T!!!N
202225	MAG_001000000045635	1	1390	f	Uncharacterized conserved protein RhaS, contains 28 RHS repeats	COG3209	R	R
202226	MAG_001000000045635	1574	3005	r	Uncharacterized NAD(P)/FAD-binding protein YdhS	COG4529	R	R
202227	MAG_001000000045635	3019	3691	r	Mannose-6-phosphate isomerase, cupin superfamily!!!Transcriptional regulator, contains XRE-family HTH domain	COG0662!!!COG1396	G!!!K	G!!!K
202228	MAG_001000000045635	3730	4600	f	Permease of the drug/metabolite transporter (DMT) superfamily	COG0697	E!!!R!!!G	E!!!R!!!G
202229	MAG_001000000045635	4877	7802	f	NADH:ubiquinone oxidoreductase subunit 5 (chain L)/Multisubunit Na+/H+ antiporter, MnhA subunit!!!Multisubunit Na+/H+ antiporter, MnhB subunit!!!Multisubunit Na+/H+ antiporter, MnhB subunit	COG1009!!!COG2111!!!COG2111	P!!!C	P!!!C
202230	MAG_001000000045635	7801	8146	f	Multisubunit Na+/H+ antiporter, MnhC subunit	COG1006	P	P
202231	MAG_001000000045635	8142	9828	f	Formate hydrogenlyase subunit 3/Multisubunit Na+/H+ antiporter, MnhD subunit	COG0651	P!!!C	P!!!C
202232	MAG_001000000045635	9824	10313	f	Multisubunit Na+/H+ antiporter, MnhE subunit	COG1863	P	P
202233	MAG_001000000045635	10309	10588	f	Multisubunit Na+/H+ antiporter, MnhF subunit	COG2212	P	P
202234	MAG_001000000045635	10584	10947	f	Multisubunit Na+/H+ antiporter, MnhG subunit	COG1320	P	P
202235	MAG_001000000045635	11141	11579	r
202236	MAG_001000000045635	11714	12725	r	ABC-type proline/glycine betaine transport system, periplasmic component	COG2113	E	E
202237	MAG_001000000045635	12845	13316	r
202238	MAG_001000000045635	13723	13960	f
202239	MAG_001000000045635	14090	14321	f
202240	MAG_001000000045635	14409	14646	f
202241	MAG_001000000045635	14831	16499	r	Methyl-accepting chemotaxis protein	COG0840	T!!!N	T!!!N
202242	MAG_001000000045635	16616	17021	r	RNA polymerase-binding transcription factor DksA	COG1734	J	J
202243	MAG_001000000045635	17347	18370	r	Ribose/xylose/arabinose/galactoside ABC-type transport system, permease component	COG1172	G	G
202244	MAG_001000000045635	18404	19958	r	ABC-type sugar transport system, ATPase component	COG1129	G	G
202245	MAG_001000000045635	20032	20959	r	ABC-type sugar transport system, periplasmic component, contains N-terminal xre family HTH domain	COG1879	G	G
202246	MAG_001000000045635	21010	21163	r
202247	MAG_001000000045635	21305	22358	r	Predicted dehydrogenase	COG0673	R	R
202248	MAG_001000000045635	22511	23522	r	Predicted dehydrogenase	COG0673	R	R
202249	MAG_001000000045635	23551	25483	r	TPP-dependent trihydroxycyclohexane-1,2-dione (THcHDO) dehydratase, myo-inositol metabolism	COG3962	G	G
202250	MAG_001000000045635	25634	26456	r	Predicted sugar epimerase, xylose isomerase-like family	COG4130	G	G
202251	MAG_001000000045635	26491	27994	r	Acyl-CoA reductase or other NAD-dependent aldehyde dehydrogenase	COG1012	C	C
202252	MAG_001000000045635	28024	28834	r	5-deoxy-D-glucuronate isomerase	COG3718	G	G
202253	MAG_001000000045635	28830	29724	r	Sugar phosphate isomerase/epimerase	COG1082	G	G
202254	MAG_001000000045635	29874	31821	r	Sugar or nucleoside kinase, ribokinase family!!!Myo-inositol catabolism protein IolC	COG0524!!!COG3892	G	G
202255	MAG_001000000045635	32134	33058	f	DNA-binding transcriptional regulator, MurR/RpiR family, contains HTH and SIS domains	COG1737	K	K
202256	MAG_001000000045635	33087	33699	f	Glutathione S-transferase	COG0625	O	O
202257	MAG_001000000045635	33925	35188	r	Glycine/D-amino acid oxidase (deaminating)	COG0665	E	E
202258	MAG_001000000045635	35180	36590	r	NADPH-dependent 2,4-dienoyl-CoA reductase, sulfur reductase, or a related oxidoreductase!!!NAD(P)H-nitrite reductase, large subunit	COG0446!!!COG1251	I!!!C	I!!!C
202259	MAG_001000000045635	36586	36913	r	Predicted molibdopterin-dependent oxidoreductase YjgC	COG3383	R	R
202260	MAG_001000000045635	37186	37870	f	DNA-binding response regulator, OmpR family, contains REC and winged-helix (wHTH) domain	COG0745	T!!!K	T!!!K
202261	MAG_001000000045635	37847	39233	f	K+-sensing histidine kinase KdpD	COG2205	T	T
202262	MAG_001000000045635	39268	39514	r
202263	MAG_001000000045635	39753	41238	r	DNA-binding response regulator, NarL/FixJ family, contains REC and HTH domains	COG2197	T!!!K	T!!!K
202264	MAG_001000000045635	42265	43651	r	Acetylornithine deacetylase/Succinyl-diaminopimelate desuccinylase or related deacylase	COG0624	E	E
202265	MAG_001000000045635	43700	45179	r	Cytosine/uracil/thiamine/allantoin permease	COG1953	F!!!H	F!!!H
202266	MAG_001000000045635	45787	47227	f	Dihydroorotase or related cyclic amidohydrolase	COG0044	F	F
202267	MAG_001000000045635	47325	48693	f	NADPH-dependent glutamate synthase beta chain or related oxidoreductase	COG0493	R!!!E	R!!!E
202268	MAG_001000000045635	48693	49968	f	Dihydroorotate dehydrogenase!!!MinD superfamily P-loop ATPase, contains an inserted ferredoxin domain	COG0167!!!COG1149	F!!!R	F!!!R
202269	MAG_001000000045635	50111	50732	r	DNA-binding transcriptional regulator, AcrR family	COG1309	K	K
202270	MAG_001000000045635	51016	51352	r
202271	MAG_001000000045635	52164	52695	f
202624	MAG_001000000045724	1	109	f
202625	MAG_001000000045724	166	907	f	NAD(P)-dependent dehydrogenase, short-chain alcohol dehydrogenase family	COG1028	Q!!!I!!!R	Q!!!I!!!R
202626	MAG_001000000045724	1254	2181	f	Two-component response regulator, PleD family, consists of two REC domains and a diguanylate cyclase (GGDEF) domain	COG3706	T!!!K	T!!!K
202627	MAG_001000000045724	2457	3261	r	Pyrroloquinoline quinone (PQQ) biosynthesis protein C	COG5424	H	H
202628	MAG_001000000045724	3306	5766	r	Predicted signal transduction protein containing a membrane domain, an EAL and a GGDEF domain!!!Signal transduction histidine kinase	COG5001!!!COG5002	T	T
202629	MAG_001000000045724	5947	7774	r	ABC-type multidrug transport system, ATPase and permease component	COG1132	V	V
202630	MAG_001000000045724	7766	8402	r	Predicted protein-disulfide isomerase , contains CxxC motif	COG3531	O	O
202631	MAG_001000000045724	8405	9347	r	Predicted sulfurtransferase	COG1054	R	R
202632	MAG_001000000045724	9666	9966	r	Stress-induced morphogen (activity unknown)	COG0271	T	T
202633	MAG_001000000045724	9978	10500	r	Uncharacterized protein	COG3184	S	S
202634	MAG_001000000045724	10702	12097	f	Fumarate hydratase class II	COG0114	C	C
202635	MAG_001000000045724	12287	13250	r	Permease of the drug/metabolite transporter (DMT) superfamily	COG0697	E!!!R!!!G	E!!!R!!!G
202636	MAG_001000000045724	13442	13640	f
202637	MAG_001000000045724	13834	15019	r	Acetyl-CoA acetyltransferase	COG0183	I	I
202638	MAG_001000000045724	15122	16637	r	Polyphosphate kinase 2, PPK2 family!!!Polyphosphate kinase 2, PPK2 family	COG2326!!!COG2326	C	C
202639	MAG_001000000045724	16868	18851	f	Glycine/D-amino acid oxidase (deaminating)!!!tRNA U34 5-methylaminomethyl-2-thiouridine-forming methyltransferase MnmC	COG0665!!!COG4121	J!!!E	J!!!E
209201	MAG_001000000047272	153	1587	r	Acyl-CoA reductase or other NAD-dependent aldehyde dehydrogenase	COG1012	C	C
209202	MAG_001000000047272	1598	2399	r	2-keto-3-deoxy-L-rhamnonate aldolase RhmA	COG3836	G	G
209203	MAG_001000000047272	2410	3595	r	L-alanine-DL-glutamate epimerase or related enzyme of enolase superfamily	COG4948	M!!!R	M!!!R
209204	MAG_001000000047272	3611	4907	r	Sugar phosphate permease	COG2271	G	G
209205	MAG_001000000047272	5033	5978	f	DNA-binding transcriptional regulator, LysR family	COG0583	K	K
209206	MAG_001000000047272	6106	11230	f
209207	MAG_001000000047272	11198	12155	r	23S rRNA G2069 N7-methylase RlmK or C1962 C5-methylase RlmI	COG1092	J	J
209208	MAG_001000000047272	12241	13069	r
209209	MAG_001000000047272	13086	14649	f	Murein L,D-transpeptidase YcbB/YkuD	COG2989	M	M
209210	MAG_001000000047272	14651	15281	r	Putative NADPH-quinone reductase (modulator of drug activity B)	COG2249	R	R
209211	MAG_001000000047272	15363	15987	f	DNA-binding transcriptional regulator, AcrR family	COG1309	K	K
209212	MAG_001000000047272	16517	19079	f	NAD(P)H-nitrite reductase, large subunit	COG1251	C	C
209213	MAG_001000000047272	19078	19450	f	Ferredoxin subunit of nitrite reductase or a ring-hydroxylating dioxygenase	COG2146	P!!!Q	P!!!Q
209214	MAG_001000000047272	19617	20511	r	Transcriptional regulator GlxA family, contains an amidase domain and an AraC-type DNA-binding HTH domain	COG4977	K	K
209215	MAG_001000000047272	20543	20696	r
209216	MAG_001000000047272	20741	21251	f	DNA-directed RNA polymerase specialized sigma subunit, sigma24 family	COG1595	K	K
209217	MAG_001000000047272	21250	22195	f	Periplasmic ferric-dicitrate binding protein FerR, regulates iron transport through sigma-19	COG3712	P!!!T	P!!!T
209218	MAG_001000000047272	22421	24845	f	Outer membrane receptor for ferric coprogen and ferric-rhodotorulic acid	COG4773	P	P
209219	MAG_001000000047272	24881	25358	r
209220	MAG_001000000047272	25719	26199	r	Uncharacterized conserved protein, nuclear transport factor 2 (NTF2) superfamily	COG3558	S	S
209221	MAG_001000000047272	26241	26805	r	DNA-binding transcriptional regulator, AcrR family	COG1309	K	K
209222	MAG_001000000047272	26927	28271	f	Phosphatidylserine/phosphatidylglycerophosphate/cardiolipin synthase or related enzyme	COG1502	I	I
209223	MAG_001000000047272	28282	29299	f	AraC-type DNA-binding domain and AraC-containing proteins	COG2207	K	K
209224	MAG_001000000047272	29561	30533	f	Nucleoside-diphosphate-sugar epimerase	COG0451	M	M
209225	MAG_001000000047272	30559	31303	f	Glycosyltransferase involved in cell wall bisynthesis	COG0463	M	M
209226	MAG_001000000047272	31304	31598	f	Uncharacterized N-terminal domain of lipid-A-disaccharide synthase	COG3952	R	R
209227	MAG_001000000047272	31602	33123	f	4-amino-4-deoxy-L-arabinose transferase or related glycosyltransferase of PMT family	COG1807	M	M
209228	MAG_001000000047272	33384	35049	f	Acyl-coenzyme A synthetase/AMP-(fatty) acid ligase	COG0365	I	I
209229	MAG_001000000047272	35065	35827	f	NAD(P)-dependent dehydrogenase, short-chain alcohol dehydrogenase family	COG1028	Q!!!I!!!R	Q!!!I!!!R
209230	MAG_001000000047272	35840	37031	f	Acetyl-CoA acetyltransferase	COG0183	I	I
209231	MAG_001000000047272	37040	38168	f	Acyl-CoA dehydrogenase related to the alkylation response protein AidB	COG1960	I	I
209232	MAG_001000000047272	38301	39075	f	Enoyl-CoA hydratase/carnithine racemase	COG1024	I	I
209233	MAG_001000000047272	39318	40470	r	Acyl-CoA dehydrogenase related to the alkylation response protein AidB	COG1960	I	I
209234	MAG_001000000047272	40473	41580	r	Enoyl-CoA hydratase/carnithine racemase	COG1024	I	I
209235	MAG_001000000047272	41714	42422	r	CBS-domain-containing membrane protein	COG3448	T	T
209236	MAG_001000000047272	42598	43978	r	UDP-glucose 6-dehydrogenase	COG1004	M	M
209237	MAG_001000000047272	44075	45011	r	DNA-binding transcriptional regulator, LysR family	COG0583	K	K
209238	MAG_001000000047272	45069	45603	r
209239	MAG_001000000047272	45643	46435	r	Uncharacterized protein YcsI, UPF0317 family	COG4336	S	S
209240	MAG_001000000047272	46526	47474	r	DNA-binding transcriptional regulator, LysR family	COG0583	K	K
209241	MAG_001000000047272	47717	48959	f
209242	MAG_001000000047272	48998	49679	r	2-polyprenyl-3-methyl-5-hydroxy-6-metoxy-1,4-benzoquinol methylase	COG2227	H	H
209243	MAG_001000000047272	49743	50373	r	Threonine/homoserine/homoserine lactone efflux protein	COG1280	E	E
209244	MAG_001000000047272	50443	51058	r	DNA-binding transcriptional regulator, AcrR family	COG1309	K	K
209245	MAG_001000000047272	51167	52172	f	Uncharacterized conserved protein YbjT, contains NAD(P)-binding and DUF2867 domains	COG0702	R	R
209246	MAG_001000000047272	52209	53316	r	L-2-hydroxyglutarate oxidase LhgO	COG0579	G	G
209247	MAG_001000000047272	53339	54887	r	Membrane protein TerC, possibly involved in tellurium resistance!!!Hemolysin or related protein, contains CBS domains	COG0861!!!COG1253	P!!!R	P!!!R
209248	MAG_001000000047272	55219	56749	f	Amino acid transporter	COG0531	E	E
209249	MAG_001000000047272	56745	57537	f	NAD(P)-dependent dehydrogenase, short-chain alcohol dehydrogenase family	COG1028	Q!!!I!!!R	Q!!!I!!!R
209250	MAG_001000000047272	57628	58540	f	DNA-binding response regulator, NarL/FixJ family, contains REC and HTH domains	COG2197	T!!!K	T!!!K
209251	MAG_001000000047272	59308	59914	r
209252	MAG_001000000047272	59932	60232	r
209253	MAG_001000000047272	60231	63843	r
209254	MAG_001000000047272	64268	68045	r
209255	MAG_001000000047272	68962	69538	f
209256	MAG_001000000047272	69534	70284	r
209257	MAG_001000000047272	71106	73527	f	Type I site-specific restriction endonuclease, part of a restriction-modification system!!!Predicted NTPase, NACHT family domain	COG4096!!!COG5635	T!!!V	T!!!V
209258	MAG_001000000047272	74513	77276	r	ATP-dependent Clp protease ATP-binding subunit ClpA	COG0542	O	O
209259	MAG_001000000047272	78008	78551	f	Peroxiredoxin	COG1225	O	O
209260	MAG_001000000047272	78562	79090	f	Protein-disulfide isomerase	COG1651	O	O
209261	MAG_001000000047272	79131	79224	f
209262	MAG_001000000047272	79414	80515	f	Low temperature requirement protein LtrA (function unknown)	COG4292	S	S
209263	MAG_001000000047272	80743	81559	r
209264	MAG_001000000047272	81598	81793	r
209265	MAG_001000000047272	81878	83186	r
209266	MAG_001000000047272	83641	84922	f	Flavin-dependent oxidoreductase, luciferase family (includes alkanesulfonate monooxygenase SsuD and methylene tetrahydromethanopterin reductase)	COG2141	R!!!H	R!!!H
209267	MAG_001000000047272	84976	85285	r	Quinol monooxygenase YgiN	COG1359	C	C
209268	MAG_001000000047272	85368	86376	r	NADPH:quinone reductase or related Zn-dependent oxidoreductase	COG0604	R!!!C	R!!!C
209269	MAG_001000000047272	86485	87376	f	DNA-binding transcriptional regulator, LysR family	COG0583	K	K
209270	MAG_001000000047272	87931	88498	f
209271	MAG_001000000047272	88760	89051	f
209272	MAG_001000000047272	89155	90010	r	AraC-type DNA-binding domain and AraC-containing proteins	COG2207	K	K
209273	MAG_001000000047272	90198	91170	r	Xanthine and CO dehydrogenase maturation factor, XdhC/CoxF family	COG1975	O	O
209274	MAG_001000000047272	91260	92046	f	Fermentation-respiration switch protein FrsA, has esterase activity, DUF1100 family	COG1073	T	T
209275	MAG_001000000047272	92038	93391	r	MFS family permease	COG0477	P!!!E!!!R!!!G	P!!!E!!!R!!!G
209276	MAG_001000000047272	93492	94296	r	Enoyl-CoA hydratase/carnithine racemase	COG1024	I	I
209277	MAG_001000000047272	94315	95854	r	Acyl-CoA synthetase (AMP-forming)/AMP-acid ligase II	COG0318	Q!!!I	Q!!!I
209278	MAG_001000000047272	95859	96360	r	Aerobic-type carbon monoxide dehydrogenase, small subunit, CoxS/CutS family	COG2080	C	C
209279	MAG_001000000047272	96362	97169	r	CO or xanthine dehydrogenase, FAD-binding subunit	COG1319	C	C
209280	MAG_001000000047272	97165	100165	r	CO or xanthine dehydrogenase, Mo-binding subunit!!!Carbon monoxide dehydrogenase subunit G	COG1529!!!COG3427	C	C
209281	MAG_001000000047272	100327	102538	r	GAF domain!!!Sensor histidine kinase regulating citrate/malate metabolism!!!Predicted signal transduction protein containing a membrane domain, an EAL and a GGDEF domain	COG2203!!!COG3290!!!COG5001	T	T
209282	MAG_001000000047272	102801	103071	r
209283	MAG_001000000047272	103010	105902	r	Large exoprotein involved in heme utilization or adhesion!!!Uncharacterized conserved protein, contains CHAT domain	COG3210!!!COG4995	U!!!S	U!!!S
209284	MAG_001000000047272	105971	107141	r	Serine protease, subtilisin family	COG1404	O	O
209285	MAG_001000000047272	107850	108162	r
209286	MAG_001000000047272	108275	109400	r	ABC-type Fe3+ transport system, periplasmic component	COG1840	P	P
209287	MAG_001000000047272	109508	111458	r	Methyl-accepting chemotaxis protein	COG0840	T!!!N	T!!!N
209288	MAG_001000000047272	111512	112853	r	Outer membrane protein (porin)	COG3203	M	M
209289	MAG_001000000047272	113135	113711	r	NADH-FMN oxidoreductase RutF, flavin reductase (DIM6/NTAB) family	COG1853	C	C
209290	MAG_001000000047272	113707	115174	r	Aromatic ring hydroxylase	COG2368	Q	Q
209291	MAG_001000000047272	115219	115615	r
209292	MAG_001000000047272	115646	116057	r	Cupin domain protein related to quercetin dioxygenase	COG1917	R	R
209293	MAG_001000000047272	116180	117173	r	DNA-binding transcriptional regulator, LysR family	COG0583	K	K
209294	MAG_001000000047272	117205	118609	r	Choline dehydrogenase or related flavoprotein	COG2303	I!!!R	I!!!R
209295	MAG_001000000047272	118638	119016	r
209296	MAG_001000000047272	119044	119431	r	Predicted SnoaL-like aldol condensation-catalyzing enzyme	COG4922	R	R
209297	MAG_001000000047272	119443	120466	r	Ribose/xylose/arabinose/galactoside ABC-type transport system, permease component	COG1172	G	G
209298	MAG_001000000047272	120458	122048	r	ABC-type sugar transport system, ATPase component	COG1129	G	G
209299	MAG_001000000047272	122118	122703	r	Alkylhydroperoxidase family enzyme, contains CxxC motif	COG2128	P	P
209300	MAG_001000000047272	122745	123831	r	ABC-type sugar transport system, periplasmic component, contains N-terminal xre family HTH domain	COG1879	G	G
209301	MAG_001000000047272	123900	124185	r
209302	MAG_001000000047272	124210	125740	r	Acyl-CoA reductase or other NAD-dependent aldehyde dehydrogenase	COG1012	C	C
209303	MAG_001000000047272	125743	126643	r	2-keto-4-pentenoate hydratase/2-oxohepta-3-ene-1,7-dioic acid hydratase (catechol pathway)	COG0179	Q	Q
209304	MAG_001000000047272	126644	127043	r	Enamine deaminase RidA, house cleaning of reactive enamine intermediates, YjgF/YER057c/UK114 family	COG0251	V	V
209305	MAG_001000000047272	127083	128046	r	Catechol 2,3-dioxygenase or other lactoylglutathione lyase family enzyme!!!Catechol 2,3-dioxygenase or other lactoylglutathione lyase family enzyme	COG0346!!!COG0346	Q	Q
209306	MAG_001000000047272	128513	129074	r	NADH-FMN oxidoreductase RutF, flavin reductase (DIM6/NTAB) family	COG1853	C	C
209307	MAG_001000000047272	129092	129869	r	Regulator of RNase E activity RraA	COG0684	J	J
209308	MAG_001000000047272	130348	131848	f	Acyl-CoA reductase or other NAD-dependent aldehyde dehydrogenase	COG1012	C	C
209309	MAG_001000000047272	131850	132270	f	5-carboxymethyl-2-hydroxymuconate isomerase	COG3232	E	E
209310	MAG_001000000047272	132266	133250	f	2-keto-4-pentenoate hydratase/2-oxohepta-3-ene-1,7-dioic acid hydratase (catechol pathway)	COG0179	Q	Q
209311	MAG_001000000047272	133275	133827	f	Catechol 2,3-dioxygenase or other lactoylglutathione lyase family enzyme	COG0346	Q	Q
209312	MAG_001000000047272	134011	135376	f	Adenosylmethionine-8-amino-7-oxononanoate aminotransferase	COG0161	H	H
209313	MAG_001000000047272	135429	136059	f	Nitroreductase	COG0778	C	C
209314	MAG_001000000047272	136124	137030	r	DNA-binding response regulator, NarL/FixJ family, contains REC and HTH domains	COG2197	T!!!K	T!!!K
209315	MAG_001000000047272	137238	138276	f	Spermidine/putrescine-binding periplasmic protein	COG0687	E	E
209316	MAG_001000000047272	138307	139537	f	ABC-type spermidine/putrescine transport system, permease component I	COG1176	E	E
209317	MAG_001000000047272	139549	140365	f	ABC-type spermidine/putrescine transport system, permease component II	COG1177	E	E
209318	MAG_001000000047272	140406	141495	f	ABC-type Fe3+/spermidine/putrescine transport systems, ATPase components	COG3842	E	E
209319	MAG_001000000047272	141809	142265	f	Aerobic-type carbon monoxide dehydrogenase, small subunit, CoxS/CutS family	COG2080	C	C
209320	MAG_001000000047272	142314	144447	f	CO or xanthine dehydrogenase, Mo-binding subunit!!!CO or xanthine dehydrogenase, Mo-binding subunit	COG1529!!!COG1529	C	C
209321	MAG_001000000047272	144468	145659	f	Xanthine and CO dehydrogenase maturation factor, XdhC/CoxF family	COG1975	O	O
209322	MAG_001000000047272	145675	146584	r	DNA-binding transcriptional regulator, LysR family	COG0583	K	K
209323	MAG_001000000047272	146751	147069	f
209324	MAG_001000000047272	147065	148208	f	ABC-type nitrate/sulfonate/bicarbonate transport system, periplasmic component	COG0715	P	P
209325	MAG_001000000047272	148403	149123	f	DNA-binding response regulator, OmpR family, contains REC and winged-helix (wHTH) domain	COG0745	T!!!K	T!!!K
209326	MAG_001000000047272	149119	150535	f	Signal transduction histidine kinase!!!HAMP domain	COG0642!!!COG2770	T	T
209327	MAG_001000000047272	150898	151393	f	Uncharacterized membrane protein YphA, DoxX/SURF4 family	COG2259	S	S
209328	MAG_001000000047272	151415	152597	f	Multidrug efflux pump subunit AcrA (membrane-fusion protein)	COG0845	M!!!V	M!!!V
209329	MAG_001000000047272	152596	155692	f	Multidrug efflux pump subunit AcrB	COG0841	V	V
209330	MAG_001000000047272	155688	157065	f	Outer membrane protein TolC	COG1538	M	M
209331	MAG_001000000047272	157266	157398	r
209332	MAG_001000000047272	157798	158464	f	SAM-dependent methyltransferase	COG0500	Q!!!R	Q!!!R
209333	MAG_001000000047272	158463	159153	f	tRNA A-37 threonylcarbamoyl transferase component Bud32	COG3642	J	J
209334	MAG_001000000047272	159316	159862	f
209335	MAG_001000000047272	159903	160539	r
209336	MAG_001000000047272	160729	161356	r
209337	MAG_001000000047272	161355	162054	r	Fic family protein	COG3177	K	K
209338	MAG_001000000047272	162148	162967	r	ABC-type phosphate transport system, ATPase component	COG1117	P	P
209339	MAG_001000000047272	162985	163897	r	ABC-type phosphate transport system, permease component	COG0581	P	P
209340	MAG_001000000047272	163896	164862	r	ABC-type phosphate transport system, permease component	COG0573	P	P
209341	MAG_001000000047272	164934	165966	r	ABC-type phosphate transport system, periplasmic component	COG0226	P	P
209342	MAG_001000000047272	166292	167177	r	DNA-binding transcriptional regulator, LysR family	COG0583	K	K
209343	MAG_001000000047272	167273	168410	f	D-serine deaminase, pyridoxal phosphate-dependent	COG3616	E	E
209344	MAG_001000000047272	168399	168804	f	Enamine deaminase RidA, house cleaning of reactive enamine intermediates, YjgF/YER057c/UK114 family	COG0251	V	V
209345	MAG_001000000047272	169019	169520	r
209346	MAG_001000000047272	169585	170908	r	ATP/ADP translocase	COG3202	C	C
209347	MAG_001000000047272	170977	172033	r	NAD(P)-dependent dehydrogenase, short-chain alcohol dehydrogenase family	COG1028	Q!!!I!!!R	Q!!!I!!!R
209348	MAG_001000000047272	172077	172338	r
209349	MAG_001000000047272	172467	173841	r	K+-sensing histidine kinase KdpD	COG2205	T	T
209350	MAG_001000000047272	173840	174545	r	DNA-binding response regulator, OmpR family, contains REC and winged-helix (wHTH) domain	COG0745	T!!!K	T!!!K
209351	MAG_001000000047272	174677	175715	r	DNA-binding transcriptional regulator, LysR family	COG0583	K	K
209352	MAG_001000000047272	175734	177447	f	Dihydroxyacid dehydratase/phosphogluconate dehydratase	COG0129	E!!!G	E!!!G
209353	MAG_001000000047272	177443	178727	f	Predicted aconitase	COG1679	C	C
209354	MAG_001000000047272	178723	179206	f	Swiveling domain associated with predicted aconitase	COG1786	R	R
209355	MAG_001000000047272	179299	180577	f	2-polyprenyl-6-methoxyphenol hydroxylase and related FAD-dependent oxidoreductases	COG0654	C!!!H	C!!!H
209356	MAG_001000000047272	180658	182023	f	Sugar phosphate permease	COG2271	G	G
209357	MAG_001000000047272	182136	183366	f
209358	MAG_001000000047272	183417	184782	f	Sugar phosphate permease	COG2271	G	G
209359	MAG_001000000047272	185114	187340	f	Large exoprotein involved in heme utilization or adhesion!!!Uncharacterized conserved protein, implicated in type VI secretion and phage assembly	COG3210!!!COG3501	R!!!U!!!X	R!!!U!!!X
209360	MAG_001000000047272	187356	187815	f
209361	MAG_001000000047272	187830	188943	f	Uncharacterized protein	COG5351	S	S
209362	MAG_001000000047272	188942	189980	f	3-oxoacyl-(acyl-carrier-protein) synthase	COG0304	Q!!!I	Q!!!I
209363	MAG_001000000047272	189979	191167	f	Chromosome segregation protein Spo0J, contains ParB-like nuclease domain	COG1475	D	D
209364	MAG_001000000047272	191190	192114	f
209365	MAG_001000000047272	192147	193407	f	HEAT repeat	COG1413	R	R
209366	MAG_001000000047272	193823	194705	r	DNA-binding transcriptional regulator, LysR family	COG0583	K	K
209367	MAG_001000000047272	194857	196066	f	Predicted arabinose efflux permease, MFS family	COG2814	G	G
209368	MAG_001000000047272	196086	197412	r	MFS family permease	COG0477	P!!!E!!!R!!!G	P!!!E!!!R!!!G
209369	MAG_001000000047272	197408	198650	r	Acetylornithine deacetylase/Succinyl-diaminopimelate desuccinylase or related deacylase	COG0624	E	E
209370	MAG_001000000047272	198672	199620	r
209371	MAG_001000000047272	199666	200950	r	Glutathione synthase/RimK-type ligase, ATP-grasp superfamily	COG0189	J!!!H	J!!!H
209372	MAG_001000000047272	200959	201817	r	Taurine dioxygenase, alpha-ketoglutarate-dependent	COG2175	Q	Q
209373	MAG_001000000047272	201807	202977	r	Thioredoxin reductase!!!cAMP-binding domain of CRP or a regulatory subunit of cAMP-dependent protein kinases	COG0492!!!COG0664	T!!!O	T!!!O
209374	MAG_001000000047272	202978	204100	r	Aspartate/methionine/tyrosine aminotransferase	COG0436	E	E
209375	MAG_001000000047272	204126	204837	r
209376	MAG_001000000047272	205138	205696	f	Transcriptional regulator, contains XRE-family HTH domain	COG1396	K	K
209377	MAG_001000000047272	205902	206922	f	DNA-binding transcriptional regulator, LacI/PurR family	COG1609	K	K
209378	MAG_001000000047272	206905	207910	f	ABC-type Fe3+ transport system, periplasmic component	COG1840	P	P
209379	MAG_001000000047272	207910	208780	f	ABC-type sulfate transport system, permease component	COG0555	P	P
209380	MAG_001000000047272	208776	209571	f	ABC-type spermidine/putrescine transport system, permease component II	COG1177	E	E
[truncated: 3,954 more rows]

## Sheet: PATRIC_genome_feature
MAG-Pseudomonas annotated by PATRIC
Genome	Genome ID	Accession	BRC ID	Feature ID	Annotation	Feature Type	Start	End	Length	PATRIC genus-specific families (PLfams)	PATRIC cross-genus families (PGfams)	AA Length	Product	GO
Pseudomonas MAG_00001	286.47	286.4703.con.0001	fig|286.4703.peg.96	PATRIC.286.4703.286.4703.con.0001.CDS.106121.106513.fwd	PATRIC	CDS	106121	106513	393	PLF_286_00001680	PGF_00007570	130	Gfa-like protein
Pseudomonas MAG_00001	286.47	286.4703.con.0001	fig|286.4703.peg.97	PATRIC.286.4703.286.4703.con.0001.CDS.106702.107655.rev	PATRIC	CDS	106702	107655	954	PLF_286_00022201	PGF_00052668	317	Similar to non-heme chloroperoxidase, sll5080 homolog
Pseudomonas MAG_00001	286.47	286.4703.con.0001	fig|286.4703.peg.98	PATRIC.286.4703.286.4703.con.0001.CDS.107877.107990.rev	PATRIC	CDS	107877	107990	114			37	hypothetical protein
Pseudomonas MAG_00001	286.47	286.4703.con.0001	fig|286.4703.peg.99	PATRIC.286.4703.286.4703.con.0001.CDS.108195.108941.fwd	PATRIC	CDS	108195	108941	747	PLF_286_00010968	PGF_12723660	248	ABC-type amino acid transport/signal transduction system, periplasmic component/domain
Pseudomonas MAG_00001	286.47	286.4703.con.0001	fig|286.4703.peg.100	PATRIC.286.4703.286.4703.con.0001.CDS.108950.109963.rev	PATRIC	CDS	108950	109963	1014	PLF_286_00444641	PGF_02007855	337	Zinc-type alcohol dehydrogenase-like protein
Pseudomonas MAG_00001	286.47	286.4703.con.0001	fig|286.4703.peg.101	PATRIC.286.4703.286.4703.con.0001.CDS.110058.110960.fwd	PATRIC	CDS	110058	110960	903	PLF_286_00062366	PGF_07987589	300	Transcriptional regulator, LysR family
Pseudomonas MAG_00001	286.47	286.4703.con.0001	fig|286.4703.peg.2	PATRIC.286.4703.286.4703.con.0001.CDS.1110.2045.fwd	PATRIC	CDS	1110	2045	936	PLF_286_00008303	PGF_01671660	311	Transcriptional regulator, AraC family
Pseudomonas MAG_00001	286.47	286.4703.con.0001	fig|286.4703.peg.102	PATRIC.286.4703.286.4703.con.0001.CDS.111116.113101.fwd	PATRIC	CDS	111116	113101	1986	PLF_286_00023966	PGF_00016680	661	Large exoproteins involved in heme utilization or adhesion
Pseudomonas MAG_00001	286.47	286.4703.con.0001	fig|286.4703.peg.103	PATRIC.286.4703.286.4703.con.0001.CDS.113114.114037.rev	PATRIC	CDS	113114	114037	924	PLF_286_00227116	PGF_10424255	307	Transcriptional regulator, LysR family
Pseudomonas MAG_00001	286.47	286.4703.con.0001	fig|286.4703.peg.104	PATRIC.286.4703.286.4703.con.0001.CDS.114278.114610.rev	PATRIC	CDS	114278	114610	333			110	hypothetical protein
Pseudomonas MAG_00001	286.47	286.4703.con.0001	fig|286.4703.peg.105	PATRIC.286.4703.286.4703.con.0001.CDS.114632.115543.rev	PATRIC	CDS	114632	115543	912	PLF_286_00284741	PGF_08225224	303	hypothetical protein
Pseudomonas MAG_00001	286.47	286.4703.con.0001	fig|286.4703.peg.106	PATRIC.286.4703.286.4703.con.0001.CDS.115547.116473.rev	PATRIC	CDS	115547	116473	927	PLF_286_00017283	PGF_00417706	308	Chloroperoxidase
Pseudomonas MAG_00001	286.47	286.4703.con.0001	fig|286.4703.peg.107	PATRIC.286.4703.286.4703.con.0001.CDS.116535.117569.fwd	PATRIC	CDS	116535	117569	1035	PLF_286_00016278	PGF_01671660	344	Transcriptional regulator, AraC family
Pseudomonas MAG_00001	286.47	286.4703.con.0001	fig|286.4703.peg.108	PATRIC.286.4703.286.4703.con.0001.CDS.117638.119248.rev	PATRIC	CDS	117638	119248	1611	PLF_286_00037042	PGF_00915037	536	Oxidoreductase, GMC family
Pseudomonas MAG_00001	286.47	286.4703.con.0001	fig|286.4703.peg.9	PATRIC.286.4703.286.4703.con.0001.CDS.11931.12560.fwd	PATRIC	CDS	11931	12560	630	PLF_286_00000025	PGF_00025568	209	Nicotinamidase family protein YcaC
Pseudomonas MAG_00001	286.47	286.4703.con.0001	fig|286.4703.peg.109	PATRIC.286.4703.286.4703.con.0001.CDS.119312.120085.rev	PATRIC	CDS	119312	120085	774	PLF_286_00126754	PGF_08225224	257	hypothetical protein
Pseudomonas MAG_00001	286.47	286.4703.con.0001	fig|286.4703.peg.110	PATRIC.286.4703.286.4703.con.0001.CDS.120172.121611.fwd	PATRIC	CDS	120172	121611	1440	PLF_286_00018695	PGF_09666309	479	Two-component transcriptional response regulator, LuxR family
Pseudomonas MAG_00001	286.47	286.4703.con.0001	fig|286.4703.peg.111	PATRIC.286.4703.286.4703.con.0001.CDS.121793.122299.fwd	PATRIC	CDS	121793	122299	507	PLF_286_00068163	PGF_00186023	168	FIG006045: Sigma factor, ECF subfamily
Pseudomonas MAG_00001	286.47	286.4703.con.0001	fig|286.4703.peg.112	PATRIC.286.4703.286.4703.con.0001.CDS.122296.123222.fwd	PATRIC	CDS	122296	123222	927		PGF_08225224	308	hypothetical protein
Pseudomonas MAG_00001	286.47	286.4703.con.0001	fig|286.4703.peg.113	PATRIC.286.4703.286.4703.con.0001.CDS.123346.125745.fwd	PATRIC	CDS	123346	125745	2400	PLF_286_00035367	PGF_10317782	799	Ferrichrome-iron receptor
Pseudomonas MAG_00001	286.47	286.4703.con.0001	fig|286.4703.peg.114	PATRIC.286.4703.286.4703.con.0001.CDS.125988.126245.fwd	PATRIC	CDS	125988	126245	258	PLF_286_00027860	PGF_00063441	85	Type IIA topoisomerase (DNA gyrase/topo II, topoisomerase IV), A subunit
Pseudomonas MAG_00001	286.47	286.4703.con.0001	fig|286.4703.peg.115	PATRIC.286.4703.286.4703.con.0001.CDS.126291.127226.rev	PATRIC	CDS	126291	127226	936	PLF_286_00018047	PGF_07987589	311	Transcriptional regulator, LysR family
Pseudomonas MAG_00001	286.47	286.4703.con.0001	fig|286.4703.peg.116	PATRIC.286.4703.286.4703.con.0001.CDS.127298.128248.rev	PATRIC	CDS	127298	128248	951	PLF_286_00137897	PGF_00040567	316	Putative dehydrogenase
Pseudomonas MAG_00001	286.47	286.4703.con.0001	fig|286.4703.peg.10	PATRIC.286.4703.286.4703.con.0001.CDS.12822.13700.fwd	PATRIC	CDS	12822	13700	879	PLF_286_00023417	PGF_07987589	292	Transcriptional regulator, LysR family
Pseudomonas MAG_00001	286.47	286.4703.con.0001	fig|286.4703.peg.117	PATRIC.286.4703.286.4703.con.0001.CDS.128271.129689.rev	PATRIC	CDS	128271	129689	1419	PLF_286_00039275	PGF_06982509	472	Efflux transport system, outer membrane factor (OMF) lipoprotein
Pseudomonas MAG_00001	286.47	286.4703.con.0001	fig|286.4703.peg.118	PATRIC.286.4703.286.4703.con.0001.CDS.129705.131174.rev	PATRIC	CDS	129705	131174	1470	PLF_286_00299056	PGF_09996723	489	Uncharacterized MFS-type transporter
Pseudomonas MAG_00001	286.47	286.4703.con.0001	fig|286.4703.peg.119	PATRIC.286.4703.286.4703.con.0001.CDS.131174.132298.rev	PATRIC	CDS	131174	132298	1125	PLF_286_00022142	PGF_09484084	374	Membrane fusion component of MSF-type tripartite multidrug efflux system
Pseudomonas MAG_00001	286.47	286.4703.con.0001	fig|286.4703.peg.120	PATRIC.286.4703.286.4703.con.0001.CDS.132527.133150.fwd	PATRIC	CDS	132527	133150	624	PLF_286_00018472	PGF_07182652	207	Transcriptional regulator, AcrR family
Pseudomonas MAG_00001	286.47	286.4703.con.0001	fig|286.4703.peg.121	PATRIC.286.4703.286.4703.con.0001.CDS.133147.133659.fwd	PATRIC	CDS	133147	133659	513	PLF_286_00014295	PGF_01467052	170	G/U mismatch-specific uracil DNA glycosylase (EC 3.2.2.28)
Pseudomonas MAG_00001	286.47	286.4703.con.0001	fig|286.4703.peg.122	PATRIC.286.4703.286.4703.con.0001.CDS.133714.134637.rev	PATRIC	CDS	133714	134637	924	PLF_286_00004436	PGF_07987589	307	Transcriptional regulator, LysR family
Pseudomonas MAG_00001	286.47	286.4703.con.0001	fig|286.4703.peg.123	PATRIC.286.4703.286.4703.con.0001.CDS.134749.135576.fwd	PATRIC	CDS	134749	135576	828	PLF_286_00428525	PGF_08225224	275	hypothetical protein
Pseudomonas MAG_00001	286.47	286.4703.con.0001	fig|286.4703.peg.124	PATRIC.286.4703.286.4703.con.0001.CDS.135876.136196.rev	PATRIC	CDS	135876	136196	321			106	hypothetical protein
Pseudomonas MAG_00001	286.47	286.4703.con.0001	fig|286.4703.peg.125	PATRIC.286.4703.286.4703.con.0001.CDS.136242.137159.rev	PATRIC	CDS	136242	137159	918	PLF_286_00014227	PGF_07987589	305	Transcriptional regulator, LysR family
Pseudomonas MAG_00001	286.47	286.4703.con.0001	fig|286.4703.peg.126	PATRIC.286.4703.286.4703.con.0001.CDS.137250.138269.fwd	PATRIC	CDS	137250	138269	1020	PLF_286_00262716	PGF_03572345	339	Alcohol dehydrogenase (EC 1.1.1.1)	GO:0004022|alcohol dehydrogenase (NAD) activity
Pseudomonas MAG_00001	286.47	286.4703.con.0001	fig|286.4703.peg.11	PATRIC.286.4703.286.4703.con.0001.CDS.13756.14232.rev	PATRIC	CDS	13756	14232	477	PLF_286_00102050	PGF_03225593	158	Repair of Iron Centers di-iron protein
Pseudomonas MAG_00001	286.47	286.4703.con.0001	fig|286.4703.peg.127	PATRIC.286.4703.286.4703.con.0001.CDS.138360.139319.rev	PATRIC	CDS	138360	139319	960	PLF_286_00016281	PGF_07987589	319	Transcriptional regulator, LysR family
Pseudomonas MAG_00001	286.47	286.4703.con.0001	fig|286.4703.peg.128	PATRIC.286.4703.286.4703.con.0001.CDS.139321.139494.rev	PATRIC	CDS	139321	139494	174			57	hypothetical protein
Pseudomonas MAG_00001	286.47	286.4703.con.0001	fig|286.4703.peg.129	PATRIC.286.4703.286.4703.con.0001.CDS.139558.140139.rev	PATRIC	CDS	139558	140139	582	PLF_286_00083384	PGF_06545601	193	hypothetical protein
Pseudomonas MAG_00001	286.47	286.4703.con.0001	fig|286.4703.peg.130	PATRIC.286.4703.286.4703.con.0001.CDS.140649.141401.rev	PATRIC	CDS	140649	141401	753	PLF_286_00215492	PGF_10532194	250	Oxidoreductase, short-chain dehydrogenase/reductase family
Pseudomonas MAG_00001	286.47	286.4703.con.0001	fig|286.4703.peg.131	PATRIC.286.4703.286.4703.con.0001.CDS.141437.142426.fwd	PATRIC	CDS	141437	142426	990	PLF_286_00016869	PGF_07987589	329	Transcriptional regulator, LysR family
Pseudomonas MAG_00001	286.47	286.4703.con.0001	fig|286.4703.peg.132	PATRIC.286.4703.286.4703.con.0001.CDS.142567.142971.fwd	PATRIC	CDS	142567	142971	405	PLF_286_00296203	PGF_00799064	134	protein of unknown function DUF1486
Pseudomonas MAG_00001	286.47	286.4703.con.0001	fig|286.4703.peg.133	PATRIC.286.4703.286.4703.con.0001.CDS.143250.143909.rev	PATRIC	CDS	143250	143909	660	PLF_286_00431856	PGF_07143109	219	hypothetical protein
Pseudomonas MAG_00001	286.47	286.4703.con.0001	fig|286.4703.peg.134	PATRIC.286.4703.286.4703.con.0001.CDS.144089.144619.rev	PATRIC	CDS	144089	144619	531	PLF_286_00298102	PGF_03970649	176	hypothetical protein
Pseudomonas MAG_00001	286.47	286.4703.con.0001	fig|286.4703.peg.12	PATRIC.286.4703.286.4703.con.0001.CDS.14535.14810.rev	PATRIC	CDS	14535	14810	276	PLF_286_00012273	PGF_00422623	91	Death on curing protein, Doc toxin
Pseudomonas MAG_00001	286.47	286.4703.con.0001	fig|286.4703.peg.135	PATRIC.286.4703.286.4703.con.0001.CDS.145859.146131.rev	PATRIC	CDS	145859	146131	273		PGF_08225224	90	hypothetical protein
Pseudomonas MAG_00001	286.47	286.4703.con.0001	fig|286.4703.peg.136	PATRIC.286.4703.286.4703.con.0001.CDS.146624.147583.fwd	PATRIC	CDS	146624	147583	960	PLF_286_00364404	PGF_08225224	319	hypothetical protein
Pseudomonas MAG_00001	286.47	286.4703.con.0001	fig|286.4703.peg.137	PATRIC.286.4703.286.4703.con.0001.CDS.147676.148308.fwd	PATRIC	CDS	147676	148308	633	PLF_286_00013841	PGF_00033674	210	Phosphohydrolase (MutT/nudix family protein)
Pseudomonas MAG_00001	286.47	286.4703.con.0001	fig|286.4703.peg.13	PATRIC.286.4703.286.4703.con.0001.CDS.14810.15082.rev	PATRIC	CDS	14810	15082	273	PLF_286_00010250	PGF_08225224	90	hypothetical protein
Pseudomonas MAG_00001	286.47	286.4703.con.0001	fig|286.4703.peg.138	PATRIC.286.4703.286.4703.con.0001.CDS.148399.148779.rev	PATRIC	CDS	148399	148779	381	PLF_286_00014676	PGF_01439190	126	hypothetical protein
Pseudomonas MAG_00001	286.47	286.4703.con.0001	fig|286.4703.peg.139	PATRIC.286.4703.286.4703.con.0001.CDS.148776.149276.rev	PATRIC	CDS	148776	149276	501	PLF_286_00020129	PGF_08225224	166	hypothetical protein
Pseudomonas MAG_00001	286.47	286.4703.con.0001	fig|286.4703.peg.140	PATRIC.286.4703.286.4703.con.0001.CDS.150060.150392.rev	PATRIC	CDS	150060	150392	333	PLF_286_00369753	PGF_01014965	110	Phage protein (ACLAME 827)
Pseudomonas MAG_00001	286.47	286.4703.con.0001	fig|286.4703.peg.141	PATRIC.286.4703.286.4703.con.0001.CDS.151089.151955.rev	PATRIC	CDS	151089	151955	867	PLF_286_00027837	PGF_07987589	288	Transcriptional regulator, LysR family
Pseudomonas MAG_00001	286.47	286.4703.con.0001	fig|286.4703.peg.142	PATRIC.286.4703.286.4703.con.0001.CDS.152066.152989.fwd	PATRIC	CDS	152066	152989	924	PLF_286_00026853	PGF_08225224	307	hypothetical protein
Pseudomonas MAG_00001	286.47	286.4703.con.0001	fig|286.4703.peg.143	PATRIC.286.4703.286.4703.con.0001.CDS.153043.153441.rev	PATRIC	CDS	153043	153441	399	PLF_286_00260511	PGF_08225224	132	hypothetical protein
Pseudomonas MAG_00001	286.47	286.4703.con.0001	fig|286.4703.peg.14	PATRIC.286.4703.286.4703.con.0001.CDS.15337.16800.rev	PATRIC	CDS	15337	16800	1464	PLF_286_00000959	PGF_00024746	487	NADH-ubiquinone oxidoreductase chain N (EC 1.6.5.3)	GO:0008137|NADH dehydrogenase (ubiquinone) activity
Pseudomonas MAG_00001	286.47	286.4703.con.0001	fig|286.4703.peg.144	PATRIC.286.4703.286.4703.con.0001.CDS.153441.154037.rev	PATRIC	CDS	153441	154037	597	PLF_286_00031014	PGF_02961728	198	hypothetical protein
Pseudomonas MAG_00001	286.47	286.4703.con.0001	fig|286.4703.peg.145	PATRIC.286.4703.286.4703.con.0001.CDS.154060.154683.rev	PATRIC	CDS	154060	154683	624	PLF_286_00027136	PGF_09666309	207	Two-component transcriptional response regulator, LuxR family
Pseudomonas MAG_00001	286.47	286.4703.con.0001	fig|286.4703.peg.146	PATRIC.286.4703.286.4703.con.0001.CDS.154685.155743.rev	PATRIC	CDS	154685	155743	1059	PLF_286_00177434	PGF_08225224	352	hypothetical protein
Pseudomonas MAG_00001	286.47	286.4703.con.0001	fig|286.4703.peg.147	PATRIC.286.4703.286.4703.con.0001.CDS.155802.157106.rev	PATRIC	CDS	155802	157106	1305	PLF_286_00030324	PGF_00009614	434	ABC transporter, ATP-binding protein (cluster 10, nitrate/sulfonate/bicarbonate) / C-terminal AAA-associated domain
Pseudomonas MAG_00001	286.47	286.4703.con.0001	fig|286.4703.peg.148	PATRIC.286.4703.286.4703.con.0001.CDS.157117.158865.rev	PATRIC	CDS	157117	158865	1749	PLF_286_00020349	PGF_00007720	582	ABC transporter, permease protein (cluster 10, nitrate/sulfonate/bicarbonate) / ABC transporter, permease protein (cluster 10, nitrate/sulfonate/bicarbonate)
Pseudomonas MAG_00001	286.47	286.4703.con.0001	fig|286.4703.peg.149	PATRIC.286.4703.286.4703.con.0001.CDS.159146.159385.rev	PATRIC	CDS	159146	159385	240			79	hypothetical protein
Pseudomonas MAG_00001	286.47	286.4703.con.0001	fig|286.4703.peg.150	PATRIC.286.4703.286.4703.con.0001.CDS.159596.160129.fwd	PATRIC	CDS	159596	160129	534	PLF_286_00009970	PGF_00061532	177	Transposase and inactivated derivatives
Pseudomonas MAG_00001	286.47	286.4703.con.0001	fig|286.4703.peg.151	PATRIC.286.4703.286.4703.con.0001.CDS.160615.161688.rev	PATRIC	CDS	160615	161688	1074	PLF_286_00007103	PGF_00417580	357	Chemotaxis response regulator protein-glutamate methylesterase CheB (EC 3.1.1.61)	GO:0008984|protein-glutamate methylesterase activity
Pseudomonas MAG_00001	286.47	286.4703.con.0001	fig|286.4703.peg.152	PATRIC.286.4703.286.4703.con.0001.CDS.161691.162188.rev	PATRIC	CDS	161691	162188	498	PLF_286_00149780	PGF_01481272	165	Chemotaxis protein CheD
Pseudomonas MAG_00001	286.47	286.4703.con.0001	fig|286.4703.peg.153	PATRIC.286.4703.286.4703.con.0001.CDS.162185.163021.rev	PATRIC	CDS	162185	163021	837	PLF_286_00074847	PGF_08449066	278	Chemotaxis protein methyltransferase CheR (EC 2.1.1.80)	GO:0008983|protein-glutamate O-methyltransferase activity
Pseudomonas MAG_00001	286.47	286.4703.con.0001	fig|286.4703.peg.154	PATRIC.286.4703.286.4703.con.0001.CDS.163018.163554.rev	PATRIC	CDS	163018	163554	537	PLF_286_00052565	PGF_07311230	178	Positive regulator of CheA protein activity (CheW)
Pseudomonas MAG_00001	286.47	286.4703.con.0001	fig|286.4703.peg.155	PATRIC.286.4703.286.4703.con.0001.CDS.163594.165252.rev	PATRIC	CDS	163594	165252	1659	PLF_286_00111210	PGF_06837078	552	Methyl-accepting chemotaxis sensor/transducer protein
Pseudomonas MAG_00001	286.47	286.4703.con.0001	fig|286.4703.peg.156	PATRIC.286.4703.286.4703.con.0001.CDS.165286.167388.rev	PATRIC	CDS	165286	167388	2103	PLF_286_00007037	PGF_08121553	700	Signal transduction histidine kinase CheA
Pseudomonas MAG_00001	286.47	286.4703.con.0001	fig|286.4703.peg.157	PATRIC.286.4703.286.4703.con.0001.CDS.167417.167701.rev	PATRIC	CDS	167417	167701	285	PLF_286_00008516	PGF_03337353	94	STAS domain protein
Pseudomonas MAG_00001	286.47	286.4703.con.0001	fig|286.4703.peg.158	PATRIC.286.4703.286.4703.con.0001.CDS.167717.168085.rev	PATRIC	CDS	167717	168085	369	PLF_286_00007149	PGF_10238627	122	Chemotaxis regulator - transmits chemoreceptor signals to flagellar motor components CheY
Pseudomonas MAG_00001	286.47	286.4703.con.0001	fig|286.4703.peg.15	PATRIC.286.4703.286.4703.con.0001.CDS.16808.18340.rev	PATRIC	CDS	16808	18340	1533	PLF_286_00001001	PGF_00024742	510	NADH-ubiquinone oxidoreductase chain M (EC 1.6.5.3)	GO:0008137|NADH dehydrogenase (ubiquinone) activity
Pseudomonas MAG_00001	286.47	286.4703.con.0001	fig|286.4703.peg.159	PATRIC.286.4703.286.4703.con.0001.CDS.168097.169314.rev	PATRIC	CDS	168097	169314	1218	PLF_286_00008072	PGF_07849456	405	Methyl-accepting chemotaxis protein
Pseudomonas MAG_00001	286.47	286.4703.con.0001	fig|286.4703.peg.160	PATRIC.286.4703.286.4703.con.0001.CDS.169729.171075.fwd	PATRIC	CDS	169729	171075	1347	PLF_286_00008973	PGF_03021402	448	Na+-driven multidrug efflux pump
Pseudomonas MAG_00001	286.47	286.4703.con.0001	fig|286.4703.peg.161	PATRIC.286.4703.286.4703.con.0001.CDS.171247.171915.fwd	PATRIC	CDS	171247	171915	669	PLF_286_00250403	PGF_10351447	222	Putative phosphatase YfbT
Pseudomonas MAG_00001	286.47	286.4703.con.0001	fig|286.4703.peg.162	PATRIC.286.4703.286.4703.con.0001.CDS.172110.173483.rev	PATRIC	CDS	172110	173483	1374	PLF_286_00000693	PGF_00422655	457	Pyrimidine/purine nucleotide 5'-monophosphate nucleosidase PpnN (EC 3.2.2.4) (EC 3.2.2.10)	GO:0008714|AMP nucleosidase activity;GO:0047405|pyrimidine-5'-nucleotide nucleosidase activity
Pseudomonas MAG_00001	286.47	286.4703.con.0001	fig|286.4703.peg.163	PATRIC.286.4703.286.4703.con.0001.CDS.173701.174234.fwd	PATRIC	CDS	173701	174234	534	PLF_286_00007546	PGF_10384344	177	hypothetical protein
Pseudomonas MAG_00001	286.47	286.4703.con.0001	fig|286.4703.peg.164	PATRIC.286.4703.286.4703.con.0001.CDS.174239.174709.rev	PATRIC	CDS	174239	174709	471	PLF_286_00147473	PGF_01899098	156	Arsenate reductase (EC 1.20.4.4) thioredoxin-coupled, LMWP family
Pseudomonas MAG_00001	286.47	286.4703.con.0001	fig|286.4703.peg.165	PATRIC.286.4703.286.4703.con.0001.CDS.174914.175093.rev	PATRIC	CDS	174914	175093	180	PLF_286_00000029	PGF_05980122	59	Uncharacterized protein YmdF
Pseudomonas MAG_00001	286.47	286.4703.con.0001	fig|286.4703.peg.166	PATRIC.286.4703.286.4703.con.0001.CDS.175220.175783.rev	PATRIC	CDS	175220	175783	564	PLF_286_00014905	PGF_02982235	187	Protease subunit of ATP-dependent Clp proteases
Pseudomonas MAG_00001	286.47	286.4703.con.0001	fig|286.4703.peg.167	PATRIC.286.4703.286.4703.con.0001.CDS.175899.176954.rev	PATRIC	CDS	175899	176954	1056	PLF_286_00011086	PGF_01540260	351	Hypothetical protein PA2244 (similar to DNA topoisomerase IB, but possibly involved in glycosyl-transfer)
Pseudomonas MAG_00001	286.47	286.4703.con.0001	fig|286.4703.peg.168	PATRIC.286.4703.286.4703.con.0001.CDS.177145.178224.rev	PATRIC	CDS	177145	178224	1080	PLF_286_00427859	PGF_06842926	359	Molybdenum ABC transporter ATP-binding protein ModC
Pseudomonas MAG_00001	286.47	286.4703.con.0001	fig|286.4703.peg.169	PATRIC.286.4703.286.4703.con.0001.CDS.178228.178908.rev	PATRIC	CDS	178228	178908	681	PLF_286_00000868	PGF_09402727	226	Molybdenum ABC transporter permease protein ModB
Pseudomonas MAG_00001	286.47	286.4703.con.0001	fig|286.4703.peg.170	PATRIC.286.4703.286.4703.con.0001.CDS.178909.179661.rev	PATRIC	CDS	178909	179661	753	PLF_286_00001056	PGF_05572422	250	Molybdenum ABC transporter, substrate-binding protein ModA
Pseudomonas MAG_00001	286.47	286.4703.con.0001	fig|286.4703.peg.171	PATRIC.286.4703.286.4703.con.0001.CDS.179971.181044.rev	PATRIC	CDS	179971	181044	1074	PLF_286_00041612	PGF_05326245	357	putative oxidoreductase, nitronate monooxygenase family
Pseudomonas MAG_00001	286.47	286.4703.con.0001	fig|286.4703.peg.172	PATRIC.286.4703.286.4703.con.0001.CDS.181644.182717.rev	PATRIC	CDS	181644	182717	1074	PLF_286_00001500	PGF_02772091	357	Methylphosphotriester-DNA--protein-cysteine S-methyltransferase (EC 2.1.1.n11) / ADA regulatory protein / Methylated-DNA--protein-cysteine methyltransferase (EC 2.1.1.63)	GO:0003908|methylated-DNA-[protein]-cysteine S-methyltransferase activity
Pseudomonas MAG_00001	286.47	286.4703.con.0001	fig|286.4703.peg.173	PATRIC.286.4703.286.4703.con.0001.CDS.182805.183485.rev	PATRIC	CDS	182805	183485	681	PLF_286_00056487	PGF_00048249	226	Alpha-ketoglutarate-dependent dioxygenase AlkB (EC 1.14.11.33)
Pseudomonas MAG_00001	286.47	286.4703.con.0001	fig|286.4703.peg.174	PATRIC.286.4703.286.4703.con.0001.CDS.183726.183896.rev	PATRIC	CDS	183726	183896	171	PLF_286_00006771	PGF_04032338	56	hypothetical protein
Pseudomonas MAG_00001	286.47	286.4703.con.0001	fig|286.4703.peg.16	PATRIC.286.4703.286.4703.con.0001.CDS.18380.20233.rev	PATRIC	CDS	18380	20233	1854	PLF_286_00000900	PGF_04757308	617	NADH-ubiquinone oxidoreductase chain L (EC 1.6.5.3)	GO:0008137|NADH dehydrogenase (ubiquinone) activity
Pseudomonas MAG_00001	286.47	286.4703.con.0001	fig|286.4703.peg.175	PATRIC.286.4703.286.4703.con.0001.CDS.183925.184227.rev	PATRIC	CDS	183925	184227	303	PLF_286_00007831	PGF_00137990	100	hypothetical protein
Pseudomonas MAG_00001	286.47	286.4703.con.0001	fig|286.4703.peg.176	PATRIC.286.4703.286.4703.con.0001.CDS.184430.184780.fwd	PATRIC	CDS	184430	184780	351		PGF_12703254	116	hypothetical protein
Pseudomonas MAG_00001	286.47	286.4703.con.0001	fig|286.4703.peg.177	PATRIC.286.4703.286.4703.con.0001.CDS.184889.185119.fwd	PATRIC	CDS	184889	185119	231	PLF_286_00010336	PGF_10303405	76	hypothetical protein
Pseudomonas MAG_00001	286.47	286.4703.con.0001	fig|286.4703.peg.178	PATRIC.286.4703.286.4703.con.0001.CDS.185150.185431.rev	PATRIC	CDS	185150	185431	282	PLF_286_00006815	PGF_00681889	93	putative lipoprotein
Pseudomonas MAG_00001	286.47	286.4703.con.0001	fig|286.4703.peg.179	PATRIC.286.4703.286.4703.con.0001.CDS.185546.185758.rev	PATRIC	CDS	185546	185758	213	PLF_286_00023088	PGF_02984471	70	hypothetical protein
Pseudomonas MAG_00001	286.47	286.4703.con.0001	fig|286.4703.peg.180	PATRIC.286.4703.286.4703.con.0001.CDS.185993.186832.fwd	PATRIC	CDS	185993	186832	840	PLF_286_00000074	PGF_00064393	279	UTP--glucose-1-phosphate uridylyltransferase (EC 2.7.7.9)	GO:0003983|UTP:glucose-1-phosphate uridylyltransferase activity
Pseudomonas MAG_00001	286.47	286.4703.con.0001	fig|286.4703.peg.181	PATRIC.286.4703.286.4703.con.0001.CDS.187124.188479.fwd	PATRIC	CDS	187124	188479	1356	PLF_286_00000070	PGF_08199696	451	Glutathione reductase (EC 1.8.1.7)	GO:0004362|glutathione-disulfide reductase activity
Pseudomonas MAG_00001	286.47	286.4703.con.0001	fig|286.4703.peg.182	PATRIC.286.4703.286.4703.con.0001.CDS.188728.189291.fwd	PATRIC	CDS	188728	189291	564	PLF_286_00006220	PGF_00041794	187	Alkyl hydroperoxide reductase protein C (EC 1.11.1.15)	GO:0051920|peroxiredoxin activity
Pseudomonas MAG_00001	286.47	286.4703.con.0001	fig|286.4703.peg.183	PATRIC.286.4703.286.4703.con.0001.CDS.189416.190978.fwd	PATRIC	CDS	189416	190978	1563	PLF_286_00000204	PGF_09969389	520	Alkyl hydroperoxide reductase protein F
Pseudomonas MAG_00001	286.47	286.4703.con.0001	fig|286.4703.peg.184	PATRIC.286.4703.286.4703.con.0001.CDS.191154.191675.rev	PATRIC	CDS	191154	191675	522	PLF_286_00006157	PGF_00016546	173	Lactoylglutathione lyase (EC 4.4.1.5)	GO:0004462|lactoylglutathione lyase activity
Pseudomonas MAG_00001	286.47	286.4703.con.0001	fig|286.4703.peg.185	PATRIC.286.4703.286.4703.con.0001.CDS.191871.192407.fwd	PATRIC	CDS	191871	192407	537	PLF_286_00009217	PGF_04194667	178	hypothetical protein
Pseudomonas MAG_00001	286.47	286.4703.con.0001	fig|286.4703.peg.186	PATRIC.286.4703.286.4703.con.0001.CDS.192516.192881.rev	PATRIC	CDS	192516	192881	366	PLF_286_00006239	PGF_00413659	121	transcriptional regulator MvaT, P16 subunit, putative
Pseudomonas MAG_00001	286.47	286.4703.con.0001	fig|286.4703.peg.187	PATRIC.286.4703.286.4703.con.0001.CDS.193107.194651.rev	PATRIC	CDS	193107	194651	1545	PLF_286_00009211	PGF_02750320	514	Rtn protein
Pseudomonas MAG_00001	286.47	286.4703.con.0001	fig|286.4703.peg.188	PATRIC.286.4703.286.4703.con.0001.CDS.194807.194977.fwd	PATRIC	CDS	194807	194977	171			56	Permease of the drug/metabolite transporter (DMT) superfamily
Pseudomonas MAG_00001	286.47	286.4703.con.0001	fig|286.4703.peg.189	PATRIC.286.4703.286.4703.con.0001.CDS.195228.196304.fwd	PATRIC	CDS	195228	196304	1077	PLF_286_00006109	PGF_00424425	358	4-hydroxyphenylpyruvate dioxygenase (EC 1.13.11.27)	GO:0003868|4-hydroxyphenylpyruvate dioxygenase activity
Pseudomonas MAG_00001	286.47	286.4703.con.0001	fig|286.4703.peg.190	PATRIC.286.4703.286.4703.con.0001.CDS.196419.197303.rev	PATRIC	CDS	196419	197303	885	PLF_286_00274736	PGF_05091456	294	Uncharacterized inner membrane protein RarD
Pseudomonas MAG_00001	286.47	286.4703.con.0001	fig|286.4703.peg.191	PATRIC.286.4703.286.4703.con.0001.CDS.197532.198545.rev	PATRIC	CDS	197532	198545	1014	PLF_286_00008899	PGF_02370501	337	Putative oxidoreductase
Pseudomonas MAG_00001	286.47	286.4703.con.0001	fig|286.4703.peg.192	PATRIC.286.4703.286.4703.con.0001.CDS.198740.200050.rev	PATRIC	CDS	198740	200050	1311	PLF_286_00006407	PGF_00420964	436	D-glycerate transporter (predicted)
Pseudomonas MAG_00001	286.47	286.4703.con.0001	fig|286.4703.peg.193	PATRIC.286.4703.286.4703.con.0001.CDS.200237.201361.fwd	PATRIC	CDS	200237	201361	1125	PLF_286_00006957	PGF_07225933	374	Sugar diacid utilization regulator SdaR
Pseudomonas MAG_00001	286.47	286.4703.con.0001	fig|286.4703.peg.194	PATRIC.286.4703.286.4703.con.0001.CDS.201513.201644.rev	PATRIC	CDS	201513	201644	132			43	hypothetical protein
Pseudomonas MAG_00001	286.47	286.4703.con.0001	fig|286.4703.peg.195	PATRIC.286.4703.286.4703.con.0001.CDS.201645.202781.fwd	PATRIC	CDS	201645	202781	1137	PLF_286_00045086	PGF_06728837	378	Glycerate kinase (EC 2.7.1.31)	GO:0008887|glycerate kinase activity
Pseudomonas MAG_00001	286.47	286.4703.con.0001	fig|286.4703.peg.17	PATRIC.286.4703.286.4703.con.0001.CDS.20230.20538.rev	PATRIC	CDS	20230	20538	309	PLF_286_00001106	PGF_08749001	102	NADH-ubiquinone oxidoreductase chain K (EC 1.6.5.3)	GO:0008137|NADH dehydrogenase (ubiquinone) activity
Pseudomonas MAG_00001	286.47	286.4703.con.0001	fig|286.4703.peg.196	PATRIC.286.4703.286.4703.con.0001.CDS.202969.204594.fwd	PATRIC	CDS	202969	204594	1626	PLF_286_00008931	PGF_06837078	541	Methyl-accepting chemotaxis sensor/transducer protein
Pseudomonas MAG_00001	286.47	286.4703.con.0001	fig|286.4703.peg.197	PATRIC.286.4703.286.4703.con.0001.CDS.204636.205817.fwd	PATRIC	CDS	204636	205817	1182	PLF_286_00098233	PGF_04544396	393	Aspartate aminotransferase (EC 2.6.1.1)	GO:0004069|L-aspartate:2-oxoglutarate aminotransferase activity;GO:0004069|L-phenylalanine:2-oxoglutarate aminotransferase activity
Pseudomonas MAG_00001	286.47	286.4703.con.0001	fig|286.4703.peg.18	PATRIC.286.4703.286.4703.con.0001.CDS.20543.21043.rev	PATRIC	CDS	20543	21043	501	PLF_286_00001071	PGF_10348836	166	NADH-ubiquinone oxidoreductase chain J (EC 1.6.5.3)	GO:0008137|NADH dehydrogenase (ubiquinone) activity
Pseudomonas MAG_00001	286.47	286.4703.con.0001	fig|286.4703.peg.198	PATRIC.286.4703.286.4703.con.0001.CDS.206098.208059.fwd	PATRIC	CDS	206098	208059	1962	PLF_286_00063234	PGF_01066513	653	hypothetical protein
Pseudomonas MAG_00001	286.47	286.4703.con.0001	fig|286.4703.peg.199	PATRIC.286.4703.286.4703.con.0001.CDS.208162.210126.fwd	PATRIC	CDS	208162	210126	1965	PLF_286_00063263	PGF_00645226	654	hypothetical protein
Pseudomonas MAG_00001	286.47	286.4703.con.0001	fig|286.4703.peg.200	PATRIC.286.4703.286.4703.con.0001.CDS.210364.212712.fwd	PATRIC	CDS	210364	212712	2349	PLF_286_00046259	PGF_00068845	782	autotransporter
Pseudomonas MAG_00001	286.47	286.4703.con.0001	fig|286.4703.peg.19	PATRIC.286.4703.286.4703.con.0001.CDS.21053.21601.rev	PATRIC	CDS	21053	21601	549	PLF_286_00001090	PGF_01761390	182	NADH-ubiquinone oxidoreductase chain I (EC 1.6.5.3)	GO:0008137|NADH dehydrogenase (ubiquinone) activity
Pseudomonas MAG_00001	286.47	286.4703.con.0001	fig|286.4703.peg.201	PATRIC.286.4703.286.4703.con.0001.CDS.212788.216885.rev	PATRIC	CDS	212788	216885	4098	PLF_286_00063262	PGF_08225224	1365	hypothetical protein
Pseudomonas MAG_00001	286.47	286.4703.con.0001	fig|286.4703.peg.20	PATRIC.286.4703.286.4703.con.0001.CDS.21613.22620.rev	PATRIC	CDS	21613	22620	1008	PLF_286_00001070	PGF_01514111	335	NADH-ubiquinone oxidoreductase chain H (EC 1.6.5.3)	GO:0008137|NADH dehydrogenase (ubiquinone) activity
Pseudomonas MAG_00001	286.47	286.4703.con.0001	fig|286.4703.peg.202	PATRIC.286.4703.286.4703.con.0001.CDS.216983.217846.fwd	PATRIC	CDS	216983	217846	864	PLF_286_00100316	PGF_08225224	288	hypothetical protein
Pseudomonas MAG_00001	286.47	286.4703.con.0001	fig|286.4703.peg.21	PATRIC.286.4703.286.4703.con.0001.CDS.22617.25331.rev	PATRIC	CDS	22617	25331	2715	PLF_286_00075691	PGF_07276470	904	NADH-ubiquinone oxidoreductase chain G (EC 1.6.5.3)	GO:0008137|NADH dehydrogenase (ubiquinone) activity
Pseudomonas MAG_00001	286.47	286.4703.con.0001	fig|286.4703.peg.22	PATRIC.286.4703.286.4703.con.0001.CDS.25473.26831.rev	PATRIC	CDS	25473	26831	1359	PLF_286_00001009	PGF_04425336	452	NADH-ubiquinone oxidoreductase chain F (EC 1.6.5.3)	GO:0008137|NADH dehydrogenase (ubiquinone) activity
Pseudomonas MAG_00001	286.47	286.4703.con.0001	fig|286.4703.peg.23	PATRIC.286.4703.286.4703.con.0001.CDS.26828.27325.rev	PATRIC	CDS	26828	27325	498	PLF_286_00001083	PGF_00024692	165	NADH-ubiquinone oxidoreductase chain E (EC 1.6.5.3)	GO:0008137|NADH dehydrogenase (ubiquinone) activity
Pseudomonas MAG_00001	286.47	286.4703.con.0001	fig|286.4703.peg.24	PATRIC.286.4703.286.4703.con.0001.CDS.27328.29112.rev	PATRIC	CDS	27328	29112	1785	PLF_286_00001008	PGF_06911804	594	NADH-ubiquinone oxidoreductase chain C (EC 1.6.5.3) / NADH-ubiquinone oxidoreductase chain D (EC 1.6.5.3)	GO:0008137|NADH dehydrogenase (ubiquinone) activity
Pseudomonas MAG_00001	286.47	286.4703.con.0001	fig|286.4703.peg.25	PATRIC.286.4703.286.4703.con.0001.CDS.29185.29859.rev	PATRIC	CDS	29185	29859	675	PLF_286_00001052	PGF_04380075	224	NADH-ubiquinone oxidoreductase chain B (EC 1.6.5.3)	GO:0008137|NADH dehydrogenase (ubiquinone) activity
Pseudomonas MAG_00001	286.47	286.4703.con.0001	fig|286.4703.peg.26	PATRIC.286.4703.286.4703.con.0001.CDS.29870.30283.rev	PATRIC	CDS	29870	30283	414	PLF_286_00001296	PGF_02719231	137	NADH ubiquinone oxidoreductase chain A (EC 1.6.5.3)	GO:0008137|NADH dehydrogenase (ubiquinone) activity
Pseudomonas MAG_00001	286.47	286.4703.con.0001	fig|286.4703.peg.27	PATRIC.286.4703.286.4703.con.0001.CDS.30686.30814.rev	PATRIC	CDS	30686	30814	129			42	hypothetical protein
Pseudomonas MAG_00001	286.47	286.4703.con.0001	fig|286.4703.peg.28	PATRIC.286.4703.286.4703.con.0001.CDS.31016.32938.fwd	PATRIC	CDS	31016	32938	1923	PLF_286_00009064	PGF_06837078	640	Methyl-accepting chemotaxis sensor/transducer protein
Pseudomonas MAG_00001	286.47	286.4703.con.0001	fig|286.4703.peg.29	PATRIC.286.4703.286.4703.con.0001.CDS.33045.34370.rev	PATRIC	CDS	33045	34370	1326	PLF_286_00006252	PGF_05837052	441	Isocitrate lyase (EC 4.1.3.1)	GO:0004451|isocitrate lyase activity
Pseudomonas MAG_00001	286.47	286.4703.con.0001	fig|286.4703.peg.30	PATRIC.286.4703.286.4703.con.0001.CDS.34827.35588.rev	PATRIC	CDS	34827	35588	762	PLF_286_00007942	PGF_00063293	253	Type II and III secretion system family protein
Pseudomonas MAG_00001	286.47	286.4703.con.0001	fig|286.4703.peg.31	PATRIC.286.4703.286.4703.con.0001.CDS.35832.36257.rev	PATRIC	CDS	35832	36257	426	PLF_286_00001357	PGF_00842391	141	GNAT family acetyltransferase YjcF
Pseudomonas MAG_00001	286.47	286.4703.con.0001	fig|286.4703.peg.32	PATRIC.286.4703.286.4703.con.0001.CDS.36250.37416.rev	PATRIC	CDS	36250	37416	1167	PLF_286_00000476	PGF_03037296	388	FIG002776: hypothetical protein
Pseudomonas MAG_00001	286.47	286.4703.con.0001	fig|286.4703.peg.3	PATRIC.286.4703.286.4703.con.0001.CDS.3667.6471.rev	PATRIC	CDS	3667	6471	2805	PLF_286_00013048	PGF_08225224	934	hypothetical protein
Pseudomonas MAG_00001	286.47	286.4703.con.0001	fig|286.4703.peg.33	PATRIC.286.4703.286.4703.con.0001.CDS.37501.38871.rev	PATRIC	CDS	37501	38871	1371	PLF_286_00000856	PGF_01054379	456	Adenylosuccinate lyase (EC 4.3.2.2) @ SAICAR lyase (EC 4.3.2.2)	GO:0004018|N6-(1,2-dicarboxyethyl)AMP AMP-lyase (fumarate-forming) activity;GO:0004018|(S)-2-(5-amino-1-(5-phospho-D-ribosyl)imidazole-4-carboxamido)succinate AMP-lyase (fumarate-forming) activity
Pseudomonas MAG_00001	286.47	286.4703.con.0001	fig|286.4703.peg.34	PATRIC.286.4703.286.4703.con.0001.CDS.39041.39664.rev	PATRIC	CDS	39041	39664	624	PLF_286_00005842	PGF_00425812	207	High frequency lysogenization protein HflD
Pseudomonas MAG_00001	286.47	286.4703.con.0001	fig|286.4703.peg.35	PATRIC.286.4703.286.4703.con.0001.CDS.39661.40785.rev	PATRIC	CDS	39661	40785	1125	PLF_286_00000437	PGF_07304022	374	tRNA-specific 2-thiouridylase MnmA (EC 2.8.1.13)
Pseudomonas MAG_00001	286.47	286.4703.con.0001	fig|286.4703.peg.36	PATRIC.286.4703.286.4703.con.0001.CDS.40845.41291.rev	PATRIC	CDS	40845	41291	447	PLF_286_00042377	PGF_00026563	148	Nudix-like NDP and NTP phosphohydrolase NudJ
Pseudomonas MAG_00001	286.47	286.4703.con.0001	fig|286.4703.peg.37	PATRIC.286.4703.286.4703.con.0001.CDS.41492.41758.rev	PATRIC	CDS	41492	41758	267	PLF_286_00178423	PGF_06615587	88	hypothetical protein
Pseudomonas MAG_00001	286.47	286.4703.con.0001	fig|286.4703.peg.38	PATRIC.286.4703.286.4703.con.0001.CDS.41818.42369.rev	PATRIC	CDS	41818	42369	552	PLF_286_00178423	PGF_06615587	183	hypothetical protein
Pseudomonas MAG_00001	286.47	286.4703.con.0001	fig|286.4703.peg.39	PATRIC.286.4703.286.4703.con.0001.CDS.42932.45157.rev	PATRIC	CDS	42932	45157	2226	PLF_286_00006312	PGF_00015703	741	Isocitrate dehydrogenase [NADP] (EC 1.1.1.42); Monomeric isocitrate dehydrogenase [NADP] (EC 1.1.1.42)	GO:0004450|isocitrate dehydrogenase (NADP+) activity
Pseudomonas MAG_00001	286.47	286.4703.con.0001	fig|286.4703.peg.40	PATRIC.286.4703.286.4703.con.0001.CDS.45640.46896.fwd	PATRIC	CDS	45640	46896	1257	PLF_286_00001379	PGF_00015701	418	Isocitrate dehydrogenase [NADP] (EC 1.1.1.42)	GO:0004450|isocitrate dehydrogenase (NADP+) activity
Pseudomonas MAG_00001	286.47	286.4703.con.0001	fig|286.4703.peg.41	PATRIC.286.4703.286.4703.con.0001.CDS.46977.47252.rev	PATRIC	CDS	46977	47252	276	PLF_286_00001431	PGF_00502502	91	Cold shock protein of CSP family => CspD (naming convention as in E.coli)
Pseudomonas MAG_00001	286.47	286.4703.con.0001	fig|286.4703.peg.42	PATRIC.286.4703.286.4703.con.0001.CDS.47597.47842.fwd	PATRIC	CDS	47597	47842	246	PLF_286_00001137	PGF_10480676	81	ATP-dependent Clp protease adaptor protein ClpS
Pseudomonas MAG_00001	286.47	286.4703.con.0001	fig|286.4703.peg.43	PATRIC.286.4703.286.4703.con.0001.CDS.47872.50142.fwd	PATRIC	CDS	47872	50142	2271	PLF_286_00000288	PGF_00016323	756	ATP-dependent Clp protease ATP-binding subunit ClpA
Pseudomonas MAG_00001	286.47	286.4703.con.0001	fig|286.4703.peg.44	PATRIC.286.4703.286.4703.con.0001.CDS.50379.50597.rev	PATRIC	CDS	50379	50597	219	PLF_286_00000908	PGF_00060431	72	Translation initiation factor 1
Pseudomonas MAG_00001	286.47	286.4703.con.0001	fig|286.4703.peg.45	PATRIC.286.4703.286.4703.con.0001.CDS.50720.51427.rev	PATRIC	CDS	50720	51427	708	PLF_286_00000736	PGF_02992100	235	Arginyl-tRNA--protein transferase (EC 2.3.2.8)	GO:0004057|arginyltransferase activity
Pseudomonas MAG_00001	286.47	286.4703.con.0001	fig|286.4703.peg.46	PATRIC.286.4703.286.4703.con.0001.CDS.51485.52165.rev	PATRIC	CDS	51485	52165	681	PLF_286_00000529	PGF_00016919	226	Leucyl/phenylalanyl-tRNA--protein transferase (EC 2.3.2.6)	GO:0008914|leucyltransferase activity
Pseudomonas MAG_00001	286.47	286.4703.con.0001	fig|286.4703.peg.47	PATRIC.286.4703.286.4703.con.0001.CDS.52246.53205.rev	PATRIC	CDS	52246	53205	960	PLF_286_00000020	PGF_01625234	319	Thioredoxin reductase (EC 1.8.1.9)	GO:0004791|thioredoxin-disulfide reductase activity
Pseudomonas MAG_00001	286.47	286.4703.con.0001	fig|286.4703.peg.48	PATRIC.286.4703.286.4703.con.0001.CDS.53467.55872.fwd	PATRIC	CDS	53467	55872	2406	PLF_286_00000106	PGF_08155727	801	DNA translocase FtsK
Pseudomonas MAG_00001	286.47	286.4703.con.0001	fig|286.4703.peg.49	PATRIC.286.4703.286.4703.con.0001.CDS.55931.56554.fwd	PATRIC	CDS	55931	56554	624	PLF_286_00005858	PGF_09866709	207	Outer membrane lipoprotein carrier protein LolA
Pseudomonas MAG_00001	286.47	286.4703.con.0001	fig|286.4703.peg.50	PATRIC.286.4703.286.4703.con.0001.CDS.56721.58046.fwd	PATRIC	CDS	56721	58046	1326	PLF_286_00000351	PGF_05935795	441	Replication-associated recombination protein RarA
Pseudomonas MAG_00001	286.47	286.4703.con.0001	fig|286.4703.peg.51	PATRIC.286.4703.286.4703.con.0001.CDS.58043.58417.fwd	PATRIC	CDS	58043	58417	375	PLF_286_00093121	PGF_06545170	124	Fluoride ion transporter CrcB
Pseudomonas MAG_00001	286.47	286.4703.con.0001	fig|286.4703.peg.52	PATRIC.286.4703.286.4703.con.0001.CDS.58433.59713.fwd	PATRIC	CDS	58433	59713	1281	PLF_286_00000254	PGF_00051525	426	Seryl-tRNA synthetase (EC 6.1.1.11)	GO:0004828|serine-tRNA ligase activity
Pseudomonas MAG_00001	286.47	286.4703.con.0001	fig|286.4703.peg.53	PATRIC.286.4703.286.4703.con.0001.CDS.59714.61108.fwd	PATRIC	CDS	59714	61108	1395	PLF_286_00000113	PGF_03439827	464	Precorrin-2 oxidase (EC 1.3.1.76) @ Sirohydrochlorin ferrochelatase activity of CysG (EC 4.99.1.4) / Uroporphyrinogen-III methyltransferase (EC 2.1.1.107)	GO:0043115|precorrin-2 dehydrogenase activity;GO:0051266|sirohydrochlorin ferrochelatase activity;GO:0004851|uroporphyrin-III C-methyltransferase activity
Pseudomonas MAG_00001	286.47	286.4703.con.0001	fig|286.4703.peg.1	PATRIC.286.4703.286.4703.con.0001.CDS.60.782.rev	PATRIC	CDS	60	782	723	PLF_286_00006640	PGF_08462977	240	Pirin
Pseudomonas MAG_00001	286.47	286.4703.con.0001	fig|286.4703.peg.54	PATRIC.286.4703.286.4703.con.0001.CDS.61230.62234.rev	PATRIC	CDS	61230	62234	1005	PLF_286_00005869	PGF_08514768	334	Glutathione S-transferase, omega (EC 2.5.1.18)	GO:0004364|glutathione transferase activity
Pseudomonas MAG_00001	286.47	286.4703.con.0001	fig|286.4703.peg.55	PATRIC.286.4703.286.4703.con.0001.CDS.62323.63324.rev	PATRIC	CDS	62323	63324	1002	PLF_286_00006720	PGF_00056698	333	Anthranilate phosphoribosyltransferase-like protein
Pseudomonas MAG_00001	286.47	286.4703.con.0001	fig|286.4703.peg.56	PATRIC.286.4703.286.4703.con.0001.CDS.63321.63656.rev	PATRIC	CDS	63321	63656	336	PLF_286_00005965	PGF_00413232	111	tRNA 2-thiouridine synthesis protein TusE
Pseudomonas MAG_00001	286.47	286.4703.con.0001	fig|286.4703.peg.57	PATRIC.286.4703.286.4703.con.0001.CDS.63653.63946.rev	PATRIC	CDS	63653	63946	294	PLF_286_00011473	PGF_00413239	97	tRNA 5-methylaminomethyl-2-thiouridine synthase subunit TusB
Pseudomonas MAG_00001	286.47	286.4703.con.0001	fig|286.4703.peg.58	PATRIC.286.4703.286.4703.con.0001.CDS.63946.64308.rev	PATRIC	CDS	63946	64308	363	PLF_286_00005924	PGF_00413243	120	tRNA 5-methylaminomethyl-2-thiouridine synthase subunit TusC
Pseudomonas MAG_00001	286.47	286.4703.con.0001	fig|286.4703.peg.59	PATRIC.286.4703.286.4703.con.0001.CDS.64308.64730.rev	PATRIC	CDS	64308	64730	423	PLF_286_00006657	PGF_00413245	140	tRNA 5-methylaminomethyl-2-thiouridine synthase subunit TusD
Pseudomonas MAG_00001	286.47	286.4703.con.0001	fig|286.4703.peg.60	PATRIC.286.4703.286.4703.con.0001.CDS.65000.65329.rev	PATRIC	CDS	65000	65329	330	PLF_286_00009265	PGF_02943229	109	hypothetical protein
Pseudomonas MAG_00001	286.47	286.4703.con.0001	fig|286.4703.peg.61	PATRIC.286.4703.286.4703.con.0001.CDS.65332.65592.rev	PATRIC	CDS	65332	65592	261	PLF_286_00008374	PGF_03013841	86	hypothetical protein
Pseudomonas MAG_00001	286.47	286.4703.con.0001	fig|286.4703.peg.62	PATRIC.286.4703.286.4703.con.0001.CDS.65732.66082.fwd	PATRIC	CDS	65732	66082	351	PLF_286_00010639	PGF_08225224	116	hypothetical protein
Pseudomonas MAG_00001	286.47	286.4703.con.0001	fig|286.4703.peg.63	PATRIC.286.4703.286.4703.con.0001.CDS.66212.66640.rev	PATRIC	CDS	66212	66640	429	PLF_286_00100325	PGF_10420503	142	Acetyltransferase
Pseudomonas MAG_00001	286.47	286.4703.con.0001	fig|286.4703.peg.64	PATRIC.286.4703.286.4703.con.0001.CDS.66805.68532.fwd	PATRIC	CDS	66805	68532	1728	PLF_286_00006920	PGF_02890229	575	Gamma-glutamyltranspeptidase (EC 2.3.2.2) @ Glutathione hydrolase (EC 3.4.19.13)	GO:0003840|gamma-glutamyltransferase activity;GO:0036374|glutathione hydrolase activity
Pseudomonas MAG_00001	286.47	286.4703.con.0001	fig|286.4703.peg.4	PATRIC.286.4703.286.4703.con.0001.CDS.6832.7653.fwd	PATRIC	CDS	6832	7653	822	PLF_286_00024794	PGF_00052668	273	Similar to non-heme chloroperoxidase, sll5080 homolog
Pseudomonas MAG_00001	286.47	286.4703.con.0001	fig|286.4703.peg.65	PATRIC.286.4703.286.4703.con.0001.CDS.68573.69106.fwd	PATRIC	CDS	68573	69106	534	PLF_286_00013409	PGF_06938364	177	Isochorismatase (EC 3.3.2.1)	GO:0008908|isochorismatase activity
Pseudomonas MAG_00001	286.47	286.4703.con.0001	fig|286.4703.peg.66	PATRIC.286.4703.286.4703.con.0001.CDS.69377.69559.rev	PATRIC	CDS	69377	69559	183	PLF_286_00430359	PGF_12740433	60	hypothetical protein
Pseudomonas MAG_00001	286.47	286.4703.con.0001	fig|286.4703.peg.67	PATRIC.286.4703.286.4703.con.0001.CDS.69563.70693.fwd	PATRIC	CDS	69563	70693	1131	PLF_286_00045797	PGF_02620852	376	Two-component system sensor histidine kinase
Pseudomonas MAG_00001	286.47	286.4703.con.0001	fig|286.4703.peg.68	PATRIC.286.4703.286.4703.con.0001.CDS.70714.71559.fwd	PATRIC	CDS	70714	71559	846	PLF_286_00007624	PGF_04413368	281	Gluconolactonase (EC 3.1.1.17)	GO:0004341|gluconolactonase activity
Pseudomonas MAG_00001	286.47	286.4703.con.0001	fig|286.4703.peg.69	PATRIC.286.4703.286.4703.con.0001.CDS.71559.71681.fwd	PATRIC	CDS	71559	71681	123			40	hypothetical protein
Pseudomonas MAG_00001	286.47	286.4703.con.0001	fig|286.4703.peg.70	PATRIC.286.4703.286.4703.con.0001.CDS.71900.72823.fwd	PATRIC	CDS	71900	72823	924	PLF_286_00015276	PGF_08012109	307	Uncharacterized transporter KPN_00538, MFS-type
Pseudomonas MAG_00001	286.47	286.4703.con.0001	fig|286.4703.peg.71	PATRIC.286.4703.286.4703.con.0001.CDS.72833.73006.fwd	PATRIC	CDS	72833	73006	174	PLF_286_00015276	PGF_08012109	57	Uncharacterized transporter KPN_00538, MFS-type
Pseudomonas MAG_00001	286.47	286.4703.con.0001	fig|286.4703.peg.72	PATRIC.286.4703.286.4703.con.0001.CDS.73025.73681.rev	PATRIC	CDS	73025	73681	657	PLF_286_00021443	PGF_12957923	218	Alginate lyase precursor
Pseudomonas MAG_00001	286.47	286.4703.con.0001	fig|286.4703.peg.73	PATRIC.286.4703.286.4703.con.0001.CDS.73744.73875.fwd	PATRIC	CDS	73744	73875	132	PLF_286_00181356	PGF_04622699	43	hypothetical protein
Pseudomonas MAG_00001	286.47	286.4703.con.0001	fig|286.4703.peg.74	PATRIC.286.4703.286.4703.con.0001.CDS.73928.74263.fwd	PATRIC	CDS	73928	74263	336	PLF_286_00007768	PGF_00310932	111	hypothetical protein
Pseudomonas MAG_00001	286.47	286.4703.con.0001	fig|286.4703.peg.75	PATRIC.286.4703.286.4703.con.0001.CDS.74405.76168.rev	PATRIC	CDS	74405	76168	1764	PLF_286_00013321	PGF_03751665	587	L-lactate permease
Pseudomonas MAG_00001	286.47	286.4703.con.0001	fig|286.4703.peg.76	PATRIC.286.4703.286.4703.con.0001.CDS.76472.77017.rev	PATRIC	CDS	76472	77017	546	PLF_286_00012625	PGF_03074849	181	Uncharacterized protein Rru_A1307
Pseudomonas MAG_00001	286.47	286.4703.con.0001	fig|286.4703.peg.77	PATRIC.286.4703.286.4703.con.0001.CDS.77203.77583.rev	PATRIC	CDS	77203	77583	381	PLF_286_00006318	PGF_02690675	126	RidA/YER057c/UK114 superfamily protein
Pseudomonas MAG_00001	286.47	286.4703.con.0001	fig|286.4703.peg.78	PATRIC.286.4703.286.4703.con.0001.CDS.77624.77743.rev	PATRIC	CDS	77624	77743	120			39	hypothetical protein
Pseudomonas MAG_00001	286.47	286.4703.con.0001	fig|286.4703.peg.79	PATRIC.286.4703.286.4703.con.0001.CDS.77824.78777.rev	PATRIC	CDS	77824	78777	954	PLF_286_00124618	PGF_07987589	317	Transcriptional regulator, LysR family
Pseudomonas MAG_00001	286.47	286.4703.con.0001	fig|286.4703.peg.5	PATRIC.286.4703.286.4703.con.0001.CDS.7835.8782.fwd	PATRIC	CDS	7835	8782	948	PLF_286_00007915	PGF_07987589	315	Transcriptional regulator, LysR family
Pseudomonas MAG_00001	286.47	286.4703.con.0001	fig|286.4703.peg.80	PATRIC.286.4703.286.4703.con.0001.CDS.78878.79741.fwd	PATRIC	CDS	78878	79741	864	PLF_286_00084988	PGF_07527254	287	Pyridoxine 4-dehydrogenase PhxI (EC 1.1.1.65)	GO:0050236|pyridoxine:NADP 4-dehydrogenase activity
Pseudomonas MAG_00001	286.47	286.4703.con.0001	fig|286.4703.peg.81	PATRIC.286.4703.286.4703.con.0001.CDS.79834.81660.rev	PATRIC	CDS	79834	81660	1827	PLF_286_00019171	PGF_03085583	608	Glutathione-regulated potassium-efflux system protein KefC
Pseudomonas MAG_00001	286.47	286.4703.con.0001	fig|286.4703.peg.82	PATRIC.286.4703.286.4703.con.0001.CDS.81662.82183.rev	PATRIC	CDS	81662	82183	522	PLF_286_00021151	PGF_00008487	173	Glutathione-regulated potassium-efflux system ancillary protein KefF
Pseudomonas MAG_00001	286.47	286.4703.con.0001	fig|286.4703.peg.83	PATRIC.286.4703.286.4703.con.0001.CDS.82361.83707.rev	PATRIC	CDS	82361	83707	1347	PLF_286_00438135	PGF_02620852	448	Two-component system sensor histidine kinase
Pseudomonas MAG_00001	286.47	286.4703.con.0001	fig|286.4703.peg.84	PATRIC.286.4703.286.4703.con.0001.CDS.83704.84414.rev	PATRIC	CDS	83704	84414	711	PLF_286_00058696	PGF_09342307	236	Transcriptional regulatory protein ompR
Pseudomonas MAG_00001	286.47	286.4703.con.0001	fig|286.4703.peg.85	PATRIC.286.4703.286.4703.con.0001.CDS.84798.85583.fwd	PATRIC	CDS	84798	85583	786	PLF_286_00023640	PGF_00349455	261	VacJ-like lipoprotein precursor
Pseudomonas MAG_00001	286.47	286.4703.con.0001	fig|286.4703.peg.86	PATRIC.286.4703.286.4703.con.0001.CDS.85576.85812.fwd	PATRIC	CDS	85576	85812	237	PLF_286_00031737	PGF_02987496	78	hypothetical protein
Pseudomonas MAG_00001	286.47	286.4703.con.0001	fig|286.4703.peg.87	PATRIC.286.4703.286.4703.con.0001.CDS.85966.87267.fwd	PATRIC	CDS	85966	87267	1302	PLF_286_00008098	PGF_00021975	433	Mn2+/Fe2+ transporter, NRAMP family
Pseudomonas MAG_00001	286.47	286.4703.con.0001	fig|286.4703.peg.88	PATRIC.286.4703.286.4703.con.0001.CDS.87334.87813.fwd	PATRIC	CDS	87334	87813	480	PLF_286_00001650	PGF_01963798	159	3-demethylubiquinone-9 3-methyltransferase
Pseudomonas MAG_00001	286.47	286.4703.con.0001	fig|286.4703.peg.6	PATRIC.286.4703.286.4703.con.0001.CDS.8779.9192.fwd	PATRIC	CDS	8779	9192	414	PLF_286_00010284	PGF_10367348	137	DoxX family protein
Pseudomonas MAG_00001	286.47	286.4703.con.0001	fig|286.4703.peg.89	PATRIC.286.4703.286.4703.con.0001.CDS.88017.88418.rev	PATRIC	CDS	88017	88418	402	PLF_286_00007316	PGF_00049032	133	RidA/YER057c/UK114 superfamily, group 7, YjgH-like protein
Pseudomonas MAG_00001	286.47	286.4703.con.0001	fig|286.4703.peg.90	PATRIC.286.4703.286.4703.con.0001.CDS.88552.89481.fwd	PATRIC	CDS	88552	89481	930	PLF_286_00007941	PGF_10477153	309	Transcriptional regulator PA4174, LysR family
Pseudomonas MAG_00001	286.47	286.4703.con.0001	fig|286.4703.peg.91	PATRIC.286.4703.286.4703.con.0001.CDS.89635.91029.fwd	PATRIC	CDS	89635	91029	1395	PLF_286_00016710	PGF_00490053	464	Outer membrane channel TolC (OpmH)
Pseudomonas MAG_00001	286.47	286.4703.con.0001	fig|286.4703.peg.92	PATRIC.286.4703.286.4703.con.0001.CDS.91199.93343.fwd	PATRIC	CDS	91199	93343	2145	PLF_286_00011099	PGF_00046833	714	RTX toxin transporter, ATP-binding protein
Pseudomonas MAG_00001	286.47	286.4703.con.0001	fig|286.4703.peg.7	PATRIC.286.4703.286.4703.con.0001.CDS.9185.9817.fwd	PATRIC	CDS	9185	9817	633	PLF_286_00009545	PGF_00409666	210	putative membrane protein
Pseudomonas MAG_00001	286.47	286.4703.con.0001	fig|286.4703.peg.93	PATRIC.286.4703.286.4703.con.0001.CDS.93349.94773.fwd	PATRIC	CDS	93349	94773	1425	PLF_286_00010827	PGF_02826046	474	RTX toxin transporter, determinant D
Pseudomonas MAG_00001	286.47	286.4703.con.0001	fig|286.4703.peg.94	PATRIC.286.4703.286.4703.con.0001.CDS.94810.95193.fwd	PATRIC	CDS	94810	95193	384			127	hypothetical protein
Pseudomonas MAG_00001	286.47	286.4703.con.0001	fig|286.4703.peg.95	PATRIC.286.4703.286.4703.con.0001.CDS.95245.105945.fwd	PATRIC	CDS	95245	105945	10701	PLF_286_00376852	PGF_08225224	3566	hypothetical protein
Pseudomonas MAG_00001	286.47	286.4703.con.0001	fig|286.4703.peg.8	PATRIC.286.4703.286.4703.con.0001.CDS.9936.11774.fwd	PATRIC	CDS	9936	11774	1839	PLF_286_00001355	PGF_07440470	612	Exoenzymes regulatory protein AepA precursor
Pseudomonas MAG_00001	286.47	286.4703.con.0002	fig|286.4703.peg.288	PATRIC.286.4703.286.4703.con.0002.CDS.100351.100605.rev	PATRIC	CDS	100351	100605	255	PLF_286_00006493	PGF_07487229	84	Acyl carrier protein
Pseudomonas MAG_00001	286.47	286.4703.con.0002	fig|286.4703.peg.289	PATRIC.286.4703.286.4703.con.0002.CDS.100615.100872.rev	PATRIC	CDS	100615	100872	258	PLF_286_00006486	PGF_07487229	85	Acyl carrier protein
Pseudomonas MAG_00001	286.47	286.4703.con.0002	fig|286.4703.peg.290	PATRIC.286.4703.286.4703.con.0002.CDS.100853.101662.rev	PATRIC	CDS	100853	101662	810	PLF_286_00006437	PGF_04651366	269	FIG018329: 1-acyl-sn-glycerol-3-phosphate acyltransferase
Pseudomonas MAG_00001	286.47	286.4703.con.0002	fig|286.4703.peg.291	PATRIC.286.4703.286.4703.con.0002.CDS.101638.102357.rev	PATRIC	CDS	101638	102357	720	PLF_286_00006454	PGF_10539494	239	3-oxoacyl-[ACP] synthase
Pseudomonas MAG_00001	286.47	286.4703.con.0002	fig|286.4703.peg.292	PATRIC.286.4703.286.4703.con.0002.CDS.102716.103483.fwd	PATRIC	CDS	102716	103483	768	PLF_286_00000075	PGF_04757817	255	ParA-like protein
Pseudomonas MAG_00001	286.47	286.4703.con.0002	fig|286.4703.peg.293	PATRIC.286.4703.286.4703.con.0002.CDS.103508.104509.rev	PATRIC	CDS	103508	104509	1002	PLF_286_00007649	PGF_06916656	333	Transcriptional regulator, GntR family
Pseudomonas MAG_00001	286.47	286.4703.con.0002	fig|286.4703.peg.294	PATRIC.286.4703.286.4703.con.0002.CDS.104856.106220.fwd	PATRIC	CDS	104856	106220	1365	PLF_286_00008159	PGF_00036936	454	Probable amidase R00206
Pseudomonas MAG_00001	286.47	286.4703.con.0002	fig|286.4703.peg.295	PATRIC.286.4703.286.4703.con.0002.CDS.106254.107135.fwd	PATRIC	CDS	106254	107135	882	PLF_286_00007679	PGF_00043309	293	Putative polysaccharide deacetylase
Pseudomonas MAG_00001	286.47	286.4703.con.0002	fig|286.4703.peg.209	PATRIC.286.4703.286.4703.con.0002.CDS.10628.11560.rev	PATRIC	CDS	10628	11560	933	PLF_286_00006783	PGF_08225224	310	hypothetical protein
Pseudomonas MAG_00001	286.47	286.4703.con.0002	fig|286.4703.peg.296	PATRIC.286.4703.286.4703.con.0002.CDS.107163.108503.fwd	PATRIC	CDS	107163	108503	1341	PLF_286_00007680	PGF_00044263	446	Putative sugar transporter
Pseudomonas MAG_00001	286.47	286.4703.con.0002	fig|286.4703.peg.297	PATRIC.286.4703.286.4703.con.0002.CDS.108515.109276.fwd	PATRIC	CDS	108515	109276	762	PLF_286_00007742	PGF_10532194	253	Oxidoreductase, short-chain dehydrogenase/reductase family
Pseudomonas MAG_00001	286.47	286.4703.con.0002	fig|286.4703.peg.298	PATRIC.286.4703.286.4703.con.0002.CDS.109347.110096.fwd	PATRIC	CDS	109347	110096	750	PLF_286_00007813	PGF_10532194	249	Oxidoreductase, short-chain dehydrogenase/reductase family
Pseudomonas MAG_00001	286.47	286.4703.con.0002	fig|286.4703.peg.299	PATRIC.286.4703.286.4703.con.0002.CDS.110111.110410.fwd	PATRIC	CDS	110111	110410	300	PLF_286_00007832	PGF_00141663	99	hypothetical protein
Pseudomonas MAG_00001	286.47	286.4703.con.0002	fig|286.4703.peg.300	PATRIC.286.4703.286.4703.con.0002.CDS.110407.111411.fwd	PATRIC	CDS	110407	111411	1005	PLF_286_00007661	PGF_01258559	334	Metal chaperone, involved in Zn homeostasis
Pseudomonas MAG_00001	286.47	286.4703.con.0002	fig|286.4703.peg.301	PATRIC.286.4703.286.4703.con.0002.CDS.111411.112607.fwd	PATRIC	CDS	111411	112607	1197	PLF_286_00007788	PGF_07870324	398	ABC transporter, substrate-binding protein (cluster 1, maltose/g3p/polyamine/iron)
Pseudomonas MAG_00001	286.47	286.4703.con.0002	fig|286.4703.peg.302	PATRIC.286.4703.286.4703.con.0002.CDS.112611.113033.rev	PATRIC	CDS	112611	113033	423	PLF_286_00157624	PGF_02317534	140	Thioredoxin 2
Pseudomonas MAG_00001	286.47	286.4703.con.0002	fig|286.4703.peg.303	PATRIC.286.4703.286.4703.con.0002.CDS.113206.113832.rev	PATRIC	CDS	113206	113832	627	PLF_286_00000025	PGF_00025568	208	Nicotinamidase family protein YcaC
Pseudomonas MAG_00001	286.47	286.4703.con.0002	fig|286.4703.peg.304	PATRIC.286.4703.286.4703.con.0002.CDS.114075.114944.fwd	PATRIC	CDS	114075	114944	870	PLF_286_00008281	PGF_07987589	289	Transcriptional regulator, LysR family
Pseudomonas MAG_00001	286.47	286.4703.con.0002	fig|286.4703.peg.305	PATRIC.286.4703.286.4703.con.0002.CDS.115210.115488.fwd	PATRIC	CDS	115210	115488	279	PLF_286_00031656	PGF_02987434	92	hypothetical protein
Pseudomonas MAG_00001	286.47	286.4703.con.0002	fig|286.4703.peg.210	PATRIC.286.4703.286.4703.con.0002.CDS.11557.12333.rev	PATRIC	CDS	11557	12333	777	PLF_286_00006701	PGF_00029424	258	PROBABLE REMNANT OF A TRANSPOSASE GENE PROTEIN
Pseudomonas MAG_00001	286.47	286.4703.con.0002	fig|286.4703.peg.306	PATRIC.286.4703.286.4703.con.0002.CDS.115654.115950.fwd	PATRIC	CDS	115654	115950	297	PLF_286_00014679	PGF_08225224	98	hypothetical protein
Pseudomonas MAG_00001	286.47	286.4703.con.0002	fig|286.4703.peg.307	PATRIC.286.4703.286.4703.con.0002.CDS.115947.116348.fwd	PATRIC	CDS	115947	116348	402	PLF_286_00015008	PGF_05353122	133	Helix-turn-helix motif
Pseudomonas MAG_00001	286.47	286.4703.con.0002	fig|286.4703.peg.308	PATRIC.286.4703.286.4703.con.0002.CDS.116582.118045.rev	PATRIC	CDS	116582	118045	1464	PLF_286_00000342	PGF_00064184	487	UPF0061 protein YdiU
Pseudomonas MAG_00001	286.47	286.4703.con.0002	fig|286.4703.peg.309	PATRIC.286.4703.286.4703.con.0002.CDS.118083.121445.rev	PATRIC	CDS	118083	121445	3363	PLF_286_00005931	PGF_02906415	1120	Mechanosensitive channel MscK
Pseudomonas MAG_00001	286.47	286.4703.con.0002	fig|286.4703.peg.310	PATRIC.286.4703.286.4703.con.0002.CDS.121480.123222.rev	PATRIC	CDS	121480	123222	1743	PLF_286_00000276	PGF_00141955	580	K(+)/H(+) antiporter NhaP2
Pseudomonas MAG_00001	286.47	286.4703.con.0002	fig|286.4703.peg.311	PATRIC.286.4703.286.4703.con.0002.CDS.123471.125081.rev	PATRIC	CDS	123471	125081	1611	PLF_286_00010509	PGF_06837078	536	Methyl-accepting chemotaxis sensor/transducer protein
Pseudomonas MAG_00001	286.47	286.4703.con.0002	fig|286.4703.peg.312	PATRIC.286.4703.286.4703.con.0002.CDS.125358.125588.fwd	PATRIC	CDS	125358	125588	231	PLF_286_00008789	PGF_08225224	76	hypothetical protein
Pseudomonas MAG_00001	286.47	286.4703.con.0002	fig|286.4703.peg.313	PATRIC.286.4703.286.4703.con.0002.CDS.125585.125887.fwd	PATRIC	CDS	125585	125887	303	PLF_286_00008337	PGF_02965100	100	hypothetical protein
Pseudomonas MAG_00001	286.47	286.4703.con.0002	fig|286.4703.peg.314	PATRIC.286.4703.286.4703.con.0002.CDS.126106.127908.rev	PATRIC	CDS	126106	127908	1803	PLF_286_00000463	PGF_04067884	600	3-methylmercaptopropionyl-CoA dehydrogenase (DmdC)
Pseudomonas MAG_00001	286.47	286.4703.con.0002	fig|286.4703.peg.315	PATRIC.286.4703.286.4703.con.0002.CDS.127984.128130.fwd	PATRIC	CDS	127984	128130	147			48	UPF0301 protein YqgE
Pseudomonas MAG_00001	286.47	286.4703.con.0002	fig|286.4703.peg.316	PATRIC.286.4703.286.4703.con.0002.CDS.128164.132117.rev	PATRIC	CDS	128164	132117	3954	PLF_286_00099097	PGF_00060265	1317	Transcriptional repressor of PutA and PutP / Proline dehydrogenase (EC 1.5.5.2) / Delta-1-pyrroline-5-carboxylate dehydrogenase (EC 1.2.1.88)
Pseudomonas MAG_00001	286.47	286.4703.con.0002	fig|286.4703.peg.211	PATRIC.286.4703.286.4703.con.0002.CDS.13018.13710.rev	PATRIC	CDS	13018	13710	693	PLF_286_00438387	PGF_06916656	230	Transcriptional regulator, GntR family
Pseudomonas MAG_00001	286.47	286.4703.con.0002	fig|286.4703.peg.317	PATRIC.286.4703.286.4703.con.0002.CDS.132580.134064.fwd	PATRIC	CDS	132580	134064	1485	PLF_286_00000190	PGF_07303950	494	Proline/sodium symporter PutP (TC 2.A.21.2.1) @ Propionate/sodium symporter
Pseudomonas MAG_00001	286.47	286.4703.con.0002	fig|286.4703.peg.318	PATRIC.286.4703.286.4703.con.0002.CDS.134437.136494.fwd	PATRIC	CDS	134437	136494	2058	PLF_286_00001306	PGF_09229195	685	VgrG protein
Pseudomonas MAG_00001	286.47	286.4703.con.0002	fig|286.4703.peg.203	PATRIC.286.4703.286.4703.con.0002.CDS.136.2640.rev	PATRIC	CDS	136	2640	2505	PLF_286_00013313	PGF_10317782	834	Ferrichrome-iron receptor
Pseudomonas MAG_00001	286.47	286.4703.con.0002	fig|286.4703.peg.319	PATRIC.286.4703.286.4703.con.0002.CDS.136491.137222.fwd	PATRIC	CDS	136491	137222	732		PGF_08225224	243	hypothetical protein
Pseudomonas MAG_00001	286.47	286.4703.con.0002	fig|286.4703.peg.320	PATRIC.286.4703.286.4703.con.0002.CDS.137304.138140.fwd	PATRIC	CDS	137304	138140	837	PLF_286_00005905	PGF_04557396	278	23S rRNA (adenine(2030)-N(6))-methyltransferase (EC 2.1.1.266)
Pseudomonas MAG_00001	286.47	286.4703.con.0002	fig|286.4703.peg.321	PATRIC.286.4703.286.4703.con.0002.CDS.138298.138945.rev	PATRIC	CDS	138298	138945	648	PLF_286_00005780	PGF_05083865	215	Peptide-methionine (S)-S-oxide reductase MsrA (EC 1.8.4.11)	GO:0008113|peptide-methionine (S)-S-oxide reductase activity
Pseudomonas MAG_00001	286.47	286.4703.con.0002	fig|286.4703.peg.322	PATRIC.286.4703.286.4703.con.0002.CDS.139068.141761.rev	PATRIC	CDS	139068	141761	2694	PLF_286_00007062	PGF_10538082	897	Sensory box/GGDEF family protein
Pseudomonas MAG_00001	286.47	286.4703.con.0002	fig|286.4703.peg.212	PATRIC.286.4703.286.4703.con.0002.CDS.13912.14604.fwd	PATRIC	CDS	13912	14604	693	PLF_286_00260096	PGF_00958518	230	T1SS associated transglutaminase-like cysteine proteinase LapP
Pseudomonas MAG_00001	286.47	286.4703.con.0002	fig|286.4703.peg.323	PATRIC.286.4703.286.4703.con.0002.CDS.141944.143335.rev	PATRIC	CDS	141944	143335	1392	PLF_286_00281634	PGF_08225224	463	hypothetical protein
Pseudomonas MAG_00001	286.47	286.4703.con.0002	fig|286.4703.peg.324	PATRIC.286.4703.286.4703.con.0002.CDS.143460.143585.rev	PATRIC	CDS	143460	143585	126	PLF_286_00322492	PGF_08225224	41	hypothetical protein
Pseudomonas MAG_00001	286.47	286.4703.con.0002	fig|286.4703.peg.325	PATRIC.286.4703.286.4703.con.0002.CDS.143712.145352.rev	PATRIC	CDS	143712	145352	1641	PLF_286_00000116	PGF_01915472	546	Dihydrolipoamide acetyltransferase component of pyruvate dehydrogenase complex (EC 2.3.1.12)	GO:0004742|dihydrolipoyllysine-residue acetyltransferase activity
Pseudomonas MAG_00001	286.47	286.4703.con.0002	fig|286.4703.peg.326	PATRIC.286.4703.286.4703.con.0002.CDS.145364.148009.rev	PATRIC	CDS	145364	148009	2646	PLF_286_00000128	PGF_00045982	881	Pyruvate dehydrogenase E1 component (EC 1.2.4.1)	GO:0004739|pyruvate dehydrogenase (acetyl-transferring) activity
Pseudomonas MAG_00001	286.47	286.4703.con.0002	fig|286.4703.peg.213	PATRIC.286.4703.286.4703.con.0002.CDS.14619.16565.fwd	PATRIC	CDS	14619	16565	1947	PLF_286_00007215	PGF_00019531	648	Membrane bound c-di-GMP receptor LapD
Pseudomonas MAG_00001	286.47	286.4703.con.0002	fig|286.4703.peg.327	PATRIC.286.4703.286.4703.con.0002.CDS.148270.148395.fwd	PATRIC	CDS	148270	148395	126	PLF_286_00207582	PGF_05910377	41	hypothetical protein
Pseudomonas MAG_00001	286.47	286.4703.con.0002	fig|286.4703.peg.328	PATRIC.286.4703.286.4703.con.0002.CDS.148392.151343.fwd	PATRIC	CDS	148392	151343	2952	PLF_286_00000170	PGF_01053024	983	Glutamine synthetase adenylyl-L-tyrosine phosphorylase (EC 2.7.7.89) / Glutamate-ammonia-ligase adenylyltransferase (EC 2.7.7.42)	GO:0008882|[glutamate-ammonia-ligase] adenylyltransferase activity
Pseudomonas MAG_00001	286.47	286.4703.con.0002	fig|286.4703.peg.329	PATRIC.286.4703.286.4703.con.0002.CDS.151611.151733.rev	PATRIC	CDS	151611	151733	123			40	hypothetical protein
Pseudomonas MAG_00001	286.47	286.4703.con.0002	fig|286.4703.peg.214	PATRIC.286.4703.286.4703.con.0002.CDS.17097.19013.rev	PATRIC	CDS	17097	19013	1917	PLF_286_00038496	PGF_06837078	638	Methyl-accepting chemotaxis sensor/transducer protein
Pseudomonas MAG_00001	286.47	286.4703.con.0002	fig|286.4703.peg.215	PATRIC.286.4703.286.4703.con.0002.CDS.19221.21137.rev	PATRIC	CDS	19221	21137	1917	PLF_286_00038496	PGF_06837078	638	Methyl-accepting chemotaxis sensor/transducer protein
Pseudomonas MAG_00001	286.47	286.4703.con.0002	fig|286.4703.peg.216	PATRIC.286.4703.286.4703.con.0002.CDS.21334.22041.rev	PATRIC	CDS	21334	22041	708	PLF_286_00000725	PGF_00064828	235	Uncharacterized methyltransferase PA5071
Pseudomonas MAG_00001	286.47	286.4703.con.0002	fig|286.4703.peg.217	PATRIC.286.4703.286.4703.con.0002.CDS.22038.22835.rev	PATRIC	CDS	22038	22835	798	PLF_286_00000284	PGF_04127376	265	Twin-arginine translocation protein TatC
Pseudomonas MAG_00001	286.47	286.4703.con.0002	fig|286.4703.peg.218	PATRIC.286.4703.286.4703.con.0002.CDS.22832.23251.rev	PATRIC	CDS	22832	23251	420	PLF_286_00001047	PGF_00709443	139	Twin-arginine translocation protein TatB
Pseudomonas MAG_00001	286.47	286.4703.con.0002	fig|286.4703.peg.219	PATRIC.286.4703.286.4703.con.0002.CDS.23262.23549.rev	PATRIC	CDS	23262	23549	288	PLF_286_00032391	PGF_07822705	95	Twin-arginine translocation protein TatA
Pseudomonas MAG_00001	286.47	286.4703.con.0002	fig|286.4703.peg.220	PATRIC.286.4703.286.4703.con.0002.CDS.23574.23906.rev	PATRIC	CDS	23574	23906	333	PLF_286_00001011	PGF_01172431	110	Phosphoribosyl-ATP pyrophosphatase (EC 3.6.1.31)	GO:0004636|phosphoribosyl-ATP diphosphatase activity
Pseudomonas MAG_00001	286.47	286.4703.con.0002	fig|286.4703.peg.221	PATRIC.286.4703.286.4703.con.0002.CDS.23899.24297.rev	PATRIC	CDS	23899	24297	399	PLF_286_00000837	PGF_02776739	132	Phosphoribosyl-AMP cyclohydrolase (EC 3.5.4.19)	GO:0004635|phosphoribosyl-AMP cyclohydrolase activity
Pseudomonas MAG_00001	286.47	286.4703.con.0002	fig|286.4703.peg.222	PATRIC.286.4703.286.4703.con.0002.CDS.24410.26014.rev	PATRIC	CDS	24410	26014	1605	PLF_286_00000992	PGF_00064460	534	Ubiquinone biosynthesis regulatory protein kinase UbiB
Pseudomonas MAG_00001	286.47	286.4703.con.0002	fig|286.4703.peg.223	PATRIC.286.4703.286.4703.con.0002.CDS.26018.26635.rev	PATRIC	CDS	26018	26635	618	PLF_286_00367396	PGF_00666544	205	Ubiquinone biosynthesis protein UbiJ
Pseudomonas MAG_00001	286.47	286.4703.con.0002	fig|286.4703.peg.224	PATRIC.286.4703.286.4703.con.0002.CDS.26635.27405.rev	PATRIC	CDS	26635	27405	771	PLF_286_00000512	PGF_00401752	256	2-methoxy-6-polyprenyl-1,4-benzoquinol methylase (EC 2.1.1.201)
Pseudomonas MAG_00001	286.47	286.4703.con.0002	fig|286.4703.peg.204	PATRIC.286.4703.286.4703.con.0002.CDS.2726.3727.rev	PATRIC	CDS	2726	3727	1002	PLF_286_00012278	PGF_00976149	333	Fe2+-dicitrate sensor, membrane component
Pseudomonas MAG_00001	286.47	286.4703.con.0002	fig|286.4703.peg.225	PATRIC.286.4703.286.4703.con.0002.CDS.27561.27836.fwd	PATRIC	CDS	27561	27836	276	PLF_286_00009414	PGF_00350618	91	hypothetical protein
Pseudomonas MAG_00001	286.47	286.4703.con.0002	fig|286.4703.peg.226	PATRIC.286.4703.286.4703.con.0002.CDS.28103.28525.fwd	PATRIC	CDS	28103	28525	423	PLF_286_00007875	PGF_00403297	140	polyhydroxyalkanoate granule-associated protein PhaI
Pseudomonas MAG_00001	286.47	286.4703.con.0002	fig|286.4703.peg.227	PATRIC.286.4703.286.4703.con.0002.CDS.28536.29447.fwd	PATRIC	CDS	28536	29447	912	PLF_286_00001432	PGF_02977831	303	Polyhydroxyalkanoate granule-associated protein PhaF
Pseudomonas MAG_00001	286.47	286.4703.con.0002	fig|286.4703.peg.228	PATRIC.286.4703.286.4703.con.0002.CDS.29655.30275.rev	PATRIC	CDS	29655	30275	621	PLF_286_00001305	PGF_02964990	206	Transcriptional regulator PhaD
Pseudomonas MAG_00001	286.47	286.4703.con.0002	fig|286.4703.peg.229	PATRIC.286.4703.286.4703.con.0002.CDS.30336.32018.rev	PATRIC	CDS	30336	32018	1683	PLF_286_00006907	PGF_00034647	560	Polyhydroxyalkanoic acid synthase
Pseudomonas MAG_00001	286.47	286.4703.con.0002	fig|286.4703.peg.230	PATRIC.286.4703.286.4703.con.0002.CDS.32132.32989.rev	PATRIC	CDS	32132	32989	858	PLF_286_00001224	PGF_00034557	285	Poly(3-hydroxyalkanoate) depolymerase
Pseudomonas MAG_00001	286.47	286.4703.con.0002	fig|286.4703.peg.231	PATRIC.286.4703.286.4703.con.0002.CDS.32988.33167.fwd	PATRIC	CDS	32988	33167	180			59	hypothetical protein
Pseudomonas MAG_00001	286.47	286.4703.con.0002	fig|286.4703.peg.232	PATRIC.286.4703.286.4703.con.0002.CDS.33202.34881.rev	PATRIC	CDS	33202	34881	1680	PLF_286_00001210	PGF_00034647	559	Polyhydroxyalkanoic acid synthase
Pseudomonas MAG_00001	286.47	286.4703.con.0002	fig|286.4703.peg.233	PATRIC.286.4703.286.4703.con.0002.CDS.35160.35537.rev	PATRIC	CDS	35160	35537	378	PLF_286_00006660	PGF_00000936	125	FIG00899427: hypothetical protein
Pseudomonas MAG_00001	286.47	286.4703.con.0002	fig|286.4703.peg.234	PATRIC.286.4703.286.4703.con.0002.CDS.35618.36955.rev	PATRIC	CDS	35618	36955	1338	PLF_286_00000817	PGF_00019038	445	ATP-dependent hsl protease ATP-binding subunit HslU
Pseudomonas MAG_00001	286.47	286.4703.con.0002	fig|286.4703.peg.235	PATRIC.286.4703.286.4703.con.0002.CDS.37006.37536.rev	PATRIC	CDS	37006	37536	531	PLF_286_00000915	PGF_00019428	176	ATP-dependent protease subunit HslV (EC 3.4.25.2)
Pseudomonas MAG_00001	286.47	286.4703.con.0002	fig|286.4703.peg.205	PATRIC.286.4703.286.4703.con.0002.CDS.3717.4217.rev	PATRIC	CDS	3717	4217	501	PLF_286_00029055	PGF_00896280	166	RNA polymerase ECF-type sigma factor
Pseudomonas MAG_00001	286.47	286.4703.con.0002	fig|286.4703.peg.236	PATRIC.286.4703.286.4703.con.0002.CDS.37825.38520.rev	PATRIC	CDS	37825	38520	696	PLF_286_00005945	PGF_00416903	231	Cell division protein
Pseudomonas MAG_00001	286.47	286.4703.con.0002	fig|286.4703.peg.237	PATRIC.286.4703.286.4703.con.0002.CDS.38522.40258.rev	PATRIC	CDS	38522	40258	1737	PLF_286_00000345	PGF_00926109	578	Arginyl-tRNA synthetase (EC 6.1.1.19)	GO:0004814|arginine-tRNA ligase activity
Pseudomonas MAG_00001	286.47	286.4703.con.0002	fig|286.4703.peg.238	PATRIC.286.4703.286.4703.con.0002.CDS.40521.42740.rev	PATRIC	CDS	40521	42740	2220	PLF_286_00000193	PGF_00011081	739	Helicase PriA essential for oriC/DnaA-independent DNA replication
Pseudomonas MAG_00001	286.47	286.4703.con.0002	fig|286.4703.peg.239	PATRIC.286.4703.286.4703.con.0002.CDS.43030.43254.fwd	PATRIC	CDS	43030	43254	225	PLF_286_00366524	PGF_05770273	74	LSU ribosomal protein L31p @ LSU ribosomal protein L31p, zinc-dependent
Pseudomonas MAG_00001	286.47	286.4703.con.0002	fig|286.4703.peg.240	PATRIC.286.4703.286.4703.con.0002.CDS.43266.44078.fwd	PATRIC	CDS	43266	44078	813	PLF_286_00011179	PGF_00054141	270	Staphylococcal nuclease homologue
Pseudomonas MAG_00001	286.47	286.4703.con.0002	fig|286.4703.peg.241	PATRIC.286.4703.286.4703.con.0002.CDS.44265.45533.fwd	PATRIC	CDS	44265	45533	1269	PLF_286_00000263	PGF_06447349	422	NADP-dependent malic enzyme (EC 1.1.1.40)	GO:0004473|malate dehydrogenase (decarboxylating) (NADP+) activity;GO:0004473|oxaloacetate decarboxylase activity
Pseudomonas MAG_00001	286.47	286.4703.con.0002	fig|286.4703.peg.206	PATRIC.286.4703.286.4703.con.0002.CDS.4470.6350.fwd	PATRIC	CDS	4470	6350	1881	PLF_286_00012850	PGF_06837078	626	Methyl-accepting chemotaxis sensor/transducer protein
Pseudomonas MAG_00001	286.47	286.4703.con.0002	fig|286.4703.peg.242	PATRIC.286.4703.286.4703.con.0002.CDS.45763.48210.rev	PATRIC	CDS	45763	48210	2448	PLF_286_00005784	PGF_05982667	815	Multimodular transpeptidase-transglycosylase (EC 2.4.1.129) (EC 3.4.-.-)	GO:0008955|peptidoglycan glycosyltransferase activity;GO:0008234|cysteine-type peptidase activity
Pseudomonas MAG_00001	286.47	286.4703.con.0002	fig|286.4703.peg.243	PATRIC.286.4703.286.4703.con.0002.CDS.48416.49480.fwd	PATRIC	CDS	48416	49480	1065	PLF_286_00001303	PGF_10384663	354	Type IV pilus biogenesis protein PilM
Pseudomonas MAG_00001	286.47	286.4703.con.0002	fig|286.4703.peg.244	PATRIC.286.4703.286.4703.con.0002.CDS.49480.50046.fwd	PATRIC	CDS	49480	50046	567	PLF_286_00446283	PGF_01466629	188	Type IV pilus biogenesis protein PilN
Pseudomonas MAG_00001	286.47	286.4703.con.0002	fig|286.4703.peg.245	PATRIC.286.4703.286.4703.con.0002.CDS.50043.50666.fwd	PATRIC	CDS	50043	50666	624	PLF_286_00293544	PGF_02912009	207	Type IV pilus biogenesis protein PilO
Pseudomonas MAG_00001	286.47	286.4703.con.0002	fig|286.4703.peg.246	PATRIC.286.4703.286.4703.con.0002.CDS.50663.51211.fwd	PATRIC	CDS	50663	51211	549	PLF_286_00225254	PGF_02330993	182	Type IV pilus biogenesis protein PilP
Pseudomonas MAG_00001	286.47	286.4703.con.0002	fig|286.4703.peg.247	PATRIC.286.4703.286.4703.con.0002.CDS.51208.53310.fwd	PATRIC	CDS	51208	53310	2103	PLF_286_00001204	PGF_00063770	700	Type IV pilus biogenesis protein PilQ
Pseudomonas MAG_00001	286.47	286.4703.con.0002	fig|286.4703.peg.248	PATRIC.286.4703.286.4703.con.0002.CDS.53342.53833.fwd	PATRIC	CDS	53342	53833	492	PLF_286_00000717	PGF_02838109	163	Shikimate kinase I (EC 2.7.1.71)	GO:0004765|shikimate kinase activity
Pseudomonas MAG_00001	286.47	286.4703.con.0002	fig|286.4703.peg.249	PATRIC.286.4703.286.4703.con.0002.CDS.53963.55063.fwd	PATRIC	CDS	53963	55063	1101	PLF_286_00000514	PGF_00417658	366	3-dehydroquinate synthase (EC 4.2.3.4)	GO:0003856|3-dehydroquinate synthase activity
Pseudomonas MAG_00001	286.47	286.4703.con.0002	fig|286.4703.peg.250	PATRIC.286.4703.286.4703.con.0002.CDS.55074.56648.fwd	PATRIC	CDS	55074	56648	1575	PLF_286_00006079	PGF_00051134	524	Septum-associated cell division protein DamX
Pseudomonas MAG_00001	286.47	286.4703.con.0002	fig|286.4703.peg.251	PATRIC.286.4703.286.4703.con.0002.CDS.56999.61447.fwd	PATRIC	CDS	56999	61447	4449	PLF_286_00000109	PGF_00008115	1482	Glutamate synthase [NADPH] large chain (EC 1.4.1.13)	GO:0004355|glutamate synthase (NADPH) activity
Pseudomonas MAG_00001	286.47	286.4703.con.0002	fig|286.4703.peg.252	PATRIC.286.4703.286.4703.con.0002.CDS.61481.62899.fwd	PATRIC	CDS	61481	62899	1419	PLF_286_00000478	PGF_10440725	472	Glutamate synthase [NADPH] small chain (EC 1.4.1.13)	GO:0004355|glutamate synthase (NADPH) activity
Pseudomonas MAG_00001	286.47	286.4703.con.0002	fig|286.4703.peg.253	PATRIC.286.4703.286.4703.con.0002.CDS.63087.64154.fwd	PATRIC	CDS	63087	64154	1068	PLF_286_00000285	PGF_04139053	355	Uroporphyrinogen III decarboxylase (EC 4.1.1.37)	GO:0004853|uroporphyrinogen decarboxylase activity
Pseudomonas MAG_00001	286.47	286.4703.con.0002	fig|286.4703.peg.254	PATRIC.286.4703.286.4703.con.0002.CDS.64510.65976.fwd	PATRIC	CDS	64510	65976	1467	PLF_286_00024651	PGF_09760073	488	Chitin binding protein
Pseudomonas MAG_00001	286.47	286.4703.con.0002	fig|286.4703.peg.207	PATRIC.286.4703.286.4703.con.0002.CDS.6578.7042.rev	PATRIC	CDS	6578	7042	465	PLF_286_00009613	PGF_08178447	154	hypothetical protein
Pseudomonas MAG_00001	286.47	286.4703.con.0002	fig|286.4703.peg.255	PATRIC.286.4703.286.4703.con.0002.CDS.66044.66586.fwd	PATRIC	CDS	66044	66586	543	PLF_286_00032621	PGF_12662914	180	hypothetical protein
Pseudomonas MAG_00001	286.47	286.4703.con.0002	fig|286.4703.peg.256	PATRIC.286.4703.286.4703.con.0002.CDS.66583.67113.fwd	PATRIC	CDS	66583	67113	531	PLF_286_00026780	PGF_02985681	176	hypothetical protein
Pseudomonas MAG_00001	286.47	286.4703.con.0002	fig|286.4703.peg.257	PATRIC.286.4703.286.4703.con.0002.CDS.67122.69047.fwd	PATRIC	CDS	67122	69047	1926	PLF_286_00018648	PGF_09198321	641	General secretion pathway protein D
Pseudomonas MAG_00001	286.47	286.4703.con.0002	fig|286.4703.peg.258	PATRIC.286.4703.286.4703.con.0002.CDS.69044.70507.fwd	PATRIC	CDS	69044	70507	1464	PLF_286_00001666	PGF_03810089	487	General secretion pathway protein E
Pseudomonas MAG_00001	286.47	286.4703.con.0002	fig|286.4703.peg.259	PATRIC.286.4703.286.4703.con.0002.CDS.70512.71720.fwd	PATRIC	CDS	70512	71720	1209	PLF_286_00001808	PGF_00007353	402	General secretion pathway protein F
Pseudomonas MAG_00001	286.47	286.4703.con.0002	fig|286.4703.peg.208	PATRIC.286.4703.286.4703.con.0002.CDS.7075.10617.rev	PATRIC	CDS	7075	10617	3543	PLF_286_00010678	PGF_10503453	1180	Polyketide synthase modules and related proteins
Pseudomonas MAG_00001	286.47	286.4703.con.0002	fig|286.4703.peg.260	PATRIC.286.4703.286.4703.con.0002.CDS.71724.72182.fwd	PATRIC	CDS	71724	72182	459	PLF_286_00001780	PGF_01894207	152	General secretion pathway protein G
Pseudomonas MAG_00001	286.47	286.4703.con.0002	fig|286.4703.peg.261	PATRIC.286.4703.286.4703.con.0002.CDS.72185.72652.fwd	PATRIC	CDS	72185	72652	468	PLF_286_00159325	PGF_08225224	155	General secretion pathway protein H
Pseudomonas MAG_00001	286.47	286.4703.con.0002	fig|286.4703.peg.262	PATRIC.286.4703.286.4703.con.0002.CDS.72645.73031.fwd	PATRIC	CDS	72645	73031	387	PLF_286_00033254	PGF_08086260	128	General secretion pathway protein I
Pseudomonas MAG_00001	286.47	286.4703.con.0002	fig|286.4703.peg.263	PATRIC.286.4703.286.4703.con.0002.CDS.73024.73557.fwd	PATRIC	CDS	73024	73557	534	PLF_286_00299191	PGF_07455398	177	hypothetical protein
Pseudomonas MAG_00001	286.47	286.4703.con.0002	fig|286.4703.peg.264	PATRIC.286.4703.286.4703.con.0002.CDS.73554.74399.fwd	PATRIC	CDS	73554	74399	846	PLF_286_00047505	PGF_08225224	281	hypothetical protein
Pseudomonas MAG_00001	286.47	286.4703.con.0002	fig|286.4703.peg.265	PATRIC.286.4703.286.4703.con.0002.CDS.74399.75502.fwd	PATRIC	CDS	74399	75502	1104	PLF_286_00059798	PGF_08225224	367	General secretion pathway protein L
Pseudomonas MAG_00001	286.47	286.4703.con.0002	fig|286.4703.peg.266	PATRIC.286.4703.286.4703.con.0002.CDS.75502.75957.fwd	PATRIC	CDS	75502	75957	456	PLF_286_00048651	PGF_08225224	151	General secretion pathway protein M
Pseudomonas MAG_00001	286.47	286.4703.con.0002	fig|286.4703.peg.267	PATRIC.286.4703.286.4703.con.0002.CDS.76071.77342.rev	PATRIC	CDS	76071	77342	1272	PLF_286_00001381	PGF_01613113	423	Uncharacterized MFS-type transporter YnfM
Pseudomonas MAG_00001	286.47	286.4703.con.0002	fig|286.4703.peg.268	PATRIC.286.4703.286.4703.con.0002.CDS.77462.78355.fwd	PATRIC	CDS	77462	78355	894	PLF_286_00006985	PGF_00017873	297	LysR family transcriptional regulator YnfL
Pseudomonas MAG_00001	286.47	286.4703.con.0002	fig|286.4703.peg.269	PATRIC.286.4703.286.4703.con.0002.CDS.78388.82476.rev	PATRIC	CDS	78388	82476	4089	PLF_286_00090744	PGF_08225224	1362	hypothetical protein
Pseudomonas MAG_00001	286.47	286.4703.con.0002	fig|286.4703.peg.270	PATRIC.286.4703.286.4703.con.0002.CDS.82614.83591.rev	PATRIC	CDS	82614	83591	978	PLF_286_00026061	PGF_02995278	325	hypothetical protein
Pseudomonas MAG_00001	286.47	286.4703.con.0002	fig|286.4703.peg.271	PATRIC.286.4703.286.4703.con.0002.CDS.83982.84515.fwd	PATRIC	CDS	83982	84515	534	PLF_286_00242154	PGF_00269448	177	hypothetical protein
Pseudomonas MAG_00001	286.47	286.4703.con.0002	fig|286.4703.peg.272	PATRIC.286.4703.286.4703.con.0002.CDS.84812.85258.rev	PATRIC	CDS	84812	85258	447	PLF_286_00011352	PGF_00860703	148	Excinuclease ATPase subunit
Pseudomonas MAG_00001	286.47	286.4703.con.0002	fig|286.4703.peg.273	PATRIC.286.4703.286.4703.con.0002.CDS.85300.86526.rev	PATRIC	CDS	85300	86526	1227	PLF_286_00006389	PGF_00003530	408	FIG138576: 3-oxoacyl-[ACP] synthase (EC 2.3.1.41)	GO:0004315|3-oxoacyl-[acyl-carrier-protein] synthase activity
Pseudomonas MAG_00001	286.47	286.4703.con.0002	fig|286.4703.peg.274	PATRIC.286.4703.286.4703.con.0002.CDS.86526.87254.rev	PATRIC	CDS	86526	87254	729	PLF_286_00006426	PGF_00420556	242	3-oxoacyl-[ACP] reductase (EC 1.1.1.100) FadG2, NOT involved in fatty acid synthesis	GO:0004316|3-oxoacyl-[acyl-carrier-protein] reductase (NADPH) activity
Pseudomonas MAG_00001	286.47	286.4703.con.0002	fig|286.4703.peg.275	PATRIC.286.4703.286.4703.con.0002.CDS.87251.87718.rev	PATRIC	CDS	87251	87718	468	PLF_286_00007481	PGF_00418757	155	3-hydroxydecanoyl-[ACP] dehydratase (EC 4.2.1.59)	GO:0019171|3-hydroxyacyl-[acyl-carrier-protein] dehydratase activity;GO:0019171|3-hydroxyoctanoyl-[acyl-carrier-protein] dehydratase activity
Pseudomonas MAG_00001	286.47	286.4703.con.0002	fig|286.4703.peg.276	PATRIC.286.4703.286.4703.con.0002.CDS.87715.88911.rev	PATRIC	CDS	87715	88911	1197	PLF_286_00006445	PGF_06852245	398	3-oxoacyl-[ACP] synthase (EC 2.3.1.41) FabV like	GO:0004315|3-oxoacyl-[acyl-carrier-protein] synthase activity
Pseudomonas MAG_00001	286.47	286.4703.con.0002	fig|286.4703.peg.277	PATRIC.286.4703.286.4703.con.0002.CDS.88908.89390.rev	PATRIC	CDS	88908	89390	483	PLF_286_00006734	PGF_00003403	160	FIG085779: Lipoprotein
Pseudomonas MAG_00001	286.47	286.4703.con.0002	fig|286.4703.peg.278	PATRIC.286.4703.286.4703.con.0002.CDS.89387.90115.rev	PATRIC	CDS	89387	90115	729	PLF_286_00006624	PGF_04910250	242	FIG025233: SAM-dependent methyltransferases
Pseudomonas MAG_00001	286.47	286.4703.con.0002	fig|286.4703.peg.279	PATRIC.286.4703.286.4703.con.0002.CDS.90112.91371.rev	PATRIC	CDS	90112	91371	1260	PLF_286_00006471	PGF_07711962	419	FIG022199: FAD-binding protein
Pseudomonas MAG_00001	286.47	286.4703.con.0002	fig|286.4703.peg.280	PATRIC.286.4703.286.4703.con.0002.CDS.91395.93734.rev	PATRIC	CDS	91395	93734	2340	PLF_286_00006455	PGF_05225639	779	FIG021862: membrane protein, exporter
Pseudomonas MAG_00001	286.47	286.4703.con.0002	fig|286.4703.peg.281	PATRIC.286.4703.286.4703.con.0002.CDS.93718.94311.rev	PATRIC	CDS	93718	94311	594	PLF_286_00007900	PGF_10492311	197	FIG027190: Putative transmembrane protein
Pseudomonas MAG_00001	286.47	286.4703.con.0002	fig|286.4703.peg.282	PATRIC.286.4703.286.4703.con.0002.CDS.94308.94733.rev	PATRIC	CDS	94308	94733	426	PLF_286_00006431	PGF_01774160	141	FIG002571: 4-hydroxybenzoyl-CoA thioesterase domain protein
Pseudomonas MAG_00001	286.47	286.4703.con.0002	fig|286.4703.peg.283	PATRIC.286.4703.286.4703.con.0002.CDS.94726.96270.rev	PATRIC	CDS	94726	96270	1545	PLF_286_00006468	PGF_00041301	514	Putative histidine ammonia-lyase protein
Pseudomonas MAG_00001	286.47	286.4703.con.0002	fig|286.4703.peg.284	PATRIC.286.4703.286.4703.con.0002.CDS.96251.97195.rev	PATRIC	CDS	96251	97195	945	PLF_286_00006448	PGF_01534013	314	Lysophospholipid acyltransferase
Pseudomonas MAG_00001	286.47	286.4703.con.0002	fig|286.4703.peg.285	PATRIC.286.4703.286.4703.con.0002.CDS.97192.97926.rev	PATRIC	CDS	97192	97926	735	PLF_286_00006421	PGF_07135148	244	FIG143263: Glycosyl transferase
Pseudomonas MAG_00001	286.47	286.4703.con.0002	fig|286.4703.peg.286	PATRIC.286.4703.286.4703.con.0002.CDS.98133.99812.rev	PATRIC	CDS	98133	99812	1680	PLF_286_00006283	PGF_00003734	559	FIGfam138462: Acyl-CoA synthetase, AMP-(fatty) acid ligase / (3R)-hydroxymyristoyl-[ACP] dehydratase (EC 4.2.1.-)	GO:0008659|(3R)-hydroxymyristoyl-[acyl-carrier-protein] dehydratase activity;GO:0008659|6-hydroxycyclohex-1-ene-1-carboxyl-CoA hydratase activity;GO:0008659|trans-4-(1'-hydroxynaphth-2'-yl)-2-oxobut-3-enoate hydratase-aldolase activity;GO:0008659|E-phenylitaconyl-CoA hydratase activity;GO:0008659|trans-4-[2-(3-hydroxy)-thionaphthenyl]-2-oxo-3-butenoate hydratase activity;GO:0008659|cyclohex-1-ene…
Pseudomonas MAG_00001	286.47	286.4703.con.0002	fig|286.4703.peg.287	PATRIC.286.4703.286.4703.con.0002.CDS.99809.100354.rev	PATRIC	CDS	99809	100354	546	PLF_286_00007593	PGF_03800645	181	FIG017861: hypothetical protein
Pseudomonas MAG_00001	286.47	286.4703.con.0003	fig|286.4703.peg.411	PATRIC.286.4703.286.4703.con.0003.CDS.100328.102538.rev	PATRIC	CDS	100328	102538	2211	PLF_286_00022948	PGF_02984411	736	sensory box protein/GGDEF domain protein
Pseudomonas MAG_00001	286.47	286.4703.con.0003	fig|286.4703.peg.412	PATRIC.286.4703.286.4703.con.0003.CDS.103011.105902.rev	PATRIC	CDS	103011	105902	2892			963	hypothetical protein
Pseudomonas MAG_00001	286.47	286.4703.con.0003	fig|286.4703.peg.413	PATRIC.286.4703.286.4703.con.0003.CDS.105972.107141.rev	PATRIC	CDS	105972	107141	1170		PGF_04356337	389	hypothetical protein
Pseudomonas MAG_00001	286.47	286.4703.con.0003	fig|286.4703.peg.414	PATRIC.286.4703.286.4703.con.0003.CDS.107213.107329.rev	PATRIC	CDS	107213	107329	117			38	hypothetical protein
Pseudomonas MAG_00001	286.47	286.4703.con.0003	fig|286.4703.peg.415	PATRIC.286.4703.286.4703.con.0003.CDS.107851.108162.rev	PATRIC	CDS	107851	108162	312	PLF_286_00009020	PGF_01000105	103	Mobile element protein
Pseudomonas MAG_00001	286.47	286.4703.con.0003	fig|286.4703.peg.416	PATRIC.286.4703.286.4703.con.0003.CDS.108276.109400.rev	PATRIC	CDS	108276	109400	1125	PLF_286_00264827	PGF_01095170	374	ABC transporter, substrate-binding protein (cluster 1, maltose/g3p/polyamine/iron)
Pseudomonas MAG_00001	286.47	286.4703.con.0003	fig|286.4703.peg.417	PATRIC.286.4703.286.4703.con.0003.CDS.109509.111458.rev	PATRIC	CDS	109509	111458	1950	PLF_286_00013834	PGF_06837078	649	Methyl-accepting chemotaxis sensor/transducer protein
Pseudomonas MAG_00001	286.47	286.4703.con.0003	fig|286.4703.peg.418	PATRIC.286.4703.286.4703.con.0003.CDS.111513.112853.rev	PATRIC	CDS	111513	112853	1341	PLF_286_00443415	PGF_08225224	446	Conserved domain protein
Pseudomonas MAG_00001	286.47	286.4703.con.0003	fig|286.4703.peg.336	PATRIC.286.4703.286.4703.con.0003.CDS.11199.12155.rev	PATRIC	CDS	11199	12155	957	PLF_286_00006838	PGF_00064827	318	Uncharacterized methyltransferase PA1407
Pseudomonas MAG_00001	286.47	286.4703.con.0003	fig|286.4703.peg.419	PATRIC.286.4703.286.4703.con.0003.CDS.113136.113711.rev	PATRIC	CDS	113136	113711	576	PLF_286_00257393	PGF_02722269	191	NADH-FMN oxidoreductase
Pseudomonas MAG_00001	286.47	286.4703.con.0003	fig|286.4703.peg.420	PATRIC.286.4703.286.4703.con.0003.CDS.113708.115174.rev	PATRIC	CDS	113708	115174	1467	PLF_286_00444030	PGF_00701895	488	4-hydroxyphenylacetate 3-monooxygenase (EC 1.14.14.9)	GO:0052881|4-hydroxyphenylacetate 3-monooxygenase activity
Pseudomonas MAG_00001	286.47	286.4703.con.0003	fig|286.4703.peg.421	PATRIC.286.4703.286.4703.con.0003.CDS.115220.115615.rev	PATRIC	CDS	115220	115615	396	PLF_286_00085543	PGF_08225224	131	hypothetical protein
Pseudomonas MAG_00001	286.47	286.4703.con.0003	fig|286.4703.peg.422	PATRIC.286.4703.286.4703.con.0003.CDS.115647.116057.rev	PATRIC	CDS	115647	116057	411	PLF_286_00262581	PGF_08225224	136	hypothetical protein
Pseudomonas MAG_00001	286.47	286.4703.con.0003	fig|286.4703.peg.423	PATRIC.286.4703.286.4703.con.0003.CDS.116181.117173.rev	PATRIC	CDS	116181	117173	993	PLF_286_00096312	PGF_07434896	330	hypothetical protein
Pseudomonas MAG_00001	286.47	286.4703.con.0003	fig|286.4703.peg.424	PATRIC.286.4703.286.4703.con.0003.CDS.117206.118609.rev	PATRIC	CDS	117206	118609	1404	PLF_286_00367048	PGF_10462697	467	hypothetical protein
Pseudomonas MAG_00001	286.47	286.4703.con.0003	fig|286.4703.peg.425	PATRIC.286.4703.286.4703.con.0003.CDS.118639.119016.rev	PATRIC	CDS	118639	119016	378			125	hypothetical protein
Pseudomonas MAG_00001	286.47	286.4703.con.0003	fig|286.4703.peg.426	PATRIC.286.4703.286.4703.con.0003.CDS.119045.119431.rev	PATRIC	CDS	119045	119431	387	PLF_286_00233099	PGF_08225224	128	Possible membrane protein
Pseudomonas MAG_00001	286.47	286.4703.con.0003	fig|286.4703.peg.427	PATRIC.286.4703.286.4703.con.0003.CDS.119444.120466.rev	PATRIC	CDS	119444	120466	1023		PGF_10234027	340	ABC transporter, permease protein (cluster 2, ribose/xylose/arabinose/galactose)
Pseudomonas MAG_00001	286.47	286.4703.con.0003	fig|286.4703.peg.428	PATRIC.286.4703.286.4703.con.0003.CDS.120459.122048.rev	PATRIC	CDS	120459	122048	1590	PLF_286_00228299	PGF_01343909	529	ABC transporter, ATP-binding protein (cluster 2, ribose/xylose/arabinose/galactose) / ABC transporter, ATP-binding protein (cluster 2, ribose/xylose/arabinose/galactose)
Pseudomonas MAG_00001	286.47	286.4703.con.0003	fig|286.4703.peg.429	PATRIC.286.4703.286.4703.con.0003.CDS.122119.122703.rev	PATRIC	CDS	122119	122703	585	PLF_286_00150066	PGF_08225224	194	hypothetical protein
Pseudomonas MAG_00001	286.47	286.4703.con.0003	fig|286.4703.peg.337	PATRIC.286.4703.286.4703.con.0003.CDS.12242.13069.rev	PATRIC	CDS	12242	13069	828	PLF_286_00010404	PGF_08225224	275	hypothetical protein
Pseudomonas MAG_00001	286.47	286.4703.con.0003	fig|286.4703.peg.430	PATRIC.286.4703.286.4703.con.0003.CDS.122746.123831.rev	PATRIC	CDS	122746	123831	1086	PLF_286_00428107	PGF_08225224	361	hypothetical protein
Pseudomonas MAG_00001	286.47	286.4703.con.0003	fig|286.4703.peg.431	PATRIC.286.4703.286.4703.con.0003.CDS.123901.124185.rev	PATRIC	CDS	123901	124185	285			94	hypothetical protein
Pseudomonas MAG_00001	286.47	286.4703.con.0003	fig|286.4703.peg.432	PATRIC.286.4703.286.4703.con.0003.CDS.124211.125740.rev	PATRIC	CDS	124211	125740	1530	PLF_286_00001159	PGF_04147121	509	Aldehyde dehydrogenase B (EC 1.2.1.22)	GO:0008911|lactaldehyde dehydrogenase activity
Pseudomonas MAG_00001	286.47	286.4703.con.0003	fig|286.4703.peg.433	PATRIC.286.4703.286.4703.con.0003.CDS.125744.126643.rev	PATRIC	CDS	125744	126643	900			299	hypothetical protein
Pseudomonas MAG_00001	286.47	286.4703.con.0003	fig|286.4703.peg.434	PATRIC.286.4703.286.4703.con.0003.CDS.126645.127043.rev	PATRIC	CDS	126645	127043	399	PLF_286_00111043	PGF_02946217	132	hypothetical protein
Pseudomonas MAG_00001	286.47	286.4703.con.0003	fig|286.4703.peg.435	PATRIC.286.4703.286.4703.con.0003.CDS.127084.128046.rev	PATRIC	CDS	127084	128046	963	PLF_286_00303616	PGF_08261337	320	hypothetical protein
Pseudomonas MAG_00001	286.47	286.4703.con.0003	fig|286.4703.peg.436	PATRIC.286.4703.286.4703.con.0003.CDS.128514.129074.rev	PATRIC	CDS	128514	129074	561			186	hypothetical protein
Pseudomonas MAG_00001	286.47	286.4703.con.0003	fig|286.4703.peg.437	PATRIC.286.4703.286.4703.con.0003.CDS.129093.129869.rev	PATRIC	CDS	129093	129869	777	PLF_286_00304678	PGF_07291974	258	Demethylmenaquinone methyltransferase-like protein
Pseudomonas MAG_00001	286.47	286.4703.con.0003	fig|286.4703.peg.438	PATRIC.286.4703.286.4703.con.0003.CDS.130349.131848.fwd	PATRIC	CDS	130349	131848	1500	PLF_286_00001550	PGF_07597988	499	Aldehyde dehydrogenase (EC 1.2.1.3)	GO:0004029|aldehyde dehydrogenase (NAD) activity
Pseudomonas MAG_00001	286.47	286.4703.con.0003	fig|286.4703.peg.338	PATRIC.286.4703.286.4703.con.0003.CDS.13087.14649.fwd	PATRIC	CDS	13087	14649	1563	PLF_286_00011816	PGF_00069703	520	cell wall degradation protein
Pseudomonas MAG_00001	286.47	286.4703.con.0003	fig|286.4703.peg.439	PATRIC.286.4703.286.4703.con.0003.CDS.131851.132270.fwd	PATRIC	CDS	131851	132270	420			139	5-carboxymethyl-2-hydroxymuconate delta-isomerase (EC 5.3.3.10)	GO:0008704|5-carboxymethyl-2-hydroxymuconate delta-isomerase activity
Pseudomonas MAG_00001	286.47	286.4703.con.0003	fig|286.4703.peg.440	PATRIC.286.4703.286.4703.con.0003.CDS.132267.133250.fwd	PATRIC	CDS	132267	133250	984			327	hypothetical protein
Pseudomonas MAG_00001	286.47	286.4703.con.0003	fig|286.4703.peg.441	PATRIC.286.4703.286.4703.con.0003.CDS.133276.133827.fwd	PATRIC	CDS	133276	133827	552			183	Glyoxalase family protein
Pseudomonas MAG_00001	286.47	286.4703.con.0003	fig|286.4703.peg.442	PATRIC.286.4703.286.4703.con.0003.CDS.133833.133946.fwd	PATRIC	CDS	133833	133946	114			37	hypothetical protein
Pseudomonas MAG_00001	286.47	286.4703.con.0003	fig|286.4703.peg.443	PATRIC.286.4703.286.4703.con.0003.CDS.134012.135376.fwd	PATRIC	CDS	134012	135376	1365	PLF_286_00020748	PGF_05382760	454	Aminotransferase, class III
Pseudomonas MAG_00001	286.47	286.4703.con.0003	fig|286.4703.peg.444	PATRIC.286.4703.286.4703.con.0003.CDS.135430.136059.fwd	PATRIC	CDS	135430	136059	630	PLF_286_00061928	PGF_02332970	209	Probable NADH dehydrogenase/NAD(P)H nitroreductase
Pseudomonas MAG_00001	286.47	286.4703.con.0003	fig|286.4703.peg.445	PATRIC.286.4703.286.4703.con.0003.CDS.136125.136955.rev	PATRIC	CDS	136125	136955	831	PLF_286_00213610	PGF_06919539	276	hypothetical protein
Pseudomonas MAG_00001	286.47	286.4703.con.0003	fig|286.4703.peg.446	PATRIC.286.4703.286.4703.con.0003.CDS.137239.138276.fwd	PATRIC	CDS	137239	138276	1038	PLF_286_00002788	PGF_10327309	345	Spermidine/putrescine import ABC transporter substrate-binding protein PotD (TC 3.A.1.11.1)
Pseudomonas MAG_00001	286.47	286.4703.con.0003	fig|286.4703.peg.447	PATRIC.286.4703.286.4703.con.0003.CDS.138308.139537.fwd	PATRIC	CDS	138308	139537	1230	PLF_286_00156602	PGF_00053700	409	Spermidine/putrescine import ABC transporter permease protein PotB (TC 3.A.1.11.1)
Pseudomonas MAG_00001	286.47	286.4703.con.0003	fig|286.4703.peg.448	PATRIC.286.4703.286.4703.con.0003.CDS.139550.140365.fwd	PATRIC	CDS	139550	140365	816	PLF_286_00001099	PGF_05048110	271	Spermidine/putrescine import ABC transporter permease protein PotC (TC 3.A.1.11.1)
Pseudomonas MAG_00001	286.47	286.4703.con.0003	fig|286.4703.peg.449	PATRIC.286.4703.286.4703.con.0003.CDS.140407.141495.fwd	PATRIC	CDS	140407	141495	1089	PLF_286_00383947	PGF_08196377	362	Spermidine/putrescine import ABC transporter ATP-binding protein PotA (TC 3.A.1.11.1)
Pseudomonas MAG_00001	286.47	286.4703.con.0003	fig|286.4703.peg.450	PATRIC.286.4703.286.4703.con.0003.CDS.141810.142265.fwd	PATRIC	CDS	141810	142265	456	PLF_286_00020403	PGF_01396822	151	Uncharacterized aldehyde oxidase, 2Fe-2S subunit
Pseudomonas MAG_00001	286.47	286.4703.con.0003	fig|286.4703.peg.451	PATRIC.286.4703.286.4703.con.0003.CDS.142315.144447.fwd	PATRIC	CDS	142315	144447	2133	PLF_286_00014297	PGF_07451554	710	Uncharacterized aldehyde oxidase, molybdopterin-binding subunit
Pseudomonas MAG_00001	286.47	286.4703.con.0003	fig|286.4703.peg.452	PATRIC.286.4703.286.4703.con.0003.CDS.144469.145659.fwd	PATRIC	CDS	144469	145659	1191	PLF_286_00015295	PGF_00734221	396	Xanthine and CO dehydrogenases maturation factor, XdhC/CoxF family
Pseudomonas MAG_00001	286.47	286.4703.con.0003	fig|286.4703.peg.453	PATRIC.286.4703.286.4703.con.0003.CDS.145676.146584.rev	PATRIC	CDS	145676	146584	909	PLF_286_00149886	PGF_07987589	302	Transcriptional regulator, LysR family
Pseudomonas MAG_00001	286.47	286.4703.con.0003	fig|286.4703.peg.339	PATRIC.286.4703.286.4703.con.0003.CDS.14652.15281.rev	PATRIC	CDS	14652	15281	630	PLF_286_00001638	PGF_04101957	209	NAD(P)H oxidoreductase YrkL @ Putative NADPH-quinone reductase (modulator of drug activity B) @ Flavodoxin 2
Pseudomonas MAG_00001	286.47	286.4703.con.0003	fig|286.4703.peg.454	PATRIC.286.4703.286.4703.con.0003.CDS.146752.147069.fwd	PATRIC	CDS	146752	147069	318	PLF_286_00402427	PGF_11011754	105	hypothetical protein
Pseudomonas MAG_00001	286.47	286.4703.con.0003	fig|286.4703.peg.455	PATRIC.286.4703.286.4703.con.0003.CDS.147066.148208.fwd	PATRIC	CDS	147066	148208	1143	PLF_286_00260404	PGF_08225224	380	hypothetical protein
Pseudomonas MAG_00001	286.47	286.4703.con.0003	fig|286.4703.peg.456	PATRIC.286.4703.286.4703.con.0003.CDS.148404.149123.fwd	PATRIC	CDS	148404	149123	720	PLF_286_00168598	PGF_03739763	239	DNA-binding response regulator GltR, controls specific porins for the entry of glucose
Pseudomonas MAG_00001	286.47	286.4703.con.0003	fig|286.4703.peg.457	PATRIC.286.4703.286.4703.con.0003.CDS.149120.150535.fwd	PATRIC	CDS	149120	150535	1416	PLF_286_00051415	PGF_02620852	471	Two-component system sensor histidine kinase
Pseudomonas MAG_00001	286.47	286.4703.con.0003	fig|286.4703.peg.458	PATRIC.286.4703.286.4703.con.0003.CDS.150899.151393.fwd	PATRIC	CDS	150899	151393	495	PLF_286_00064516	PGF_12736674	164	hypothetical protein
Pseudomonas MAG_00001	286.47	286.4703.con.0003	fig|286.4703.peg.459	PATRIC.286.4703.286.4703.con.0003.CDS.151416.152597.fwd	PATRIC	CDS	151416	152597	1182	PLF_286_00373217	PGF_10509026	393	RND efflux system, membrane fusion protein
Pseudomonas MAG_00001	286.47	286.4703.con.0003	fig|286.4703.peg.460	PATRIC.286.4703.286.4703.con.0003.CDS.152597.155692.fwd	PATRIC	CDS	152597	155692	3096	PLF_286_00006427	PGF_02246989	1031	Multidrug efflux system MdtABC-TolC, inner-membrane proton/drug antiporter MdtB-like
Pseudomonas MAG_00001	286.47	286.4703.con.0003	fig|286.4703.peg.340	PATRIC.286.4703.286.4703.con.0003.CDS.15364.15987.fwd	PATRIC	CDS	15364	15987	624	PLF_286_00001628	PGF_07182652	207	Transcriptional regulator, AcrR family
Pseudomonas MAG_00001	286.47	286.4703.con.0003	fig|286.4703.peg.330	PATRIC.286.4703.286.4703.con.0003.CDS.154.1587.rev	PATRIC	CDS	154	1587	1434	PLF_286_00013491	PGF_08148335	477	Aldehyde dehydrogenase A (EC 1.2.1.22) @ Glycolaldehyde dehydrogenase (EC 1.2.1.21)	GO:0008911|lactaldehyde dehydrogenase activity;GO:0050569|glycolaldehyde dehydrogenase activity
Pseudomonas MAG_00001	286.47	286.4703.con.0003	fig|286.4703.peg.461	PATRIC.286.4703.286.4703.con.0003.CDS.155689.157065.fwd	PATRIC	CDS	155689	157065	1377	PLF_286_00380954	PGF_06982509	458	Efflux transport system, outer membrane factor (OMF) lipoprotein
Pseudomonas MAG_00001	286.47	286.4703.con.0003	fig|286.4703.peg.462	PATRIC.286.4703.286.4703.con.0003.CDS.157267.157398.rev	PATRIC	CDS	157267	157398	132			43	hypothetical protein
Pseudomonas MAG_00001	286.47	286.4703.con.0003	fig|286.4703.peg.463	PATRIC.286.4703.286.4703.con.0003.CDS.157799.158464.fwd	PATRIC	CDS	157799	158464	666	PLF_286_00005942	PGF_00815823	221	SAM-dependent methyltransferase
Pseudomonas MAG_00001	286.47	286.4703.con.0003	fig|286.4703.peg.464	PATRIC.286.4703.286.4703.con.0003.CDS.158464.159153.fwd	PATRIC	CDS	158464	159153	690	PLF_286_00009056	PGF_00013852	229	InaA protein
Pseudomonas MAG_00001	286.47	286.4703.con.0003	fig|286.4703.peg.465	PATRIC.286.4703.286.4703.con.0003.CDS.159317.159862.fwd	PATRIC	CDS	159317	159862	546	PLF_286_00084338	PGF_00357151	181	hypothetical protein
Pseudomonas MAG_00001	286.47	286.4703.con.0003	fig|286.4703.peg.331	PATRIC.286.4703.286.4703.con.0003.CDS.1599.2399.rev	PATRIC	CDS	1599	2399	801	PLF_286_00016650	PGF_06341010	266	2,4-dihydroxyhept-2-ene-1,7-dioic acid aldolase (EC 4.1.2.52)
Pseudomonas MAG_00001	286.47	286.4703.con.0003	fig|286.4703.peg.466	PATRIC.286.4703.286.4703.con.0003.CDS.159904.160539.rev	PATRIC	CDS	159904	160539	636	PLF_286_00014576	PGF_12884183	211	hypothetical protein
Pseudomonas MAG_00001	286.47	286.4703.con.0003	fig|286.4703.peg.467	PATRIC.286.4703.286.4703.con.0003.CDS.160730.161356.rev	PATRIC	CDS	160730	161356	627	PLF_286_00189110	PGF_00200830	208	hypothetical protein
Pseudomonas MAG_00001	286.47	286.4703.con.0003	fig|286.4703.peg.468	PATRIC.286.4703.286.4703.con.0003.CDS.161356.162054.rev	PATRIC	CDS	161356	162054	699	PLF_286_00011035	PGF_06961762	232	hypothetical protein
Pseudomonas MAG_00001	286.47	286.4703.con.0003	fig|286.4703.peg.469	PATRIC.286.4703.286.4703.con.0003.CDS.162149.162967.rev	PATRIC	CDS	162149	162967	819	PLF_286_00011021	PGF_06213055	272	Phosphate ABC transporter, ATP-binding protein PstB (TC 3.A.1.7.1)
Pseudomonas MAG_00001	286.47	286.4703.con.0003	fig|286.4703.peg.470	PATRIC.286.4703.286.4703.con.0003.CDS.162986.163897.rev	PATRIC	CDS	162986	163897	912	PLF_286_00011022	PGF_01072302	303	Phosphate ABC transporter, permease protein PstA (TC 3.A.1.7.1)
Pseudomonas MAG_00001	286.47	286.4703.con.0003	fig|286.4703.peg.471	PATRIC.286.4703.286.4703.con.0003.CDS.163897.164862.rev	PATRIC	CDS	163897	164862	966	PLF_286_00011023	PGF_02405545	321	Phosphate ABC transporter, permease protein PstC (TC 3.A.1.7.1)
Pseudomonas MAG_00001	286.47	286.4703.con.0003	fig|286.4703.peg.472	PATRIC.286.4703.286.4703.con.0003.CDS.164935.165966.rev	PATRIC	CDS	164935	165966	1032	PLF_286_00011020	PGF_07668761	343	Phosphate ABC transporter, substrate-binding protein PstS (TC 3.A.1.7.1)
Pseudomonas MAG_00001	286.47	286.4703.con.0003	fig|286.4703.peg.341	PATRIC.286.4703.286.4703.con.0003.CDS.16518.19079.fwd	PATRIC	CDS	16518	19079	2562	PLF_286_00006370	PGF_09358806	853	Nitrite reductase [NAD(P)H] large subunit (EC 1.7.1.4)	GO:0008942|nitrite reductase [NAD(P)H] activity
Pseudomonas MAG_00001	286.47	286.4703.con.0003	fig|286.4703.peg.473	PATRIC.286.4703.286.4703.con.0003.CDS.166069.166245.rev	PATRIC	CDS	166069	166245	177			58	hypothetical protein
Pseudomonas MAG_00001	286.47	286.4703.con.0003	fig|286.4703.peg.474	PATRIC.286.4703.286.4703.con.0003.CDS.166293.167177.rev	PATRIC	CDS	166293	167177	885	PLF_286_00244550	PGF_07987589	294	Transcriptional regulator, LysR family
Pseudomonas MAG_00001	286.47	286.4703.con.0003	fig|286.4703.peg.475	PATRIC.286.4703.286.4703.con.0003.CDS.167274.168410.fwd	PATRIC	CDS	167274	168410	1137	PLF_286_00007899	PGF_00421051	378	D-threo-3-hydroxyaspartate ammonia-lyase (EC 4.3.1.-)
Pseudomonas MAG_00001	286.47	286.4703.con.0003	fig|286.4703.peg.476	PATRIC.286.4703.286.4703.con.0003.CDS.168400.168804.fwd	PATRIC	CDS	168400	168804	405	PLF_286_00008058	PGF_02690675	134	RidA/YER057c/UK114 superfamily protein
Pseudomonas MAG_00001	286.47	286.4703.con.0003	fig|286.4703.peg.477	PATRIC.286.4703.286.4703.con.0003.CDS.169020.169520.rev	PATRIC	CDS	169020	169520	501	PLF_286_00033859	PGF_10434524	166	hypothetical protein
Pseudomonas MAG_00001	286.47	286.4703.con.0003	fig|286.4703.peg.478	PATRIC.286.4703.286.4703.con.0003.CDS.169586.170908.rev	PATRIC	CDS	169586	170908	1323	PLF_286_00011141	PGF_00041680	440	Putative inner membrane protein
Pseudomonas MAG_00001	286.47	286.4703.con.0003	fig|286.4703.peg.479	PATRIC.286.4703.286.4703.con.0003.CDS.170978.172033.rev	PATRIC	CDS	170978	172033	1056	PLF_286_00359790	PGF_02818029	351	probable oxidoreductase/Short-chain dehydrogenase
Pseudomonas MAG_00001	286.47	286.4703.con.0003	fig|286.4703.peg.480	PATRIC.286.4703.286.4703.con.0003.CDS.172078.172338.rev	PATRIC	CDS	172078	172338	261	PLF_286_00130222	PGF_09339833	86	hypothetical protein
Pseudomonas MAG_00001	286.47	286.4703.con.0003	fig|286.4703.peg.481	PATRIC.286.4703.286.4703.con.0003.CDS.172468.173841.rev	PATRIC	CDS	172468	173841	1374	PLF_286_00050907	PGF_03099568	457	Heavy metal sensor histidine kinase
Pseudomonas MAG_00001	286.47	286.4703.con.0003	fig|286.4703.peg.482	PATRIC.286.4703.286.4703.con.0003.CDS.173841.174545.rev	PATRIC	CDS	173841	174545	705	PLF_286_00001298	PGF_10411954	234	DNA-binding heavy metal response regulator
Pseudomonas MAG_00001	286.47	286.4703.con.0003	fig|286.4703.peg.483	PATRIC.286.4703.286.4703.con.0003.CDS.174678.175610.rev	PATRIC	CDS	174678	175610	933	PLF_286_00105389	PGF_07987589	310	Transcriptional regulator, LysR family
Pseudomonas MAG_00001	286.47	286.4703.con.0003	fig|286.4703.peg.484	PATRIC.286.4703.286.4703.con.0003.CDS.175735.177447.fwd	PATRIC	CDS	175735	177447	1713	PLF_286_00074989	PGF_05070366	570	Dihydroxy-acid dehydratase (EC 4.2.1.9)	GO:0004160|dihydroxy-acid dehydratase activity
Pseudomonas MAG_00001	286.47	286.4703.con.0003	fig|286.4703.peg.485	PATRIC.286.4703.286.4703.con.0003.CDS.177444.178727.fwd	PATRIC	CDS	177444	178727	1284	PLF_286_00250221	PGF_00405295	427	protein of unknown function DUF521
Pseudomonas MAG_00001	286.47	286.4703.con.0003	fig|286.4703.peg.486	PATRIC.286.4703.286.4703.con.0003.CDS.178724.179206.fwd	PATRIC	CDS	178724	179206	483	PLF_286_00080535	PGF_08225224	160	hypothetical protein
Pseudomonas MAG_00001	286.47	286.4703.con.0003	fig|286.4703.peg.487	PATRIC.286.4703.286.4703.con.0003.CDS.179300.180577.fwd	PATRIC	CDS	179300	180577	1278	PLF_286_00079814	PGF_04422019	425	hypothetical protein
Pseudomonas MAG_00001	286.47	286.4703.con.0003	fig|286.4703.peg.488	PATRIC.286.4703.286.4703.con.0003.CDS.180659.182023.fwd	PATRIC	CDS	180659	182023	1365	PLF_286_00148925	PGF_08225224	454	hypothetical protein
Pseudomonas MAG_00001	286.47	286.4703.con.0003	fig|286.4703.peg.489	PATRIC.286.4703.286.4703.con.0003.CDS.182137.183366.fwd	PATRIC	CDS	182137	183366	1230	PLF_286_00018353	PGF_02887584	409	Outer membrane low permeability porin, OprD family => PaaM phenylacetic acid porin
Pseudomonas MAG_00001	286.47	286.4703.con.0003	fig|286.4703.peg.490	PATRIC.286.4703.286.4703.con.0003.CDS.183418.184782.fwd	PATRIC	CDS	183418	184782	1365	PLF_286_00365908	PGF_08225224	454	transport protein
Pseudomonas MAG_00001	286.47	286.4703.con.0003	fig|286.4703.peg.491	PATRIC.286.4703.286.4703.con.0003.CDS.185115.187340.fwd	PATRIC	CDS	185115	187340	2226	PLF_286_00000003	PGF_09229195	741	VgrG protein
Pseudomonas MAG_00001	286.47	286.4703.con.0003	fig|286.4703.peg.492	PATRIC.286.4703.286.4703.con.0003.CDS.187357.187815.fwd	PATRIC	CDS	187357	187815	459	PLF_286_00016405	PGF_03729525	152	Mll2356 protein
Pseudomonas MAG_00001	286.47	286.4703.con.0003	fig|286.4703.peg.493	PATRIC.286.4703.286.4703.con.0003.CDS.187831.188943.fwd	PATRIC	CDS	187831	188943	1113	PLF_286_00302975	PGF_08225224	370	hypothetical protein
Pseudomonas MAG_00001	286.47	286.4703.con.0003	fig|286.4703.peg.494	PATRIC.286.4703.286.4703.con.0003.CDS.188943.189980.fwd	PATRIC	CDS	188943	189980	1038	PLF_286_00002848	PGF_00420856	345	3-oxoacyl-[acyl-carrier-protein] synthase (EC 2.3.1.41)	GO:0004315|3-oxoacyl-[acyl-carrier-protein] synthase activity
Pseudomonas MAG_00001	286.47	286.4703.con.0003	fig|286.4703.peg.495	PATRIC.286.4703.286.4703.con.0003.CDS.189980.191167.fwd	PATRIC	CDS	189980	191167	1188	PLF_286_00019167	PGF_08737426	395	FIG00957260: hypothetical protein
Pseudomonas MAG_00001	286.47	286.4703.con.0003	fig|286.4703.peg.342	PATRIC.286.4703.286.4703.con.0003.CDS.19079.19450.fwd	PATRIC	CDS	19079	19450	372	PLF_286_00007342	PGF_03879367	123	Nitrite reductase [NAD(P)H] small subunit (EC 1.7.1.4)	GO:0008942|nitrite reductase [NAD(P)H] activity
Pseudomonas MAG_00001	286.47	286.4703.con.0003	fig|286.4703.peg.496	PATRIC.286.4703.286.4703.con.0003.CDS.191191.192114.fwd	PATRIC	CDS	191191	192114	924	PLF_286_00028330	PGF_08225224	307	hypothetical protein
Pseudomonas MAG_00001	286.47	286.4703.con.0003	fig|286.4703.peg.497	PATRIC.286.4703.286.4703.con.0003.CDS.192148.193407.fwd	PATRIC	CDS	192148	193407	1260	PLF_286_00002362	PGF_04531341	419	FOG: HEAT repeat
Pseudomonas MAG_00001	286.47	286.4703.con.0003	fig|286.4703.peg.498	PATRIC.286.4703.286.4703.con.0003.CDS.193558.193692.fwd	PATRIC	CDS	193558	193692	135	PLF_286_00172615	PGF_10532194	44	Oxidoreductase, short-chain dehydrogenase/reductase family
Pseudomonas MAG_00001	286.47	286.4703.con.0003	fig|286.4703.peg.499	PATRIC.286.4703.286.4703.con.0003.CDS.193824.194705.rev	PATRIC	CDS	193824	194705	882	PLF_286_00032441	PGF_07987589	293	Transcriptional regulator, LysR family
Pseudomonas MAG_00001	286.47	286.4703.con.0003	fig|286.4703.peg.500	PATRIC.286.4703.286.4703.con.0003.CDS.194858.196066.fwd	PATRIC	CDS	194858	196066	1209	PLF_286_00023318	PGF_09996723	402	Uncharacterized MFS-type transporter
Pseudomonas MAG_00001	286.47	286.4703.con.0003	fig|286.4703.peg.501	PATRIC.286.4703.286.4703.con.0003.CDS.196087.197412.rev	PATRIC	CDS	196087	197412	1326	PLF_286_00272634	PGF_12857487	441	Uncharacterized MFS-type transporter
Pseudomonas MAG_00001	286.47	286.4703.con.0003	fig|286.4703.peg.343	PATRIC.286.4703.286.4703.con.0003.CDS.19618.20511.rev	PATRIC	CDS	19618	20511	894	PLF_286_00017323	PGF_01671660	297	Transcriptional regulator, AraC family
Pseudomonas MAG_00001	286.47	286.4703.con.0003	fig|286.4703.peg.502	PATRIC.286.4703.286.4703.con.0003.CDS.197409.198650.rev	PATRIC	CDS	197409	198650	1242	PLF_286_00032080	PGF_10495275	413	Uncharacterized deacetylase
Pseudomonas MAG_00001	286.47	286.4703.con.0003	fig|286.4703.peg.503	PATRIC.286.4703.286.4703.con.0003.CDS.198673.199620.rev	PATRIC	CDS	198673	199620	948	PLF_286_00027739	PGF_02871744	315	Permease of the drug/metabolite transporter (DMT) superfamily
Pseudomonas MAG_00001	286.47	286.4703.con.0003	fig|286.4703.peg.504	PATRIC.286.4703.286.4703.con.0003.CDS.199667.200950.rev	PATRIC	CDS	199667	200950	1284	PLF_286_00031132	PGF_00318552	427	hypothetical protein
Pseudomonas MAG_00001	286.47	286.4703.con.0003	fig|286.4703.peg.505	PATRIC.286.4703.286.4703.con.0003.CDS.200960.201817.rev	PATRIC	CDS	200960	201817	858	PLF_286_00300529	PGF_00288777	285	hypothetical protein
Pseudomonas MAG_00001	286.47	286.4703.con.0003	fig|286.4703.peg.506	PATRIC.286.4703.286.4703.con.0003.CDS.201808.202977.rev	PATRIC	CDS	201808	202977	1170	PLF_286_00031716	PGF_02987481	389	hypothetical protein
Pseudomonas MAG_00001	286.47	286.4703.con.0003	fig|286.4703.peg.507	PATRIC.286.4703.286.4703.con.0003.CDS.202979.204100.rev	PATRIC	CDS	202979	204100	1122	PLF_286_00079793	PGF_00283163	373	hypothetical protein
Pseudomonas MAG_00001	286.47	286.4703.con.0003	fig|286.4703.peg.508	PATRIC.286.4703.286.4703.con.0003.CDS.204127.204837.rev	PATRIC	CDS	204127	204837	711	PLF_286_00031864	PGF_06840031	236	Thiaminase II (EC 3.5.99.2)	GO:0050334|thiaminase activity
Pseudomonas MAG_00001	286.47	286.4703.con.0003	fig|286.4703.peg.509	PATRIC.286.4703.286.4703.con.0003.CDS.204940.205080.rev	PATRIC	CDS	204940	205080	141			46	hypothetical protein
Pseudomonas MAG_00001	286.47	286.4703.con.0003	fig|286.4703.peg.510	PATRIC.286.4703.286.4703.con.0003.CDS.205139.205696.fwd	PATRIC	CDS	205139	205696	558	PLF_286_00030616	PGF_02879212	185	Transcriptional regulator, Xre-family with cupin domain
Pseudomonas MAG_00001	286.47	286.4703.con.0003	fig|286.4703.peg.344	PATRIC.286.4703.286.4703.con.0003.CDS.20544.20696.rev	PATRIC	CDS	20544	20696	153			50	Two-component system regulatory protein
Pseudomonas MAG_00001	286.47	286.4703.con.0003	fig|286.4703.peg.511	PATRIC.286.4703.286.4703.con.0003.CDS.205903.206922.fwd	PATRIC	CDS	205903	206922	1020	PLF_286_00007953	PGF_09774558	339	Transcriptional regulator, LacI family
Pseudomonas MAG_00001	286.47	286.4703.con.0003	fig|286.4703.peg.512	PATRIC.286.4703.286.4703.con.0003.CDS.206906.207910.fwd	PATRIC	CDS	206906	207910	1005	PLF_286_00045235	PGF_10426598	334	ABC transporter, substrate-binding protein (cluster 1, maltose/g3p/polyamine/iron)
Pseudomonas MAG_00001	286.47	286.4703.con.0003	fig|286.4703.peg.345	PATRIC.286.4703.286.4703.con.0003.CDS.20742.21251.fwd	PATRIC	CDS	20742	21251	510	PLF_286_00006654	PGF_00896280	169	RNA polymerase ECF-type sigma factor
Pseudomonas MAG_00001	286.47	286.4703.con.0003	fig|286.4703.peg.513	PATRIC.286.4703.286.4703.con.0003.CDS.207911.208780.fwd	PATRIC	CDS	207911	208780	870	PLF_286_00007858	PGF_02876233	289	ABC transporter, permease protein 1 (cluster 1, maltose/g3p/polyamine/iron)
Pseudomonas MAG_00001	286.47	286.4703.con.0003	fig|286.4703.peg.514	PATRIC.286.4703.286.4703.con.0003.CDS.208777.209571.fwd	PATRIC	CDS	208777	209571	795	PLF_286_00007789	PGF_10552060	264	ABC transporter, permease protein 2 (cluster 1, maltose/g3p/polyamine/iron)
Pseudomonas MAG_00001	286.47	286.4703.con.0003	fig|286.4703.peg.515	PATRIC.286.4703.286.4703.con.0003.CDS.209568.210599.fwd	PATRIC	CDS	209568	210599	1032	PLF_286_00174141	PGF_03097747	343	ABC transporter, ATP-binding protein (cluster 1, maltose/g3p/polyamine/iron); ABC transporter, ATP-binding protein (cluster 10, nitrate/sulfonate/bicarbonate)
Pseudomonas MAG_00001	286.47	286.4703.con.0003	fig|286.4703.peg.516	PATRIC.286.4703.286.4703.con.0003.CDS.210625.211455.fwd	PATRIC	CDS	210625	211455	831	PLF_286_00045195	PGF_03427698	276	3',5'-cyclic-nucleotide phosphodiesterase (EC 3.1.4.17)	GO:0004114|3',5'-cyclic-nucleotide phosphodiesterase activity
Pseudomonas MAG_00001	286.47	286.4703.con.0003	fig|286.4703.peg.517	PATRIC.286.4703.286.4703.con.0003.CDS.211643.212962.fwd	PATRIC	CDS	211643	212962	1320	PLF_286_00091061	PGF_00402100	439	Outer membrane low permeability porin, OprD family => OccK8/OprE anaerobically-induced
Pseudomonas MAG_00001	286.47	286.4703.con.0003	fig|286.4703.peg.346	PATRIC.286.4703.286.4703.con.0003.CDS.21251.22195.fwd	PATRIC	CDS	21251	22195	945	PLF_286_00008331	PGF_00466720	314	Putative transmembrane sensor
Pseudomonas MAG_00001	286.47	286.4703.con.0003	fig|286.4703.peg.518	PATRIC.286.4703.286.4703.con.0003.CDS.213162.213635.fwd	PATRIC	CDS	213162	213635	474	PLF_286_00088649	PGF_01396822	157	Uncharacterized aldehyde oxidase, 2Fe-2S subunit
Pseudomonas MAG_00001	286.47	286.4703.con.0003	fig|286.4703.peg.519	PATRIC.286.4703.286.4703.con.0003.CDS.213648.215885.fwd	PATRIC	CDS	213648	215885	2238	PLF_286_00020789	PGF_07451554	745	Uncharacterized aldehyde oxidase, molybdopterin-binding subunit
Pseudomonas MAG_00001	286.47	286.4703.con.0003	fig|286.4703.peg.520	PATRIC.286.4703.286.4703.con.0003.CDS.215920.216987.rev	PATRIC	CDS	215920	216987	1068	PLF_286_00009009	PGF_01003946	355	Epoxide hydrolase (EC 3.3.2.9)	GO:0033961|cis-stilbene-oxide hydrolase activity
Pseudomonas MAG_00001	286.47	286.4703.con.0003	fig|286.4703.peg.521	PATRIC.286.4703.286.4703.con.0003.CDS.217196.218701.rev	PATRIC	CDS	217196	218701	1506	PLF_286_00007844	PGF_07849456	501	Methyl-accepting chemotaxis protein
Pseudomonas MAG_00001	286.47	286.4703.con.0003	fig|286.4703.peg.522	PATRIC.286.4703.286.4703.con.0003.CDS.218881.220029.fwd	PATRIC	CDS	218881	220029	1149	PLF_286_00009192	PGF_03133617	382	Cystathionine beta-lyase, type II (EC 4.4.1.8)	GO:0004121|cystathionine beta-lyase activity
Pseudomonas MAG_00001	286.47	286.4703.con.0003	fig|286.4703.peg.523	PATRIC.286.4703.286.4703.con.0003.CDS.220205.220342.rev	PATRIC	CDS	220205	220342	138		PGF_00387063	45	hypothetical protein
Pseudomonas MAG_00001	286.47	286.4703.con.0003	fig|286.4703.peg.524	PATRIC.286.4703.286.4703.con.0003.CDS.220530.221387.fwd	PATRIC	CDS	220530	221387	858	PLF_286_00066826	PGF_10532194	285	Oxidoreductase, short-chain dehydrogenase/reductase family
Pseudomonas MAG_00001	286.47	286.4703.con.0003	fig|286.4703.peg.525	PATRIC.286.4703.286.4703.con.0003.CDS.221565.222014.rev	PATRIC	CDS	221565	222014	450	PLF_286_00173554	PGF_08225224	149	conserved hypothetical membrane-anchored protein
Pseudomonas MAG_00001	286.47	286.4703.con.0003	fig|286.4703.peg.526	PATRIC.286.4703.286.4703.con.0003.CDS.222022.222540.rev	PATRIC	CDS	222022	222540	519	PLF_286_00033233	PGF_03965498	172	hypothetical protein
Pseudomonas MAG_00001	286.47	286.4703.con.0003	fig|286.4703.peg.527	PATRIC.286.4703.286.4703.con.0003.CDS.222552.223052.rev	PATRIC	CDS	222552	223052	501	PLF_286_00151522	PGF_06276282	166	Nicotinamide-nucleotide amidase (EC 3.5.1.42)	GO:0019159|nicotinamide-nucleotide amidase activity
Pseudomonas MAG_00001	286.47	286.4703.con.0003	fig|286.4703.peg.528	PATRIC.286.4703.286.4703.con.0003.CDS.223221.223832.fwd	PATRIC	CDS	223221	223832	612	PLF_286_00014409	PGF_00404399	203	probable membrane protein YPO2362
Pseudomonas MAG_00001	286.47	286.4703.con.0003	fig|286.4703.peg.529	PATRIC.286.4703.286.4703.con.0003.CDS.224001.226613.rev	PATRIC	CDS	224001	226613	2613	PLF_286_00043285	PGF_00017227	870	ATP-dependent DNA ligase (EC 6.5.1.1) clustered with Ku protein, LigD	GO:0003910|DNA ligase (ATP) activity
Pseudomonas MAG_00001	286.47	286.4703.con.0003	fig|286.4703.peg.347	PATRIC.286.4703.286.4703.con.0003.CDS.22422.24845.fwd	PATRIC	CDS	22422	24845	2424	PLF_286_00006576	PGF_03002738	807	TonB-dependent ferric achromobactin receptor protein
Pseudomonas MAG_00001	286.47	286.4703.con.0003	fig|286.4703.peg.530	PATRIC.286.4703.286.4703.con.0003.CDS.226610.227761.rev	PATRIC	CDS	226610	227761	1152	PLF_286_00442932	PGF_08225224	383	hypothetical protein
Pseudomonas MAG_00001	286.47	286.4703.con.0003	fig|286.4703.peg.531	PATRIC.286.4703.286.4703.con.0003.CDS.227745.228758.rev	PATRIC	CDS	227745	228758	1014	PLF_286_00015855	PGF_09537238	337	HemK family modification methylase PA2179
Pseudomonas MAG_00001	286.47	286.4703.con.0003	fig|286.4703.peg.532	PATRIC.286.4703.286.4703.con.0003.CDS.228769.230154.rev	PATRIC	CDS	228769	230154	1386	PLF_286_00293554	PGF_08225224	461	hypothetical protein
Pseudomonas MAG_00001	286.47	286.4703.con.0003	fig|286.4703.peg.533	PATRIC.286.4703.286.4703.con.0003.CDS.230347.231684.fwd	PATRIC	CDS	230347	231684	1338	PLF_286_00248956	PGF_08225224	445	hypothetical protein
Pseudomonas MAG_00001	286.47	286.4703.con.0003	fig|286.4703.peg.534	PATRIC.286.4703.286.4703.con.0003.CDS.231697.232233.rev	PATRIC	CDS	231697	232233	537	PLF_286_00007603	PGF_00134108	178	hypothetical protein
Pseudomonas MAG_00001	286.47	286.4703.con.0003	fig|286.4703.peg.535	PATRIC.286.4703.286.4703.con.0003.CDS.232393.232623.fwd	PATRIC	CDS	232393	232623	231		PGF_03981780	76	Amino acid transporters
Pseudomonas MAG_00001	286.47	286.4703.con.0003	fig|286.4703.peg.536	PATRIC.286.4703.286.4703.con.0003.CDS.232777.234705.rev	PATRIC	CDS	232777	234705	1929	PLF_286_00012813	PGF_10416542	642	Sensory box histidine kinase/response regulator
Pseudomonas MAG_00001	286.47	286.4703.con.0003	fig|286.4703.peg.537	PATRIC.286.4703.286.4703.con.0003.CDS.234820.237162.rev	PATRIC	CDS	234820	237162	2343	PLF_286_00009049	PGF_00423471	780	DinG family ATP-dependent helicase CPE1197
Pseudomonas MAG_00001	286.47	286.4703.con.0003	fig|286.4703.peg.538	PATRIC.286.4703.286.4703.con.0003.CDS.237159.238919.rev	PATRIC	CDS	237159	238919	1761	PLF_286_00373745	PGF_03856508	586	Hypothetical protein, restriction endonuclease-like VRR-NUC domain
Pseudomonas MAG_00001	286.47	286.4703.con.0003	fig|286.4703.peg.539	PATRIC.286.4703.286.4703.con.0003.CDS.239143.239367.fwd	PATRIC	CDS	239143	239367	225		PGF_01693134	74	FIG00955097: hypothetical protein
Pseudomonas MAG_00001	286.47	286.4703.con.0003	fig|286.4703.peg.540	PATRIC.286.4703.286.4703.con.0003.CDS.239488.241341.rev	PATRIC	CDS	239488	241341	1854	PLF_286_00008927	PGF_00016988	617	Lipase
Pseudomonas MAG_00001	286.47	286.4703.con.0003	fig|286.4703.peg.332	PATRIC.286.4703.286.4703.con.0003.CDS.2411.3595.rev	PATRIC	CDS	2411	3595	1185	PLF_286_00016546	PGF_00019193	394	Mandelate racemase /muconate lactonizing enzyme related protein (MR/MLE)
Pseudomonas MAG_00001	286.47	286.4703.con.0003	fig|286.4703.peg.541	PATRIC.286.4703.286.4703.con.0003.CDS.241571.244663.rev	PATRIC	CDS	241571	244663	3093	PLF_286_00014564	PGF_00051237	1030	Serine protease
Pseudomonas MAG_00001	286.47	286.4703.con.0003	fig|286.4703.peg.542	PATRIC.286.4703.286.4703.con.0003.CDS.244841.246190.rev	PATRIC	CDS	244841	246190	1350	PLF_286_00009361	PGF_00063246	449	Type I secretion outer membrane protein, TolC family @ ABC-type protease exporter, outer membrane component PrtF/AprF
Pseudomonas MAG_00001	286.47	286.4703.con.0003	fig|286.4703.peg.543	PATRIC.286.4703.286.4703.con.0003.CDS.246205.247539.rev	PATRIC	CDS	246205	247539	1335	PLF_286_00009305	PGF_00063230	444	Type I secretion membrane fusion protein, HlyD family @ ABC-type protease exporter, membrane fusion protein (MFP) family component PrtE/AprE
Pseudomonas MAG_00001	286.47	286.4703.con.0003	fig|286.4703.peg.544	PATRIC.286.4703.286.4703.con.0003.CDS.247536.249314.rev	PATRIC	CDS	247536	249314	1779	PLF_286_00007014	PGF_00063264	592	Type I secretion system ATPase @ ABC-type protease exporter, ATP-binding component PrtD/AprD
Pseudomonas MAG_00001	286.47	286.4703.con.0003	fig|286.4703.peg.348	PATRIC.286.4703.286.4703.con.0003.CDS.24882.25358.rev	PATRIC	CDS	24882	25358	477	PLF_286_00006503	PGF_00048848	158	Ribosomal protein S3AE
Pseudomonas MAG_00001	286.47	286.4703.con.0003	fig|286.4703.peg.545	PATRIC.286.4703.286.4703.con.0003.CDS.249456.249809.rev	PATRIC	CDS	249456	249809	354	PLF_286_00028448	PGF_02986252	117	Alkaline proteinase inhibitor precursor
Pseudomonas MAG_00001	286.47	286.4703.con.0003	fig|286.4703.peg.546	PATRIC.286.4703.286.4703.con.0003.CDS.250006.251460.rev	PATRIC	CDS	250006	251460	1455	PLF_286_00006391	PGF_08681671	484	Secreted alkaline metalloproteinase (EC 3.4.24.-), PrtA/B/C/G homolog
Pseudomonas MAG_00001	286.47	286.4703.con.0003	fig|286.4703.peg.547	PATRIC.286.4703.286.4703.con.0003.CDS.251801.252697.rev	PATRIC	CDS	251801	252697	897	PLF_286_00009680	PGF_07987589	298	Transcriptional regulator, LysR family
Pseudomonas MAG_00001	286.47	286.4703.con.0003	fig|286.4703.peg.548	PATRIC.286.4703.286.4703.con.0003.CDS.252829.254292.fwd	PATRIC	CDS	252829	254292	1464	PLF_286_00107523	PGF_09996723	487	Uncharacterized MFS-type transporter
Pseudomonas MAG_00001	286.47	286.4703.con.0003	fig|286.4703.peg.549	PATRIC.286.4703.286.4703.con.0003.CDS.254486.254764.fwd	PATRIC	CDS	254486	254764	279	PLF_286_00006845	PGF_00302320	92	hypothetical protein
Pseudomonas MAG_00001	286.47	286.4703.con.0003	fig|286.4703.peg.550	PATRIC.286.4703.286.4703.con.0003.CDS.254874.257342.rev	PATRIC	CDS	254874	257342	2469	PLF_286_00008408	PGF_00041225	822	Putative helicase
Pseudomonas MAG_00001	286.47	286.4703.con.0003	fig|286.4703.peg.349	PATRIC.286.4703.286.4703.con.0003.CDS.25720.26199.rev	PATRIC	CDS	25720	26199	480	PLF_286_00001129	PGF_00415849	159	COGs COG3558
Pseudomonas MAG_00001	286.47	286.4703.con.0003	fig|286.4703.peg.551	PATRIC.286.4703.286.4703.con.0003.CDS.257579.258274.fwd	PATRIC	CDS	257579	258274	696	PLF_286_00007714	PGF_08462977	231	Pirin
Pseudomonas MAG_00001	286.47	286.4703.con.0003	fig|286.4703.peg.552	PATRIC.286.4703.286.4703.con.0003.CDS.258348.259994.rev	PATRIC	CDS	258348	259994	1647	PLF_286_00006016	PGF_00033479	548	Phosphoglucomutase (EC 5.4.2.2)	GO:0004614|phosphoglucomutase activity
Pseudomonas MAG_00001	286.47	286.4703.con.0003	fig|286.4703.peg.553	PATRIC.286.4703.286.4703.con.0003.CDS.260086.261483.rev	PATRIC	CDS	260086	261483	1398	PLF_286_00046169	PGF_06775354	465	DNA-binding transcriptional regulator, MocR family / aminotransferase domain
Pseudomonas MAG_00001	286.47	286.4703.con.0003	fig|286.4703.peg.554	PATRIC.286.4703.286.4703.con.0003.CDS.261580.263046.rev	PATRIC	CDS	261580	263046	1467	PLF_286_00024961	PGF_05426213	488	hypothetical protein
Pseudomonas MAG_00001	286.47	286.4703.con.0003	fig|286.4703.peg.350	PATRIC.286.4703.286.4703.con.0003.CDS.26242.26805.rev	PATRIC	CDS	26242	26805	564	PLF_286_00008986	PGF_07182652	187	Transcriptional regulator, AcrR family
Pseudomonas MAG_00001	286.47	286.4703.con.0003	fig|286.4703.peg.555	PATRIC.286.4703.286.4703.con.0003.CDS.263747.264772.rev	PATRIC	CDS	263747	264772	1026	PLF_286_00008562	PGF_12939402	341	Quinone oxidoreductase (EC 1.6.5.5)	GO:0003960|NADPH:quinone reductase activity
Pseudomonas MAG_00001	286.47	286.4703.con.0003	fig|286.4703.peg.556	PATRIC.286.4703.286.4703.con.0003.CDS.265030.265944.fwd	PATRIC	CDS	265030	265944	915	PLF_286_00001057	PGF_00058623	304	Transcriptional regulator MexT
Pseudomonas MAG_00001	286.47	286.4703.con.0003	fig|286.4703.peg.557	PATRIC.286.4703.286.4703.con.0003.CDS.266353.266754.rev	PATRIC	CDS	266353	266754	402	PLF_286_00061471	PGF_07273622	133	Xylose isomerase-like TIM-barrel protein YfiH
Pseudomonas MAG_00001	286.47	286.4703.con.0003	fig|286.4703.peg.558	PATRIC.286.4703.286.4703.con.0003.CDS.267014.268342.rev	PATRIC	CDS	267014	268342	1329			442	Methyl-accepting chemotaxis sensor/transducer protein
Pseudomonas MAG_00001	286.47	286.4703.con.0003	fig|286.4703.peg.559	PATRIC.286.4703.286.4703.con.0003.CDS.268599.269963.rev	PATRIC	CDS	268599	269963	1365	PLF_286_00007566	PGF_00425769	454	FIG002188: hypothetical protein
Pseudomonas MAG_00001	286.47	286.4703.con.0003	fig|286.4703.peg.351	PATRIC.286.4703.286.4703.con.0003.CDS.26928.28271.fwd	PATRIC	CDS	26928	28271	1344	PLF_286_00006754	PGF_00414976	447	CDP-diacylglycerol--serine O-phosphatidyltransferase (EC 2.7.8.8)	GO:0003882|CDP-diacylglycerol-serine O-phosphatidyltransferase activity
Pseudomonas MAG_00001	286.47	286.4703.con.0003	fig|286.4703.peg.560	PATRIC.286.4703.286.4703.con.0003.CDS.270004.271905.rev	PATRIC	CDS	270004	271905	1902			633	hypothetical protein
Pseudomonas MAG_00001	286.47	286.4703.con.0003	fig|286.4703.peg.561	PATRIC.286.4703.286.4703.con.0003.CDS.272348.273913.rev	PATRIC	CDS	272348	273913	1566			521	Long-chain-fatty-acid--CoA ligase (EC 6.2.1.3)	GO:0004467|long-chain fatty acid-CoA ligase activity
Pseudomonas MAG_00001	286.47	286.4703.con.0003	fig|286.4703.peg.562	PATRIC.286.4703.286.4703.con.0003.CDS.274067.274879.rev	PATRIC	CDS	274067	274879	813		PGF_03210551	270	Enoyl-CoA hydratase (EC 4.2.1.17)	GO:0004300|enoyl-CoA hydratase activity
Pseudomonas MAG_00001	286.47	286.4703.con.0003	fig|286.4703.peg.563	PATRIC.286.4703.286.4703.con.0003.CDS.275253.275384.rev	PATRIC	CDS	275253	275384	132			43	hypothetical protein
Pseudomonas MAG_00001	286.47	286.4703.con.0003	fig|286.4703.peg.564	PATRIC.286.4703.286.4703.con.0003.CDS.275400.275648.fwd	PATRIC	CDS	275400	275648	249			82	hypothetical protein
Pseudomonas MAG_00001	286.47	286.4703.con.0003	fig|286.4703.peg.565	PATRIC.286.4703.286.4703.con.0003.CDS.275742.276875.rev	PATRIC	CDS	275742	276875	1134			377	Alpha-methylacyl-CoA racemase (EC 5.1.99.4)	GO:0008111|alpha-methylacyl-CoA racemase activity
Pseudomonas MAG_00001	286.47	286.4703.con.0003	fig|286.4703.peg.566	PATRIC.286.4703.286.4703.con.0003.CDS.276945.278060.rev	PATRIC	CDS	276945	278060	1116	PLF_286_00109610	PGF_07121146	371	hypothetical protein
Pseudomonas MAG_00001	286.47	286.4703.con.0003	fig|286.4703.peg.567	PATRIC.286.4703.286.4703.con.0003.CDS.278063.278542.rev	PATRIC	CDS	278063	278542	480			159	hypothetical protein
Pseudomonas MAG_00001	286.47	286.4703.con.0003	fig|286.4703.peg.568	PATRIC.286.4703.286.4703.con.0003.CDS.278539.279552.rev	PATRIC	CDS	278539	279552	1014			337	hypothetical protein
Pseudomonas MAG_00001	286.47	286.4703.con.0003	fig|286.4703.peg.569	PATRIC.286.4703.286.4703.con.0003.CDS.279750.280538.rev	PATRIC	CDS	279750	280538	789			262	Enoyl-CoA hydratase (EC 4.2.1.17)	GO:0004300|enoyl-CoA hydratase activity
Pseudomonas MAG_00001	286.47	286.4703.con.0003	fig|286.4703.peg.570	PATRIC.286.4703.286.4703.con.0003.CDS.280563.281735.rev	PATRIC	CDS	280563	281735	1173	PLF_286_00002572	PGF_10428547	390	Acyl-CoA dehydrogenase
Pseudomonas MAG_00001	286.47	286.4703.con.0003	fig|286.4703.peg.571	PATRIC.286.4703.286.4703.con.0003.CDS.281765.282931.rev	PATRIC	CDS	281765	282931	1167	PLF_286_00249338	PGF_10428547	388	Acyl-CoA dehydrogenase
Pseudomonas MAG_00001	286.47	286.4703.con.0003	fig|286.4703.peg.352	PATRIC.286.4703.286.4703.con.0003.CDS.28283.29299.fwd	PATRIC	CDS	28283	29299	1017	PLF_286_00007701	PGF_01671660	338	Transcriptional regulator, AraC family
Pseudomonas MAG_00001	286.47	286.4703.con.0003	fig|286.4703.peg.572	PATRIC.286.4703.286.4703.con.0003.CDS.282978.283436.rev	PATRIC	CDS	282978	283436	459	PLF_286_00044118	PGF_09501275	152	MaoC-like dehydratase
Pseudomonas MAG_00001	286.47	286.4703.con.0003	fig|286.4703.peg.573	PATRIC.286.4703.286.4703.con.0003.CDS.283719.284612.fwd	PATRIC	CDS	283719	284612	894	PLF_286_00366579	PGF_10532194	297	Oxidoreductase, short-chain dehydrogenase/reductase family
Pseudomonas MAG_00001	286.47	286.4703.con.0003	fig|286.4703.peg.574	PATRIC.286.4703.286.4703.con.0003.CDS.284636.285562.fwd	PATRIC	CDS	284636	285562	927	PLF_286_00002964	PGF_10563189	308	Dehydrogenases with different specificities (related to short-chain alcohol dehydrogenases)
Pseudomonas MAG_00001	286.47	286.4703.con.0003	fig|286.4703.peg.575	PATRIC.286.4703.286.4703.con.0003.CDS.285615.286499.rev	PATRIC	CDS	285615	286499	885			294	hypothetical protein
Pseudomonas MAG_00001	286.47	286.4703.con.0003	fig|286.4703.peg.576	PATRIC.286.4703.286.4703.con.0003.CDS.286674.288143.fwd	PATRIC	CDS	286674	288143	1470			489	Hydroxymethylglutaryl-CoA synthase (EC 2.3.3.10) / conserved protein associated with acetyl-CoA C-acyltransferase	GO:0004421|hydroxymethylglutaryl-CoA synthase activity
Pseudomonas MAG_00001	286.47	286.4703.con.0003	fig|286.4703.peg.577	PATRIC.286.4703.286.4703.con.0003.CDS.288136.289332.fwd	PATRIC	CDS	288136	289332	1197	PLF_286_00204135	PGF_10481220	398	3-ketoacyl-CoA thiolase
Pseudomonas MAG_00001	286.47	286.4703.con.0003	fig|286.4703.peg.578	PATRIC.286.4703.286.4703.con.0003.CDS.289470.290090.fwd	PATRIC	CDS	289470	290090	621	PLF_286_00244530	PGF_01053049	206	Transcriptional regulator, MarR family
Pseudomonas MAG_00001	286.47	286.4703.con.0003	fig|286.4703.peg.579	PATRIC.286.4703.286.4703.con.0003.CDS.290269.291531.rev	PATRIC	CDS	290269	291531	1263	PLF_286_00250340	PGF_05689946	420	4-hydroxybutyrate coenzyme A transferase
Pseudomonas MAG_00001	286.47	286.4703.con.0003	fig|286.4703.peg.580	PATRIC.286.4703.286.4703.con.0003.CDS.291531.291971.rev	PATRIC	CDS	291531	291971	441			146	MaoC family protein
Pseudomonas MAG_00001	286.47	286.4703.con.0003	fig|286.4703.peg.581	PATRIC.286.4703.286.4703.con.0003.CDS.291968.292390.rev	PATRIC	CDS	291968	292390	423			140	hypothetical protein
Pseudomonas MAG_00001	286.47	286.4703.con.0003	fig|286.4703.peg.582	PATRIC.286.4703.286.4703.con.0003.CDS.292387.293685.rev	PATRIC	CDS	292387	293685	1299			432	Enoyl-CoA hydratase [isoleucine degradation] (EC 4.2.1.17) / 3-hydroxyacyl-CoA dehydrogenase (EC 1.1.1.35) / 3-hydroxybutyryl-CoA epimerase (EC 5.1.2.3)	GO:0004300|enoyl-CoA hydratase activity;GO:0003857|3-hydroxyacyl-CoA dehydrogenase activity;GO:0008692|3-hydroxybutyryl-CoA epimerase activity
Pseudomonas MAG_00001	286.47	286.4703.con.0003	fig|286.4703.peg.583	PATRIC.286.4703.286.4703.con.0003.CDS.293764.294555.rev	PATRIC	CDS	293764	294555	792	PLF_286_00249503	PGF_04148321	263	2-ketocyclohexanecarboxyl-CoA hydrolase
Pseudomonas MAG_00001	286.47	286.4703.con.0003	fig|286.4703.peg.584	PATRIC.286.4703.286.4703.con.0003.CDS.294591.295358.rev	PATRIC	CDS	294591	295358	768	PLF_286_00238036	PGF_06931083	255	2-hydroxycyclohexanecarboxyl-CoA dehydrogenase
Pseudomonas MAG_00001	286.47	286.4703.con.0003	fig|286.4703.peg.353	PATRIC.286.4703.286.4703.con.0003.CDS.29562.30533.fwd	PATRIC	CDS	29562	30533	972	PLF_286_00028372	PGF_00161562	323	dTDP-glucose 4,6-dehydratase (EC 4.2.1.46)	GO:0008460|dTDP-glucose 4,6-dehydratase activity
Pseudomonas MAG_00001	286.47	286.4703.con.0003	fig|286.4703.peg.585	PATRIC.286.4703.286.4703.con.0003.CDS.296083.298083.fwd	PATRIC	CDS	296083	298083	2001	PLF_286_00074645	PGF_01383123	666	Acetoacetyl-CoA synthetase (EC 6.2.1.16)	GO:0030729|acetoacetate-CoA ligase activity
Pseudomonas MAG_00001	286.47	286.4703.con.0003	fig|286.4703.peg.586	PATRIC.286.4703.286.4703.con.0003.CDS.298098.299282.fwd	PATRIC	CDS	298098	299282	1185	PLF_286_00008537	PGF_08262214	394	3-ketoacyl-CoA thiolase (EC 2.3.1.16) @ Acetyl-CoA acetyltransferase (EC 2.3.1.9)	GO:0003988|acetyl-CoA C-acyltransferase activity;GO:0003985|acetyl-CoA C-acetyltransferase activity
Pseudomonas MAG_00001	286.47	286.4703.con.0003	fig|286.4703.peg.587	PATRIC.286.4703.286.4703.con.0003.CDS.299317.299928.fwd	PATRIC	CDS	299317	299928	612			203	Transcriptional regulator, TetR family
Pseudomonas MAG_00001	286.47	286.4703.con.0003	fig|286.4703.peg.588	PATRIC.286.4703.286.4703.con.0003.CDS.300167.300946.fwd	PATRIC	CDS	300167	300946	780	PLF_286_00002415	PGF_01555249	259	Enoyl-CoA hydratase (EC 4.2.1.17) => degradation of branched-chain amino acids and alpha-keto acids	GO:0004300|enoyl-CoA hydratase activity
Pseudomonas MAG_00001	286.47	286.4703.con.0003	fig|286.4703.peg.589	PATRIC.286.4703.286.4703.con.0003.CDS.301231.302679.rev	PATRIC	CDS	301231	302679	1449	PLF_286_00008332	PGF_02167870	482	Sensory histidine kinase QseC
Pseudomonas MAG_00001	286.47	286.4703.con.0003	fig|286.4703.peg.590	PATRIC.286.4703.286.4703.con.0003.CDS.302676.303338.rev	PATRIC	CDS	302676	303338	663	PLF_286_00007871	PGF_01928821	220	Two-component system response regulator QseB
Pseudomonas MAG_00001	286.47	286.4703.con.0003	fig|286.4703.peg.591	PATRIC.286.4703.286.4703.con.0003.CDS.303486.303752.fwd	PATRIC	CDS	303486	303752	267	PLF_286_00007100	PGF_08990023	88	hypothetical protein
Pseudomonas MAG_00001	286.47	286.4703.con.0003	fig|286.4703.peg.592	PATRIC.286.4703.286.4703.con.0003.CDS.303752.304297.fwd	PATRIC	CDS	303752	304297	546	PLF_286_00008497	PGF_03014893	181	Cytochrome b561 family protein
Pseudomonas MAG_00001	286.47	286.4703.con.0003	fig|286.4703.peg.593	PATRIC.286.4703.286.4703.con.0003.CDS.304402.305337.rev	PATRIC	CDS	304402	305337	936	PLF_286_00432313	PGF_00473556	311	hypothetical protein
Pseudomonas MAG_00001	286.47	286.4703.con.0003	fig|286.4703.peg.354	PATRIC.286.4703.286.4703.con.0003.CDS.30560.31303.fwd	PATRIC	CDS	30560	31303	744	PLF_286_00010928	PGF_00009518	247	Glycosyl transferase, group 2 family
Pseudomonas MAG_00001	286.47	286.4703.con.0003	fig|286.4703.peg.594	PATRIC.286.4703.286.4703.con.0003.CDS.305690.305857.fwd	PATRIC	CDS	305690	305857	168			55	hypothetical protein
Pseudomonas MAG_00001	286.47	286.4703.con.0003	fig|286.4703.peg.595	PATRIC.286.4703.286.4703.con.0003.CDS.305901.306956.fwd	PATRIC	CDS	305901	306956	1056	PLF_286_00014528	PGF_00039101	351	Aldoxime dehydratase
Pseudomonas MAG_00001	286.47	286.4703.con.0003	fig|286.4703.peg.596	PATRIC.286.4703.286.4703.con.0003.CDS.307044.307910.fwd	PATRIC	CDS	307044	307910	867	PLF_286_00062166	PGF_00046045	288	QbdB
Pseudomonas MAG_00001	286.47	286.4703.con.0003	fig|286.4703.peg.597	PATRIC.286.4703.286.4703.con.0003.CDS.308017.308541.fwd	PATRIC	CDS	308017	308541	525	PLF_286_00024655	PGF_01043155	174	Cyanoglobin; Hemoglobin-like protein HbN
Pseudomonas MAG_00001	286.47	286.4703.con.0003	fig|286.4703.peg.598	PATRIC.286.4703.286.4703.con.0003.CDS.308779.310293.fwd	PATRIC	CDS	308779	310293	1515	PLF_286_00014354	PGF_00049805	504	Amidase clustered with urea ABC transporter and nitrile hydratase functions
Pseudomonas MAG_00001	286.47	286.4703.con.0003	fig|286.4703.peg.599	PATRIC.286.4703.286.4703.con.0003.CDS.310369.311007.fwd	PATRIC	CDS	310369	311007	639	PLF_286_00023266	PGF_00418275	212	Cobalt-containing nitrile hydratase subunit alpha (EC 4.2.1.84)	GO:0018822|nitrile hydratase activity;GO:0018822|indole-3-acetonitrile nitrile hydratase activity
Pseudomonas MAG_00001	286.47	286.4703.con.0003	fig|286.4703.peg.600	PATRIC.286.4703.286.4703.con.0003.CDS.311027.311680.fwd	PATRIC	CDS	311027	311680	654	PLF_286_00032126	PGF_00418276	217	Cobalt-containing nitrile hydratase subunit beta (EC 4.2.1.84)	GO:0018822|nitrile hydratase activity;GO:0018822|indole-3-acetonitrile nitrile hydratase activity
Pseudomonas MAG_00001	286.47	286.4703.con.0003	fig|286.4703.peg.601	PATRIC.286.4703.286.4703.con.0003.CDS.311677.312117.fwd	PATRIC	CDS	311677	312117	441	PLF_286_00055750	PGF_00409734	146	putative metal chaperone, involved in Fe-nitrile hydratase activation, GTPase of COG0523 family
Pseudomonas MAG_00001	286.47	286.4703.con.0003	fig|286.4703.peg.602	PATRIC.286.4703.286.4703.con.0003.CDS.312177.312854.fwd	PATRIC	CDS	312177	312854	678	PLF_286_00152552	PGF_00035785	225	Predicted cobalt transporter CbtC
Pseudomonas MAG_00001	286.47	286.4703.con.0003	fig|286.4703.peg.603	PATRIC.286.4703.286.4703.con.0003.CDS.312967.314256.fwd	PATRIC	CDS	312967	314256	1290	PLF_286_00054149	PGF_03013970	429	Methyl-accepting chemotaxis protein
Pseudomonas MAG_00001	286.47	286.4703.con.0003	fig|286.4703.peg.355	PATRIC.286.4703.286.4703.con.0003.CDS.31305.31598.fwd	PATRIC	CDS	31305	31598	294	PLF_286_00021017	PGF_00905055	97	hypothetical protein
Pseudomonas MAG_00001	286.47	286.4703.con.0003	fig|286.4703.peg.604	PATRIC.286.4703.286.4703.con.0003.CDS.314353.315609.rev	PATRIC	CDS	314353	315609	1257	PLF_286_00360216	PGF_10416837	418	hypothetical protein
Pseudomonas MAG_00001	286.47	286.4703.con.0003	fig|286.4703.peg.605	PATRIC.286.4703.286.4703.con.0003.CDS.315757.317205.rev	PATRIC	CDS	315757	317205	1449	PLF_286_00013900	PGF_00778630	482	Uncharacterized amino acid permease, GabP family
Pseudomonas MAG_00001	286.47	286.4703.con.0003	fig|286.4703.peg.356	PATRIC.286.4703.286.4703.con.0003.CDS.31603.33123.fwd	PATRIC	CDS	31603	33123	1521	PLF_286_00012291	PGF_03899846	506	dolichyl-phosphate-mannose-protein mannosyltransferase family protein
Pseudomonas MAG_00001	286.47	286.4703.con.0003	fig|286.4703.peg.606	PATRIC.286.4703.286.4703.con.0003.CDS.317399.318139.rev	PATRIC	CDS	317399	318139	741	PLF_286_00026690	PGF_08238312	246	Transcriptional regulator, IclR family
Pseudomonas MAG_00001	286.47	286.4703.con.0003	fig|286.4703.peg.607	PATRIC.286.4703.286.4703.con.0003.CDS.318198.319166.rev	PATRIC	CDS	318198	319166	969	PLF_286_00016664	PGF_10409999	322	Ethanolamine operon regulatory protein
Pseudomonas MAG_00001	286.47	286.4703.con.0003	fig|286.4703.peg.608	PATRIC.286.4703.286.4703.con.0003.CDS.319382.320755.fwd	PATRIC	CDS	319382	320755	1374	PLF_286_00016157	PGF_08186100	457	Pyridoxal phosphate-dependent aminotransferase
Pseudomonas MAG_00001	286.47	286.4703.con.0003	fig|286.4703.peg.609	PATRIC.286.4703.286.4703.con.0003.CDS.320794.322248.fwd	PATRIC	CDS	320794	322248	1455	PLF_286_00016526	PGF_07597988	484	Aldehyde dehydrogenase (EC 1.2.1.3)	GO:0004029|aldehyde dehydrogenase (NAD) activity
Pseudomonas MAG_00001	286.47	286.4703.con.0003	fig|286.4703.peg.610	PATRIC.286.4703.286.4703.con.0003.CDS.322354.322917.fwd	PATRIC	CDS	322354	322917	564	PLF_286_00016820	PGF_06457203	187	Cytochrome b561
Pseudomonas MAG_00001	286.47	286.4703.con.0003	fig|286.4703.peg.611	PATRIC.286.4703.286.4703.con.0003.CDS.323133.324470.rev	PATRIC	CDS	323133	324470	1338	PLF_286_00030367	PGF_08225224	445	hypothetical protein
Pseudomonas MAG_00001	286.47	286.4703.con.0003	fig|286.4703.peg.612	PATRIC.286.4703.286.4703.con.0003.CDS.324699.325082.fwd	PATRIC	CDS	324699	325082	384	PLF_286_00023040	PGF_02984445	127	hypothetical protein
Pseudomonas MAG_00001	286.47	286.4703.con.0003	fig|286.4703.peg.613	PATRIC.286.4703.286.4703.con.0003.CDS.325147.325911.fwd	PATRIC	CDS	325147	325911	765	PLF_286_00024188	PGF_08225224	254	hypothetical protein
Pseudomonas MAG_00001	286.47	286.4703.con.0003	fig|286.4703.peg.614	PATRIC.286.4703.286.4703.con.0003.CDS.325945.327453.fwd	PATRIC	CDS	325945	327453	1509	PLF_286_00021295	PGF_08225224	502	hypothetical protein
Pseudomonas MAG_00001	286.47	286.4703.con.0003	fig|286.4703.peg.615	PATRIC.286.4703.286.4703.con.0003.CDS.327475.327957.fwd	PATRIC	CDS	327475	327957	483	PLF_286_00280023	PGF_08225224	160	hypothetical protein
Pseudomonas MAG_00001	286.47	286.4703.con.0003	fig|286.4703.peg.616	PATRIC.286.4703.286.4703.con.0003.CDS.327998.328486.fwd	PATRIC	CDS	327998	328486	489	PLF_286_00294312	PGF_07720607	162	putative membrane protein
Pseudomonas MAG_00001	286.47	286.4703.con.0003	fig|286.4703.peg.617	PATRIC.286.4703.286.4703.con.0003.CDS.328486.329220.fwd	PATRIC	CDS	328486	329220	735	PLF_286_00025179	PGF_02985114	244	hypothetical protein
Pseudomonas MAG_00001	286.47	286.4703.con.0003	fig|286.4703.peg.618	PATRIC.286.4703.286.4703.con.0003.CDS.329217.330149.fwd	PATRIC	CDS	329217	330149	933	PLF_286_00360214	PGF_10367338	310	hypothetical protein
Pseudomonas MAG_00001	286.47	286.4703.con.0003	fig|286.4703.peg.619	PATRIC.286.4703.286.4703.con.0003.CDS.330173.330853.fwd	PATRIC	CDS	330173	330853	681	PLF_286_00082991	PGF_02989617	226	ABC transporter in pyoverdin gene cluster, ATP- binding component
Pseudomonas MAG_00001	286.47	286.4703.con.0003	fig|286.4703.peg.620	PATRIC.286.4703.286.4703.con.0003.CDS.330850.331755.fwd	PATRIC	CDS	330850	331755	906	PLF_286_00024402	PGF_07566885	301	ABC transporter in pyoverdin gene cluster, permease component
Pseudomonas MAG_00001	286.47	286.4703.con.0003	fig|286.4703.peg.621	PATRIC.286.4703.286.4703.con.0003.CDS.331752.332744.fwd	PATRIC	CDS	331752	332744	993	PLF_286_00063251	PGF_06562721	330	hypothetical protein
Pseudomonas MAG_00001	286.47	286.4703.con.0003	fig|286.4703.peg.622	PATRIC.286.4703.286.4703.con.0003.CDS.332800.333090.fwd	PATRIC	CDS	332800	333090	291		PGF_08225224	96	hypothetical protein
Pseudomonas MAG_00001	286.47	286.4703.con.0003	fig|286.4703.peg.623	PATRIC.286.4703.286.4703.con.0003.CDS.333099.333926.fwd	PATRIC	CDS	333099	333926	828	PLF_286_00297278	PGF_00264236	275	hypothetical protein
Pseudomonas MAG_00001	286.47	286.4703.con.0003	fig|286.4703.peg.357	PATRIC.286.4703.286.4703.con.0003.CDS.33385.35049.fwd	PATRIC	CDS	33385	35049	1665	PLF_286_00157717	PGF_00033278	554	Acyl-CoA synthetases (AMP-forming)/AMP-acid ligases
Pseudomonas MAG_00001	286.47	286.4703.con.0003	fig|286.4703.peg.624	PATRIC.286.4703.286.4703.con.0003.CDS.333954.335240.rev	PATRIC	CDS	333954	335240	1287	PLF_286_00224707	PGF_06652053	428	3-oxoacyl-[acyl-carrier-protein] synthase, KASII (EC 2.3.1.179)	GO:0033817|beta-ketoacyl-acyl-carrier-protein synthase II activity
Pseudomonas MAG_00001	286.47	286.4703.con.0003	fig|286.4703.peg.625	PATRIC.286.4703.286.4703.con.0003.CDS.335294.338374.rev	PATRIC	CDS	335294	338374	3081	PLF_286_00021124	PGF_01395856	1026	RND efflux system, inner membrane transporter KPN_02144
Pseudomonas MAG_00001	286.47	286.4703.con.0003	fig|286.4703.peg.626	PATRIC.286.4703.286.4703.con.0003.CDS.338371.339480.rev	PATRIC	CDS	338371	339480	1110	PLF_286_00108214	PGF_00394669	369	RND efflux system, membrane fusion protein KPN_02145
Pseudomonas MAG_00001	286.47	286.4703.con.0003	fig|286.4703.peg.627	PATRIC.286.4703.286.4703.con.0003.CDS.339699.341162.fwd	PATRIC	CDS	339699	341162	1464	PLF_286_00009741	PGF_00689884	487	Efflux transport system, outer membrane factor (OMF) lipoprotein XCC0419
Pseudomonas MAG_00001	286.47	286.4703.con.0003	fig|286.4703.peg.628	PATRIC.286.4703.286.4703.con.0003.CDS.341299.341457.fwd	PATRIC	CDS	341299	341457	159	PLF_286_00175259	PGF_06195038	52	Ketoacyl reductase hetN (EC 1.3.1.-)	GO:0016631|enoyl-[acyl-carrier-protein] reductase activity;GO:0016631|2,3-dihydroxy-2,3-dihydro-phenylpropionate dehydrogenase activity;GO:0016631|cis-2,3-dihydrodiol DDT dehydrogenase activity;GO:0016631|trans-9R,10R-dihydrodiolphenanthrene dehydrogenase activity;GO:0016631|cis-chlorobenzene dihydrodiol dehydrogenase activity;GO:0016631|2,5-dichloro-2,5-cyclohexadiene-1,4-diol dehydrogenase acti…
Pseudomonas MAG_00001	286.47	286.4703.con.0003	fig|286.4703.peg.629	PATRIC.286.4703.286.4703.con.0003.CDS.341560.342180.rev	PATRIC	CDS	341560	342180	621	PLF_286_00009214	PGF_00745988	206	Transcriptional regulator KPN_02146, AcrR family
Pseudomonas MAG_00001	286.47	286.4703.con.0003	fig|286.4703.peg.630	PATRIC.286.4703.286.4703.con.0003.CDS.342308.342733.rev	PATRIC	CDS	342308	342733	426	PLF_286_00016005	PGF_01409008	141	Putative dioxygenase
Pseudomonas MAG_00001	286.47	286.4703.con.0003	fig|286.4703.peg.631	PATRIC.286.4703.286.4703.con.0003.CDS.343104.343868.fwd	PATRIC	CDS	343104	343868	765	PLF_286_00098061	PGF_02973903	254	hypothetical protein
Pseudomonas MAG_00001	286.47	286.4703.con.0003	fig|286.4703.peg.632	PATRIC.286.4703.286.4703.con.0003.CDS.344014.345267.fwd	PATRIC	CDS	344014	345267	1254	PLF_286_00006135	PGF_02799045	417	Multidrug efflux system, membrane fusion component => MexE of MexEF-OprN system
Pseudomonas MAG_00001	286.47	286.4703.con.0003	fig|286.4703.peg.633	PATRIC.286.4703.286.4703.con.0003.CDS.345283.348462.fwd	PATRIC	CDS	345283	348462	3180	PLF_286_00000041	PGF_02977049	1059	Multidrug efflux system, inner membrane proton/drug antiporter (RND type) => MexF of MexEF-OprN system
Pseudomonas MAG_00001	286.47	286.4703.con.0003	fig|286.4703.peg.634	PATRIC.286.4703.286.4703.con.0003.CDS.348459.349880.fwd	PATRIC	CDS	348459	349880	1422	PLF_286_00005809	PGF_00028294	473	Multidrug efflux system, outer membrane factor lipoprotein => OprN of MexEF-OprN system
Pseudomonas MAG_00001	286.47	286.4703.con.0003	fig|286.4703.peg.635	PATRIC.286.4703.286.4703.con.0003.CDS.350183.350299.fwd	PATRIC	CDS	350183	350299	117	PLF_286_00322492	PGF_08225224	38	hypothetical protein
Pseudomonas MAG_00001	286.47	286.4703.con.0003	fig|286.4703.peg.636	PATRIC.286.4703.286.4703.con.0003.CDS.350361.351419.fwd	PATRIC	CDS	350361	351419	1059	PLF_286_00009825	PGF_03026447	352	FIG140336: TPR domain protein
Pseudomonas MAG_00001	286.47	286.4703.con.0003	fig|286.4703.peg.358	PATRIC.286.4703.286.4703.con.0003.CDS.35066.35827.fwd	PATRIC	CDS	35066	35827	762	PLF_286_00008249	PGF_08749254	253	3-hydroxyacyl-CoA dehydrogenase [isoleucine degradation] (EC 1.1.1.35)	GO:0003857|3-hydroxyacyl-CoA dehydrogenase activity
Pseudomonas MAG_00001	286.47	286.4703.con.0003	fig|286.4703.peg.637	PATRIC.286.4703.286.4703.con.0003.CDS.351669.353171.fwd	PATRIC	CDS	351669	353171	1503	PLF_286_00010558	PGF_07857905	500	Circadian clock protein KaiC
Pseudomonas MAG_00001	286.47	286.4703.con.0003	fig|286.4703.peg.638	PATRIC.286.4703.286.4703.con.0003.CDS.353168.354838.fwd	PATRIC	CDS	353168	354838	1671	PLF_286_00010322	PGF_10416542	556	Sensory box histidine kinase/response regulator
Pseudomonas MAG_00001	286.47	286.4703.con.0003	fig|286.4703.peg.639	PATRIC.286.4703.286.4703.con.0003.CDS.355015.355392.rev	PATRIC	CDS	355015	355392	378	PLF_286_00014658	PGF_10393003	125	Sensory box histidine kinase/response regulator
Pseudomonas MAG_00001	286.47	286.4703.con.0003	fig|286.4703.peg.640	PATRIC.286.4703.286.4703.con.0003.CDS.355385.356665.rev	PATRIC	CDS	355385	356665	1281	PLF_286_00008080	PGF_01002169	426	Two-component system sensor histidine kinase/response regulator hybrid
Pseudomonas MAG_00001	286.47	286.4703.con.0003	fig|286.4703.peg.641	PATRIC.286.4703.286.4703.con.0003.CDS.356671.357258.rev	PATRIC	CDS	356671	357258	588	PLF_286_00017903	PGF_08225224	195	hypothetical protein
Pseudomonas MAG_00001	286.47	286.4703.con.0003	fig|286.4703.peg.642	PATRIC.286.4703.286.4703.con.0003.CDS.357255.358070.rev	PATRIC	CDS	357255	358070	816	PLF_286_00008701	PGF_00069785	271	MCP methyltransferase, CheR-type
Pseudomonas MAG_00001	286.47	286.4703.con.0003	fig|286.4703.peg.643	PATRIC.286.4703.286.4703.con.0003.CDS.358070.361552.rev	PATRIC	CDS	358070	361552	3483	PLF_286_00008674	PGF_02903939	1160	Two-component system sensor histidine kinase/response regulator hybrid
Pseudomonas MAG_00001	286.47	286.4703.con.0003	fig|286.4703.peg.359	PATRIC.286.4703.286.4703.con.0003.CDS.35841.37031.fwd	PATRIC	CDS	35841	37031	1191	PLF_286_00013799	PGF_03341473	396	3-ketoacyl-CoA thiolase [isoleucine degradation] (EC 2.3.1.16)	GO:0003988|acetyl-CoA C-acyltransferase activity
Pseudomonas MAG_00001	286.47	286.4703.con.0003	fig|286.4703.peg.333	PATRIC.286.4703.286.4703.con.0003.CDS.3612.4907.rev	PATRIC	CDS	3612	4907	1296	PLF_286_00016845	PGF_03123540	431	L-lyxonate transporter
Pseudomonas MAG_00001	286.47	286.4703.con.0003	fig|286.4703.peg.644	PATRIC.286.4703.286.4703.con.0003.CDS.361813.362184.fwd	PATRIC	CDS	361813	362184	372	PLF_286_00012071	PGF_00822697	123	Response regulator
Pseudomonas MAG_00001	286.47	286.4703.con.0003	fig|286.4703.peg.645	PATRIC.286.4703.286.4703.con.0003.CDS.362261.363553.fwd	PATRIC	CDS	362261	363553	1293	PLF_286_00105285	PGF_03101572	430	sugar transferase
Pseudomonas MAG_00001	286.47	286.4703.con.0003	fig|286.4703.peg.646	PATRIC.286.4703.286.4703.con.0003.CDS.363624.364529.fwd	PATRIC	CDS	363624	364529	906	PLF_286_00001342	PGF_04603442	301	Transcriptional regulator of various polyols utilization, AraC family
Pseudomonas MAG_00001	286.47	286.4703.con.0003	fig|286.4703.peg.647	PATRIC.286.4703.286.4703.con.0003.CDS.364837.366147.fwd	PATRIC	CDS	364837	366147	1311	PLF_286_00365691	PGF_00755303	436	Various polyols ABC transporter, substrate-binding protein
Pseudomonas MAG_00001	286.47	286.4703.con.0003	fig|286.4703.peg.648	PATRIC.286.4703.286.4703.con.0003.CDS.366305.367240.fwd	PATRIC	CDS	366305	367240	936	PLF_286_00001367	PGF_10569596	311	Various polyols ABC transporter, permease protein 1
Pseudomonas MAG_00001	286.47	286.4703.con.0003	fig|286.4703.peg.649	PATRIC.286.4703.286.4703.con.0003.CDS.367251.368081.fwd	PATRIC	CDS	367251	368081	831	PLF_286_00001352	PGF_03137254	276	Various polyols ABC transporter, permease protein 2
Pseudomonas MAG_00001	286.47	286.4703.con.0003	fig|286.4703.peg.650	PATRIC.286.4703.286.4703.con.0003.CDS.368121.369224.fwd	PATRIC	CDS	368121	369224	1104	PLF_286_00040671	PGF_10470207	367	Various polyols ABC transporter, ATP-binding protein
Pseudomonas MAG_00001	286.47	286.4703.con.0003	fig|286.4703.peg.651	PATRIC.286.4703.286.4703.con.0003.CDS.369240.370721.fwd	PATRIC	CDS	369240	370721	1482	PLF_286_00001781	PGF_00023328	493	Multiple polyol-specific dehydrogenase (EC 1.1.1.-)	GO:0000252|C-3 sterol dehydrogenase (C-4 sterol decarboxylase) activity;GO:0000252|aldo-keto reductase (NADP) activity;GO:0000252|isocitrate dehydrogenase activity;GO:0000252|mevaldate reductase activity;GO:0000252|gluconate dehydrogenase activity;GO:0000252|steroid dehydrogenase activity;GO:0000252|epoxide dehydrogenase activity;GO:0000252|5-exo-hydroxycamphor dehydrogenase activity;GO:0000252|2…
Pseudomonas MAG_00001	286.47	286.4703.con.0003	fig|286.4703.peg.360	PATRIC.286.4703.286.4703.con.0003.CDS.37041.38168.fwd	PATRIC	CDS	37041	38168	1128	PLF_286_00001389	PGF_08520701	375	Acyl-CoA dehydrogenase, short-chain specific (EC 1.3.8.1)	GO:0004085|butyryl-CoA dehydrogenase activity
Pseudomonas MAG_00001	286.47	286.4703.con.0003	fig|286.4703.peg.652	PATRIC.286.4703.286.4703.con.0003.CDS.370940.372427.fwd	PATRIC	CDS	370940	372427	1488	PLF_286_00006893	PGF_07639199	495	Xylulose kinase (EC 2.7.1.17)	GO:0004856|xylulokinase activity
Pseudomonas MAG_00001	286.47	286.4703.con.0003	fig|286.4703.peg.653	PATRIC.286.4703.286.4703.con.0003.CDS.372440.373378.fwd	PATRIC	CDS	372440	373378	939	PLF_286_00036845	PGF_07085092	312	Fructokinase (EC 2.7.1.4)	GO:0008865|fructokinase activity
Pseudomonas MAG_00001	286.47	286.4703.con.0003	fig|286.4703.peg.654	PATRIC.286.4703.286.4703.con.0003.CDS.373465.373746.rev	PATRIC	CDS	373465	373746	282	PLF_286_00024441	PGF_00944725	93	hypothetical protein
Pseudomonas MAG_00001	286.47	286.4703.con.0003	fig|286.4703.peg.655	PATRIC.286.4703.286.4703.con.0003.CDS.374130.375137.rev	PATRIC	CDS	374130	375137	1008	PLF_286_00000007	PGF_06757295	335	Threonine dehydratase biosynthetic (EC 4.3.1.19)	GO:0004794|L-threonine ammonia-lyase activity
Pseudomonas MAG_00001	286.47	286.4703.con.0003	fig|286.4703.peg.656	PATRIC.286.4703.286.4703.con.0003.CDS.375315.375482.rev	PATRIC	CDS	375315	375482	168	PLF_286_00322492	PGF_08225224	55	hypothetical protein
Pseudomonas MAG_00001	286.47	286.4703.con.0003	fig|286.4703.peg.657	PATRIC.286.4703.286.4703.con.0003.CDS.375483.376631.rev	PATRIC	CDS	375483	376631	1149	PLF_286_00009169	PGF_00053517	382	Soluble aldose sugar dehydrogenase, PQQ-dependent (EC 1.1.5.-)
Pseudomonas MAG_00001	286.47	286.4703.con.0003	fig|286.4703.peg.658	PATRIC.286.4703.286.4703.con.0003.CDS.376679.377020.rev	PATRIC	CDS	376679	377020	342	PLF_286_00009126	PGF_08225224	113	hypothetical protein
Pseudomonas MAG_00001	286.47	286.4703.con.0003	fig|286.4703.peg.659	PATRIC.286.4703.286.4703.con.0003.CDS.377220.378110.fwd	PATRIC	CDS	377220	378110	891	PLF_286_00006880	PGF_03152833	296	Ku domain protein
Pseudomonas MAG_00001	286.47	286.4703.con.0003	fig|286.4703.peg.660	PATRIC.286.4703.286.4703.con.0003.CDS.378144.380132.fwd	PATRIC	CDS	378144	380132	1989	PLF_286_00007279	PGF_00017227	662	ATP-dependent DNA ligase (EC 6.5.1.1) clustered with Ku protein, LigD	GO:0003910|DNA ligase (ATP) activity
Pseudomonas MAG_00001	286.47	286.4703.con.0003	fig|286.4703.peg.661	PATRIC.286.4703.286.4703.con.0003.CDS.380261.381160.rev	PATRIC	CDS	380261	381160	900	PLF_286_00008392	PGF_00004127	299	Fe(2+)/alpha-ketoglutarate-dependent dioxygenase LpxO
Pseudomonas MAG_00001	286.47	286.4703.con.0003	fig|286.4703.peg.662	PATRIC.286.4703.286.4703.con.0003.CDS.381590.383155.fwd	PATRIC	CDS	381590	383155	1566	PLF_286_00005865	PGF_00766022	521	Bis-ABC ATPase YbiT
Pseudomonas MAG_00001	286.47	286.4703.con.0003	fig|286.4703.peg.361	PATRIC.286.4703.286.4703.con.0003.CDS.38302.39075.fwd	PATRIC	CDS	38302	39075	774	PLF_286_00012374	PGF_01555249	257	Enoyl-CoA hydratase (EC 4.2.1.17) => degradation of branched-chain amino acids and alpha-keto acids	GO:0004300|enoyl-CoA hydratase activity
Pseudomonas MAG_00001	286.47	286.4703.con.0003	fig|286.4703.peg.663	PATRIC.286.4703.286.4703.con.0003.CDS.383228.383419.rev	PATRIC	CDS	383228	383419	192	PLF_286_00322492	PGF_08225224	63	hypothetical protein
Pseudomonas MAG_00001	286.47	286.4703.con.0003	fig|286.4703.peg.664	PATRIC.286.4703.286.4703.con.0003.CDS.383491.384723.fwd	PATRIC	CDS	383491	384723	1233	PLF_286_00008298	PGF_01795064	410	Putative transporter
Pseudomonas MAG_00001	286.47	286.4703.con.0003	fig|286.4703.peg.665	PATRIC.286.4703.286.4703.con.0003.CDS.384717.385862.rev	PATRIC	CDS	384717	385862	1146	PLF_286_00007989	PGF_12795234	381	Probable lipoprotein signal peptide
Pseudomonas MAG_00001	286.47	286.4703.con.0003	fig|286.4703.peg.666	PATRIC.286.4703.286.4703.con.0003.CDS.385939.386547.rev	PATRIC	CDS	385939	386547	609	PLF_286_00007093	PGF_10547233	202	FMN-dependent NADH-azoreductase (EC 1.7.1.6)	GO:0050446|azobenzene reductase activity
Pseudomonas MAG_00001	286.47	286.4703.con.0003	fig|286.4703.peg.667	PATRIC.286.4703.286.4703.con.0003.CDS.386677.387585.fwd	PATRIC	CDS	386677	387585	909	PLF_286_00007600	PGF_07987589	302	Transcriptional regulator, LysR family
Pseudomonas MAG_00001	286.47	286.4703.con.0003	fig|286.4703.peg.668	PATRIC.286.4703.286.4703.con.0003.CDS.387582.387932.fwd	PATRIC	CDS	387582	387932	351	PLF_286_00007391	PGF_08225224	116	hypothetical protein
Pseudomonas MAG_00001	286.47	286.4703.con.0003	fig|286.4703.peg.669	PATRIC.286.4703.286.4703.con.0003.CDS.387937.388356.rev	PATRIC	CDS	387937	388356	420	PLF_286_00363888	PGF_08225224	139	hypothetical protein
Pseudomonas MAG_00001	286.47	286.4703.con.0003	fig|286.4703.peg.670	PATRIC.286.4703.286.4703.con.0003.CDS.388353.389183.rev	PATRIC	CDS	388353	389183	831	PLF_286_00000104	PGF_00084324	276	Undecaprenyl-diphosphatase (EC 3.6.1.27)	GO:0050380|undecaprenyl-diphosphatase activity
Pseudomonas MAG_00001	286.47	286.4703.con.0003	fig|286.4703.peg.671	PATRIC.286.4703.286.4703.con.0003.CDS.389457.391091.fwd	PATRIC	CDS	389457	391091	1635	PLF_286_00267191	PGF_06837078	544	Methyl-accepting chemotaxis sensor/transducer protein
Pseudomonas MAG_00001	286.47	286.4703.con.0003	fig|286.4703.peg.672	PATRIC.286.4703.286.4703.con.0003.CDS.391271.391834.fwd	PATRIC	CDS	391271	391834	564	PLF_286_00006530	PGF_00048955	187	Ribosyl nicotinamide transporter, PnuC-like
Pseudomonas MAG_00001	286.47	286.4703.con.0003	fig|286.4703.peg.673	PATRIC.286.4703.286.4703.con.0003.CDS.391831.392355.fwd	PATRIC	CDS	391831	392355	525	PLF_286_00001216	PGF_01482651	174	Ribosylnicotinamide kinase (EC 2.7.1.22)	GO:0050262|ribosylnicotinamide kinase activity
Pseudomonas MAG_00001	286.47	286.4703.con.0003	fig|286.4703.peg.674	PATRIC.286.4703.286.4703.con.0003.CDS.392677.393123.fwd	PATRIC	CDS	392677	393123	447	PLF_286_00014842	PGF_00004051	148	Fap unknown function protein
Pseudomonas MAG_00001	286.47	286.4703.con.0003	fig|286.4703.peg.675	PATRIC.286.4703.286.4703.con.0003.CDS.393125.393718.fwd	PATRIC	CDS	393125	393718	594	PLF_286_00007224	PGF_03333819	197	Fap amyloid fibril minor component
Pseudomonas MAG_00001	286.47	286.4703.con.0003	fig|286.4703.peg.362	PATRIC.286.4703.286.4703.con.0003.CDS.39319.40470.rev	PATRIC	CDS	39319	40470	1152	PLF_286_00005968	PGF_02908698	383	Acyl-CoA dehydrogenase (EC 1.3.8.1) => Isobutyryl-CoA specific	GO:0004085|butyryl-CoA dehydrogenase activity
Pseudomonas MAG_00001	286.47	286.4703.con.0003	fig|286.4703.peg.676	PATRIC.286.4703.286.4703.con.0003.CDS.393778.394755.fwd	PATRIC	CDS	393778	394755	978	PLF_286_00011916	PGF_02993296	325	Fap amyloid fibril major component
Pseudomonas MAG_00001	286.47	286.4703.con.0003	fig|286.4703.peg.677	PATRIC.286.4703.286.4703.con.0003.CDS.394897.395577.fwd	PATRIC	CDS	394897	395577	681	PLF_286_00327197	PGF_00071862	226	Bacteriocin resistance protein; peptidase C39 @ Fap protein with C39 domain
Pseudomonas MAG_00001	286.47	286.4703.con.0003	fig|286.4703.peg.678	PATRIC.286.4703.286.4703.con.0003.CDS.395636.396382.fwd	PATRIC	CDS	395636	396382	747	PLF_286_00009564	PGF_00004047	248	Fap system putative outer membrane protein
Pseudomonas MAG_00001	286.47	286.4703.con.0003	fig|286.4703.peg.679	PATRIC.286.4703.286.4703.con.0003.CDS.396429.397712.fwd	PATRIC	CDS	396429	397712	1284	PLF_286_00100887	PGF_00001231	427	FIG00973752: TolA-like membrane protein @ Fap amyloid fiber secretin
Pseudomonas MAG_00001	286.47	286.4703.con.0003	fig|286.4703.peg.680	PATRIC.286.4703.286.4703.con.0003.CDS.397875.399200.rev	PATRIC	CDS	397875	399200	1326	PLF_286_00041595	PGF_06587458	441	sigma-54-dependent transcriptional regulator
Pseudomonas MAG_00001	286.47	286.4703.con.0003	fig|286.4703.peg.681	PATRIC.286.4703.286.4703.con.0003.CDS.399542.399808.fwd	PATRIC	CDS	399542	399808	267	PLF_286_00006628	PGF_08225224	88	hypothetical protein
Pseudomonas MAG_00001	286.47	286.4703.con.0003	fig|286.4703.peg.682	PATRIC.286.4703.286.4703.con.0003.CDS.399993.401282.fwd	PATRIC	CDS	399993	401282	1290		PGF_12731072	429	hypothetical protein
Pseudomonas MAG_00001	286.47	286.4703.con.0003	fig|286.4703.peg.683	PATRIC.286.4703.286.4703.con.0003.CDS.401378.402880.fwd	PATRIC	CDS	401378	402880	1503	PLF_286_00012216	PGF_05079217	500	Na+ or Li+/H+ antiporter NhaB
Pseudomonas MAG_00001	286.47	286.4703.con.0003	fig|286.4703.peg.684	PATRIC.286.4703.286.4703.con.0003.CDS.402986.403807.rev	PATRIC	CDS	402986	403807	822	PLF_286_00009728	PGF_03066727	273	Hydrolase, HAD superfamily
Pseudomonas MAG_00001	286.47	286.4703.con.0003	fig|286.4703.peg.685	PATRIC.286.4703.286.4703.con.0003.CDS.403804.405324.rev	PATRIC	CDS	403804	405324	1521	PLF_286_00006248	PGF_06027248	506	Glucose-6-phosphate 1-dehydrogenase (EC 1.1.1.49)	GO:0004345|glucose-6-phosphate dehydrogenase activity
Pseudomonas MAG_00001	286.47	286.4703.con.0003	fig|286.4703.peg.363	PATRIC.286.4703.286.4703.con.0003.CDS.40474.41580.rev	PATRIC	CDS	40474	41580	1107	PLF_286_00005927	PGF_02976396	368	3-hydroxyisobutyryl-CoA hydrolase (EC 3.1.2.4)	GO:0003860|3-hydroxyisobutyryl-CoA hydrolase activity
Pseudomonas MAG_00001	286.47	286.4703.con.0003	fig|286.4703.peg.686	PATRIC.286.4703.286.4703.con.0003.CDS.405321.406301.rev	PATRIC	CDS	405321	406301	981	PLF_286_00006644	PGF_00427299	326	6-phosphogluconate dehydrogenase, decarboxylating (EC 1.1.1.44)	GO:0004616|phosphogluconate dehydrogenase (decarboxylating) activity
Pseudomonas MAG_00001	286.47	286.4703.con.0003	fig|286.4703.peg.687	PATRIC.286.4703.286.4703.con.0003.CDS.406577.406750.fwd	PATRIC	CDS	406577	406750	174	PLF_286_00006941	PGF_03990420	57	hypothetical protein
Pseudomonas MAG_00001	286.47	286.4703.con.0003	fig|286.4703.peg.688	PATRIC.286.4703.286.4703.con.0003.CDS.407124.408863.fwd	PATRIC	CDS	407124	408863	1740	PLF_286_00008309	PGF_09517553	579	Phosphoethanolamine transferase EptC [E.coli], specific for LPS heptose I residue
Pseudomonas MAG_00001	286.47	286.4703.con.0003	fig|286.4703.peg.689	PATRIC.286.4703.286.4703.con.0003.CDS.408888.409382.rev	PATRIC	CDS	408888	409382	495	PLF_286_00008723	PGF_10420503	164	Acetyltransferase
Pseudomonas MAG_00001	286.47	286.4703.con.0003	fig|286.4703.peg.690	PATRIC.286.4703.286.4703.con.0003.CDS.409440.410561.rev	PATRIC	CDS	409440	410561	1122	PLF_286_00009190	PGF_12954402	373	ATPase
Pseudomonas MAG_00001	286.47	286.4703.con.0003	fig|286.4703.peg.691	PATRIC.286.4703.286.4703.con.0003.CDS.410595.410747.fwd	PATRIC	CDS	410595	410747	153		PGF_08225224	50	hypothetical protein
Pseudomonas MAG_00001	286.47	286.4703.con.0003	fig|286.4703.peg.692	PATRIC.286.4703.286.4703.con.0003.CDS.410762.411103.rev	PATRIC	CDS	410762	411103	342	PLF_286_00371512	PGF_02957828	113	hypothetical protein
Pseudomonas MAG_00001	286.47	286.4703.con.0003	fig|286.4703.peg.693	PATRIC.286.4703.286.4703.con.0003.CDS.411155.411871.rev	PATRIC	CDS	411155	411871	717	PLF_286_00011749	PGF_08548202	238	Transcriptional regulator, YafY family
Pseudomonas MAG_00001	286.47	286.4703.con.0003	fig|286.4703.peg.694	PATRIC.286.4703.286.4703.con.0003.CDS.412196.412666.fwd	PATRIC	CDS	412196	412666	471	PLF_286_00008535	PGF_08222276	156	putative lipoprotein
Pseudomonas MAG_00001	286.47	286.4703.con.0003	fig|286.4703.peg.695	PATRIC.286.4703.286.4703.con.0003.CDS.412668.413591.rev	PATRIC	CDS	412668	413591	924	PLF_286_00008467	PGF_06591347	307	Plant-induced nitrilase (EC 3.5.5.1), hydrolyses beta-cyano-L-alanine	GO:0000257|nitrilase activity
Pseudomonas MAG_00001	286.47	286.4703.con.0003	fig|286.4703.peg.696	PATRIC.286.4703.286.4703.con.0003.CDS.413662.414585.fwd	PATRIC	CDS	413662	414585	924	PLF_286_00008944	PGF_00855692	307	Transcriptional regulator in custer with plant-induced nitrilase
Pseudomonas MAG_00001	286.47	286.4703.con.0003	fig|286.4703.peg.697	PATRIC.286.4703.286.4703.con.0003.CDS.414589.414843.rev	PATRIC	CDS	414589	414843	255	PLF_286_00098663	PGF_03001669	84	hypothetical protein
Pseudomonas MAG_00001	286.47	286.4703.con.0003	fig|286.4703.peg.698	PATRIC.286.4703.286.4703.con.0003.CDS.415007.415324.fwd	PATRIC	CDS	415007	415324	318	PLF_286_00006330	PGF_03001820	105	ElaB protein
Pseudomonas MAG_00001	286.47	286.4703.con.0003	fig|286.4703.peg.699	PATRIC.286.4703.286.4703.con.0003.CDS.415353.415469.fwd	PATRIC	CDS	415353	415469	117			38	hypothetical protein
Pseudomonas MAG_00001	286.47	286.4703.con.0003	fig|286.4703.peg.700	PATRIC.286.4703.286.4703.con.0003.CDS.415466.415600.fwd	PATRIC	CDS	415466	415600	135		PGF_08225224	44	hypothetical protein
Pseudomonas MAG_00001	286.47	286.4703.con.0003	fig|286.4703.peg.364	PATRIC.286.4703.286.4703.con.0003.CDS.41715.42422.rev	PATRIC	CDS	41715	42422	708	PLF_286_00008979	PGF_00753178	235	Putative transmembrane protein
Pseudomonas MAG_00001	286.47	286.4703.con.0003	fig|286.4703.peg.365	PATRIC.286.4703.286.4703.con.0003.CDS.42599.43978.rev	PATRIC	CDS	42599	43978	1380	PLF_286_00001257	PGF_10410292	459	UDP-glucose 6-dehydrogenase (EC 1.1.1.22)	GO:0003979|UDP-glucose 6-dehydrogenase activity
Pseudomonas MAG_00001	286.47	286.4703.con.0003	fig|286.4703.peg.366	PATRIC.286.4703.286.4703.con.0003.CDS.44076.45011.rev	PATRIC	CDS	44076	45011	936	PLF_286_00188922	PGF_07987589	311	Transcriptional regulator, LysR family
Pseudomonas MAG_00001	286.47	286.4703.con.0003	fig|286.4703.peg.367	PATRIC.286.4703.286.4703.con.0003.CDS.45070.45603.rev	PATRIC	CDS	45070	45603	534	PLF_286_00031336	PGF_02987245	177	hypothetical protein
Pseudomonas MAG_00001	286.47	286.4703.con.0003	fig|286.4703.peg.368	PATRIC.286.4703.286.4703.con.0003.CDS.45644.46435.rev	PATRIC	CDS	45644	46435	792	PLF_286_00022388	PGF_02935470	263	UPF0317 protein YcsI
Pseudomonas MAG_00001	286.47	286.4703.con.0003	fig|286.4703.peg.369	PATRIC.286.4703.286.4703.con.0003.CDS.46527.47474.rev	PATRIC	CDS	46527	47474	948	PLF_286_00188922	PGF_07987589	315	Transcriptional regulator, LysR family
Pseudomonas MAG_00001	286.47	286.4703.con.0003	fig|286.4703.peg.370	PATRIC.286.4703.286.4703.con.0003.CDS.47718.48959.fwd	PATRIC	CDS	47718	48959	1242	PLF_286_00090832	PGF_06128862	413	Outer membrane low permeability porin, OprD family
Pseudomonas MAG_00001	286.47	286.4703.con.0003	fig|286.4703.peg.371	PATRIC.286.4703.286.4703.con.0003.CDS.48999.49679.rev	PATRIC	CDS	48999	49679	681	PLF_286_00012835	PGF_08225224	226	hypothetical protein
Pseudomonas MAG_00001	286.47	286.4703.con.0003	fig|286.4703.peg.372	PATRIC.286.4703.286.4703.con.0003.CDS.49744.50373.rev	PATRIC	CDS	49744	50373	630	PLF_286_00437923	PGF_08225224	209	putative threonine efflux protein
Pseudomonas MAG_00001	286.47	286.4703.con.0003	fig|286.4703.peg.334	PATRIC.286.4703.286.4703.con.0003.CDS.5034.5978.fwd	PATRIC	CDS	5034	5978	945	PLF_286_00017030	PGF_07987589	314	Transcriptional regulator, LysR family
Pseudomonas MAG_00001	286.47	286.4703.con.0003	fig|286.4703.peg.373	PATRIC.286.4703.286.4703.con.0003.CDS.50444.51058.rev	PATRIC	CDS	50444	51058	615	PLF_286_00100999	PGF_07182652	204	Transcriptional regulator, AcrR family
Pseudomonas MAG_00001	286.47	286.4703.con.0003	fig|286.4703.peg.374	PATRIC.286.4703.286.4703.con.0003.CDS.51168.52172.fwd	PATRIC	CDS	51168	52172	1005	PLF_286_00018713	PGF_08225224	334	hypothetical protein
Pseudomonas MAG_00001	286.47	286.4703.con.0003	fig|286.4703.peg.375	PATRIC.286.4703.286.4703.con.0003.CDS.52210.53316.rev	PATRIC	CDS	52210	53316	1107	PLF_286_00023255	PGF_00052978	368	Aminobutyraldehyde dehydrogenase (EC 1.2.1.19)	GO:0019145|aminobutyraldehyde dehydrogenase activity;GO:0019145|1-pyrroline dehydrogenase activity
Pseudomonas MAG_00001	286.47	286.4703.con.0003	fig|286.4703.peg.376	PATRIC.286.4703.286.4703.con.0003.CDS.53340.54887.rev	PATRIC	CDS	53340	54887	1548	PLF_286_00006304	PGF_00041700	515	Putative integral membrane PA1331
Pseudomonas MAG_00001	286.47	286.4703.con.0003	fig|286.4703.peg.377	PATRIC.286.4703.286.4703.con.0003.CDS.55220.56749.fwd	PATRIC	CDS	55220	56749	1530	PLF_286_00292773	PGF_04116999	509	Ethanolamine permease
Pseudomonas MAG_00001	286.47	286.4703.con.0003	fig|286.4703.peg.378	PATRIC.286.4703.286.4703.con.0003.CDS.56746.57537.fwd	PATRIC	CDS	56746	57537	792	PLF_286_00184417	PGF_10532194	263	Oxidoreductase, short-chain dehydrogenase/reductase family
Pseudomonas MAG_00001	286.47	286.4703.con.0003	fig|286.4703.peg.379	PATRIC.286.4703.286.4703.con.0003.CDS.57629.58540.fwd	PATRIC	CDS	57629	58540	912	PLF_286_00268098	PGF_08225224	303	transcriptional regulator, LuxR family
Pseudomonas MAG_00001	286.47	286.4703.con.0003	fig|286.4703.peg.380	PATRIC.286.4703.286.4703.con.0003.CDS.59309.59914.rev	PATRIC	CDS	59309	59914	606			201	hypothetical protein
Pseudomonas MAG_00001	286.47	286.4703.con.0003	fig|286.4703.peg.381	PATRIC.286.4703.286.4703.con.0003.CDS.59933.60232.rev	PATRIC	CDS	59933	60232	300			99	hypothetical protein
Pseudomonas MAG_00001	286.47	286.4703.con.0003	fig|286.4703.peg.382	PATRIC.286.4703.286.4703.con.0003.CDS.60232.63990.rev	PATRIC	CDS	60232	63990	3759	PLF_286_00077532	PGF_08225224	1252	hypothetical protein
Pseudomonas MAG_00001	286.47	286.4703.con.0003	fig|286.4703.peg.335	PATRIC.286.4703.286.4703.con.0003.CDS.6107.11230.fwd	PATRIC	CDS	6107	11230	5124	PLF_286_00170278	PGF_09385075	1707	hypothetical protein
Pseudomonas MAG_00001	286.47	286.4703.con.0003	fig|286.4703.peg.383	PATRIC.286.4703.286.4703.con.0003.CDS.64269.68045.rev	PATRIC	CDS	64269	68045	3777	PLF_286_00041693	PGF_08225224	1258	hypothetical protein
Pseudomonas MAG_00001	286.47	286.4703.con.0003	fig|286.4703.peg.384	PATRIC.286.4703.286.4703.con.0003.CDS.68766.68888.rev	PATRIC	CDS	68766	68888	123			40	hypothetical protein
Pseudomonas MAG_00001	286.47	286.4703.con.0003	fig|286.4703.peg.385	PATRIC.286.4703.286.4703.con.0003.CDS.68963.69538.fwd	PATRIC	CDS	68963	69538	576			191	hypothetical protein
Pseudomonas MAG_00001	286.47	286.4703.con.0003	fig|286.4703.peg.386	PATRIC.286.4703.286.4703.con.0003.CDS.69535.70314.rev	PATRIC	CDS	69535	70314	780	PLF_286_00377315	PGF_12918259	259	hypothetical protein
Pseudomonas MAG_00001	286.47	286.4703.con.0003	fig|286.4703.peg.387	PATRIC.286.4703.286.4703.con.0003.CDS.71140.73527.fwd	PATRIC	CDS	71140	73527	2388	PLF_286_00081544	PGF_00115073	795	hypothetical protein
Pseudomonas MAG_00001	286.47	286.4703.con.0003	fig|286.4703.peg.388	PATRIC.286.4703.286.4703.con.0003.CDS.74514.77276.rev	PATRIC	CDS	74514	77276	2763	PLF_286_00003442	PGF_10563975	920	ATP-dependent Clp protease ATP-binding subunit PA0459, ClpC family
Pseudomonas MAG_00001	286.47	286.4703.con.0003	fig|286.4703.peg.389	PATRIC.286.4703.286.4703.con.0003.CDS.78009.78551.fwd	PATRIC	CDS	78009	78551	543	PLF_286_00051798	PGF_04681578	180	Alkyl hydroperoxide reductase subunit C-like protein
Pseudomonas MAG_00001	286.47	286.4703.con.0003	fig|286.4703.peg.390	PATRIC.286.4703.286.4703.con.0003.CDS.78563.79090.fwd	PATRIC	CDS	78563	79090	528	PLF_286_00028325	PGF_08225224	175	Na+/H+ antiporter NhaA type
Pseudomonas MAG_00001	286.47	286.4703.con.0003	fig|286.4703.peg.391	PATRIC.286.4703.286.4703.con.0003.CDS.79132.79224.fwd	PATRIC	CDS	79132	79224	93			30	hypothetical protein
Pseudomonas MAG_00001	286.47	286.4703.con.0003	fig|286.4703.peg.392	PATRIC.286.4703.286.4703.con.0003.CDS.79415.80515.fwd	PATRIC	CDS	79415	80515	1101	PLF_286_00028951	PGF_00017610	366	Low temperature requirement protein A
Pseudomonas MAG_00001	286.47	286.4703.con.0003	fig|286.4703.peg.393	PATRIC.286.4703.286.4703.con.0003.CDS.80744.81559.rev	PATRIC	CDS	80744	81559	816	PLF_286_00039276	PGF_00204136	271	hypothetical protein
Pseudomonas MAG_00001	286.47	286.4703.con.0003	fig|286.4703.peg.394	PATRIC.286.4703.286.4703.con.0003.CDS.81879.83186.rev	PATRIC	CDS	81879	83186	1308	PLF_286_00354760	PGF_08225224	435	Outer membrane porin, OprD family
Pseudomonas MAG_00001	286.47	286.4703.con.0003	fig|286.4703.peg.395	PATRIC.286.4703.286.4703.con.0003.CDS.83642.84922.fwd	PATRIC	CDS	83642	84922	1281	PLF_286_00246404	PGF_08225224	426	hypothetical protein
Pseudomonas MAG_00001	286.47	286.4703.con.0003	fig|286.4703.peg.396	PATRIC.286.4703.286.4703.con.0003.CDS.84977.85285.rev	PATRIC	CDS	84977	85285	309	PLF_286_00016172	PGF_00260910	102	hypothetical protein
Pseudomonas MAG_00001	286.47	286.4703.con.0003	fig|286.4703.peg.397	PATRIC.286.4703.286.4703.con.0003.CDS.85369.86376.rev	PATRIC	CDS	85369	86376	1008	PLF_286_00005689	PGF_02007855	335	Zinc-type alcohol dehydrogenase-like protein
Pseudomonas MAG_00001	286.47	286.4703.con.0003	fig|286.4703.peg.398	PATRIC.286.4703.286.4703.con.0003.CDS.86486.87376.fwd	PATRIC	CDS	86486	87376	891	PLF_286_00011877	PGF_07987589	296	Transcriptional regulator, LysR family
Pseudomonas MAG_00001	286.47	286.4703.con.0003	fig|286.4703.peg.399	PATRIC.286.4703.286.4703.con.0003.CDS.87932.88498.fwd	PATRIC	CDS	87932	88498	567	PLF_286_00164023	PGF_00736345	188	hypothetical protein
Pseudomonas MAG_00001	286.47	286.4703.con.0003	fig|286.4703.peg.400	PATRIC.286.4703.286.4703.con.0003.CDS.88495.88692.fwd	PATRIC	CDS	88495	88692	198	PLF_286_00226742	PGF_00736345	65	hypothetical protein
Pseudomonas MAG_00001	286.47	286.4703.con.0003	fig|286.4703.peg.401	PATRIC.286.4703.286.4703.con.0003.CDS.88761.89051.fwd	PATRIC	CDS	88761	89051	291	PLF_286_00036112	PGF_02989110	96	hypothetical protein
Pseudomonas MAG_00001	286.47	286.4703.con.0003	fig|286.4703.peg.402	PATRIC.286.4703.286.4703.con.0003.CDS.89156.90010.rev	PATRIC	CDS	89156	90010	855	PLF_286_00076534	PGF_01671660	284	Transcriptional regulator, AraC family
Pseudomonas MAG_00001	286.47	286.4703.con.0003	fig|286.4703.peg.403	PATRIC.286.4703.286.4703.con.0003.CDS.90199.91170.rev	PATRIC	CDS	90199	91170	972	PLF_286_00001630	PGF_00734221	323	Xanthine and CO dehydrogenases maturation factor, XdhC/CoxF family
Pseudomonas MAG_00001	286.47	286.4703.con.0003	fig|286.4703.peg.404	PATRIC.286.4703.286.4703.con.0003.CDS.91261.92046.fwd	PATRIC	CDS	91261	92046	786	PLF_286_00095038	PGF_08827397	261	benzoate degradation ring-cleavage hydrolase
Pseudomonas MAG_00001	286.47	286.4703.con.0003	fig|286.4703.peg.405	PATRIC.286.4703.286.4703.con.0003.CDS.92039.93391.rev	PATRIC	CDS	92039	93391	1353	PLF_286_00267756	PGF_08225224	450	hypothetical protein
Pseudomonas MAG_00001	286.47	286.4703.con.0003	fig|286.4703.peg.406	PATRIC.286.4703.286.4703.con.0003.CDS.93493.94296.rev	PATRIC	CDS	93493	94296	804	PLF_286_00023928	PGF_04290405	267	Enoyl-CoA hydratase/isomerase
Pseudomonas MAG_00001	286.47	286.4703.con.0003	fig|286.4703.peg.407	PATRIC.286.4703.286.4703.con.0003.CDS.94316.95854.rev	PATRIC	CDS	94316	95854	1539	PLF_286_00022676	PGF_00734739	512	Long-chain-fatty-acid--CoA ligase (EC 6.2.1.3)	GO:0004467|long-chain fatty acid-CoA ligase activity
Pseudomonas MAG_00001	286.47	286.4703.con.0003	fig|286.4703.peg.408	PATRIC.286.4703.286.4703.con.0003.CDS.95860.96360.rev	PATRIC	CDS	95860	96360	501	PLF_286_00301752	PGF_08048476	166	Aerobic carbon monoxide dehydrogenase (quinone), small chain (EC 1.2.5.3)
Pseudomonas MAG_00001	286.47	286.4703.con.0003	fig|286.4703.peg.409	PATRIC.286.4703.286.4703.con.0003.CDS.96363.97169.rev	PATRIC	CDS	96363	97169	807	PLF_286_00024650	PGF_04784962	268	Aerobic carbon monoxide dehydrogenase (quinone), medium chain (EC 1.2.5.3)
Pseudomonas MAG_00001	286.47	286.4703.con.0003	fig|286.4703.peg.410	PATRIC.286.4703.286.4703.con.0003.CDS.97166.100165.rev	PATRIC	CDS	97166	100165	3000	PLF_286_00023915	PGF_08048708	999	Carbon monoxide dehydrogenase large chain (EC 1.2.99.2)	GO:0018492|carbon-monoxide dehydrogenase (acceptor) activity
Pseudomonas MAG_00001	286.47	286.4703.con.0004	fig|286.4703.peg.701	PATRIC.286.4703.286.4703.con.0004.CDS.1.168.rev	PATRIC	CDS	1	168	168			56	hypothetical protein
Pseudomonas MAG_00001	286.47	286.4703.con.0004	fig|286.4703.peg.791	PATRIC.286.4703.286.4703.con.0004.CDS.101270.102559.rev	PATRIC	CDS	101270	102559	1290	PLF_286_00284261	PGF_08225224	429	hypothetical protein
Pseudomonas MAG_00001	286.47	286.4703.con.0004	fig|286.4703.peg.792	PATRIC.286.4703.286.4703.con.0004.CDS.102813.103982.fwd	PATRIC	CDS	102813	103982	1170	PLF_286_00284259	PGF_12928289	389	Uncharacterized MFS-type transporter
Pseudomonas MAG_00001	286.47	286.4703.con.0004	fig|286.4703.peg.793	PATRIC.286.4703.286.4703.con.0004.CDS.104037.105137.fwd	PATRIC	CDS	104037	105137	1101	PLF_286_00054071	PGF_10566328	366	hypothetical protein
Pseudomonas MAG_00001	286.47	286.4703.con.0004	fig|286.4703.peg.794	PATRIC.286.4703.286.4703.con.0004.CDS.105200.106810.rev	PATRIC	CDS	105200	106810	1611	PLF_286_00034409	PGF_10352738	536	Glucose-methanol-choline (GMC) oxidoreductase:NAD binding site
Pseudomonas MAG_00001	286.47	286.4703.con.0004	fig|286.4703.peg.795	PATRIC.286.4703.286.4703.con.0004.CDS.106828.108615.rev	PATRIC	CDS	106828	108615	1788	PLF_286_00034312	PGF_09220769	595	Thiamine pyrophosphate-requiring enzymes
Pseudomonas MAG_00001	286.47	286.4703.con.0004	fig|286.4703.peg.796	PATRIC.286.4703.286.4703.con.0004.CDS.108612.109337.rev	PATRIC	CDS	108612	109337	726	PLF_286_00035025	PGF_00366181	241	hypothetical protein
Pseudomonas MAG_00001	286.47	286.4703.con.0004	fig|286.4703.peg.703	PATRIC.286.4703.286.4703.con.0004.CDS.1094.2428.fwd	PATRIC	CDS	1094	2428	1335	PLF_286_00007261	PGF_00862389	444	Glutamine synthetase type III (EC 6.3.1.2)	GO:0004356|glutamate-ammonia ligase activity
Pseudomonas MAG_00001	286.47	286.4703.con.0004	fig|286.4703.peg.797	PATRIC.286.4703.286.4703.con.0004.CDS.109734.111017.fwd	PATRIC	CDS	109734	111017	1284	PLF_286_00022394	PGF_00407281	427	putative histidinol dehydrogenase (but probably not)
Pseudomonas MAG_00001	286.47	286.4703.con.0004	fig|286.4703.peg.798	PATRIC.286.4703.286.4703.con.0004.CDS.111193.113307.fwd	PATRIC	CDS	111193	113307	2115	PLF_286_00032266	PGF_06837078	704	Methyl-accepting chemotaxis sensor/transducer protein
Pseudomonas MAG_00001	286.47	286.4703.con.0004	fig|286.4703.peg.799	PATRIC.286.4703.286.4703.con.0004.CDS.113447.114526.rev	PATRIC	CDS	113447	114526	1080	PLF_286_00034695	PGF_08196377	359	Spermidine/putrescine import ABC transporter ATP-binding protein PotA (TC 3.A.1.11.1)
Pseudomonas MAG_00001	286.47	286.4703.con.0004	fig|286.4703.peg.800	PATRIC.286.4703.286.4703.con.0004.CDS.114532.115323.rev	PATRIC	CDS	114532	115323	792	PLF_286_00038804	PGF_00700002	263	binding-protein-dependent transport systems inner membrane component
Pseudomonas MAG_00001	286.47	286.4703.con.0004	fig|286.4703.peg.801	PATRIC.286.4703.286.4703.con.0004.CDS.115355.116290.rev	PATRIC	CDS	115355	116290	936	PLF_286_00062186	PGF_00053700	311	Spermidine/putrescine import ABC transporter permease protein PotB (TC 3.A.1.11.1)
Pseudomonas MAG_00001	286.47	286.4703.con.0004	fig|286.4703.peg.802	PATRIC.286.4703.286.4703.con.0004.CDS.116496.117656.rev	PATRIC	CDS	116496	117656	1161	PLF_286_00244986	PGF_00194679	386	hypothetical protein
Pseudomonas MAG_00001	286.47	286.4703.con.0004	fig|286.4703.peg.803	PATRIC.286.4703.286.4703.con.0004.CDS.117670.117783.rev	PATRIC	CDS	117670	117783	114	PLF_286_00399857	PGF_12282868	37	hypothetical protein
Pseudomonas MAG_00001	286.47	286.4703.con.0004	fig|286.4703.peg.804	PATRIC.286.4703.286.4703.con.0004.CDS.118249.119454.fwd	PATRIC	CDS	118249	119454	1206	PLF_286_00436318	PGF_00255969	401	acetolactate synthase, large subunit
Pseudomonas MAG_00001	286.47	286.4703.con.0004	fig|286.4703.peg.805	PATRIC.286.4703.286.4703.con.0004.CDS.119504.119734.fwd	PATRIC	CDS	119504	119734	231	PLF_286_00032391	PGF_07822705	76	Twin-arginine translocation protein TatA
Pseudomonas MAG_00001	286.47	286.4703.con.0004	fig|286.4703.peg.806	PATRIC.286.4703.286.4703.con.0004.CDS.119762.120628.rev	PATRIC	CDS	119762	120628	867	PLF_286_00033156	PGF_03120232	288	FIG00458805: hypothetical protein
Pseudomonas MAG_00001	286.47	286.4703.con.0004	fig|286.4703.peg.807	PATRIC.286.4703.286.4703.con.0004.CDS.120786.120920.fwd	PATRIC	CDS	120786	120920	135	PLF_286_00400420	PGF_11117564	44	hypothetical protein
Pseudomonas MAG_00001	286.47	286.4703.con.0004	fig|286.4703.peg.808	PATRIC.286.4703.286.4703.con.0004.CDS.121300.122334.fwd	PATRIC	CDS	121300	122334	1035	PLF_286_00055638	PGF_08225224	344	glycoside hydrolase, family 3-like
Pseudomonas MAG_00001	286.47	286.4703.con.0004	fig|286.4703.peg.711	PATRIC.286.4703.286.4703.con.0004.CDS.12187.13554.rev	PATRIC	CDS	12187	13554	1368	PLF_286_00358751	PGF_00053154	455	Small molecule metabolism
Pseudomonas MAG_00001	286.47	286.4703.con.0004	fig|286.4703.peg.809	PATRIC.286.4703.286.4703.con.0004.CDS.122337.123359.fwd	PATRIC	CDS	122337	123359	1023	PLF_286_00435188	PGF_00829498	340	glycoside hydrolase, family 3-like
Pseudomonas MAG_00001	286.47	286.4703.con.0004	fig|286.4703.peg.810	PATRIC.286.4703.286.4703.con.0004.CDS.123375.124259.fwd	PATRIC	CDS	123375	124259	885	PLF_286_00046885	PGF_08225224	294	hypothetical protein
Pseudomonas MAG_00001	286.47	286.4703.con.0004	fig|286.4703.peg.811	PATRIC.286.4703.286.4703.con.0004.CDS.124326.125912.fwd	PATRIC	CDS	124326	125912	1587	PLF_286_00229019	PGF_00915037	528	Oxidoreductase, GMC family
Pseudomonas MAG_00001	286.47	286.4703.con.0004	fig|286.4703.peg.812	PATRIC.286.4703.286.4703.con.0004.CDS.125989.126171.rev	PATRIC	CDS	125989	126171	183			60	hypothetical protein
Pseudomonas MAG_00001	286.47	286.4703.con.0004	fig|286.4703.peg.813	PATRIC.286.4703.286.4703.con.0004.CDS.126290.126682.rev	PATRIC	CDS	126290	126682	393	PLF_286_00099843	PGF_04633490	130	hypothetical protein
Pseudomonas MAG_00001	286.47	286.4703.con.0004	fig|286.4703.peg.814	PATRIC.286.4703.286.4703.con.0004.CDS.126792.128474.rev	PATRIC	CDS	126792	128474	1683	PLF_286_00292656	PGF_00845146	560	hypothetical protein
Pseudomonas MAG_00001	286.47	286.4703.con.0004	fig|286.4703.peg.815	PATRIC.286.4703.286.4703.con.0004.CDS.128804.129586.fwd	PATRIC	CDS	128804	129586	783	PLF_286_00041673	PGF_06461054	260	EAL domain protein
Pseudomonas MAG_00001	286.47	286.4703.con.0004	fig|286.4703.peg.816	PATRIC.286.4703.286.4703.con.0004.CDS.129809.130729.rev	PATRIC	CDS	129809	130729	921	PLF_286_00372174	PGF_07987589	306	Transcriptional regulator, LysR family
Pseudomonas MAG_00001	286.47	286.4703.con.0004	fig|286.4703.peg.817	PATRIC.286.4703.286.4703.con.0004.CDS.130925.131821.fwd	PATRIC	CDS	130925	131821	897	PLF_286_00062855	PGF_00276644	298	L-proline glycine betaine binding ABC transporter protein ProX (TC 3.A.1.12.1)
Pseudomonas MAG_00001	286.47	286.4703.con.0004	fig|286.4703.peg.818	PATRIC.286.4703.286.4703.con.0004.CDS.131898.133931.fwd	PATRIC	CDS	131898	133931	2034	PLF_286_00097923	PGF_00909019	677	2,4-dienoyl-CoA reductase [NADPH] (EC 1.3.1.34)	GO:0008670|2,4-dienoyl-CoA reductase (NADPH) activity
Pseudomonas MAG_00001	286.47	286.4703.con.0004	fig|286.4703.peg.819	PATRIC.286.4703.286.4703.con.0004.CDS.133980.134876.rev	PATRIC	CDS	133980	134876	897	PLF_286_00267726	PGF_07987589	298	Transcriptional regulator, LysR family
Pseudomonas MAG_00001	286.47	286.4703.con.0004	fig|286.4703.peg.820	PATRIC.286.4703.286.4703.con.0004.CDS.135107.135733.fwd	PATRIC	CDS	135107	135733	627	PLF_286_00023963	PGF_00015663	208	Isochorismatase family
Pseudomonas MAG_00001	286.47	286.4703.con.0004	fig|286.4703.peg.821	PATRIC.286.4703.286.4703.con.0004.CDS.135864.137474.rev	PATRIC	CDS	135864	137474	1611	PLF_286_00282587	PGF_07744023	536	Arylsulfatase (EC 3.1.6.1)	GO:0004065|arylsulfatase activity
Pseudomonas MAG_00001	286.47	286.4703.con.0004	fig|286.4703.peg.712	PATRIC.286.4703.286.4703.con.0004.CDS.13595.14461.rev	PATRIC	CDS	13595	14461	867	PLF_286_00006984	PGF_00006320	288	Formyltetrahydrofolate deformylase (EC 3.5.1.10)	GO:0008864|formyltetrahydrofolate deformylase activity
Pseudomonas MAG_00001	286.47	286.4703.con.0004	fig|286.4703.peg.822	PATRIC.286.4703.286.4703.con.0004.CDS.137504.138319.rev	PATRIC	CDS	137504	138319	816	PLF_286_00009492	PGF_03097747	271	ABC transporter, ATP-binding protein (cluster 1, maltose/g3p/polyamine/iron); ABC transporter, ATP-binding protein (cluster 10, nitrate/sulfonate/bicarbonate)
Pseudomonas MAG_00001	286.47	286.4703.con.0004	fig|286.4703.peg.823	PATRIC.286.4703.286.4703.con.0004.CDS.138316.139908.rev	PATRIC	CDS	138316	139908	1593	PLF_286_00307733	PGF_00041527	530	Alkanesulfonates transport system permease protein
Pseudomonas MAG_00001	286.47	286.4703.con.0004	fig|286.4703.peg.824	PATRIC.286.4703.286.4703.con.0004.CDS.140197.141198.fwd	PATRIC	CDS	140197	141198	1002	PLF_286_00009379	PGF_08181004	333	Alkanesulfonates-binding protein
Pseudomonas MAG_00001	286.47	286.4703.con.0004	fig|286.4703.peg.825	PATRIC.286.4703.286.4703.con.0004.CDS.141321.142241.rev	PATRIC	CDS	141321	142241	921	PLF_286_00008765	PGF_00017811	306	LysR family transcriptional regulator PA0191
Pseudomonas MAG_00001	286.47	286.4703.con.0004	fig|286.4703.peg.826	PATRIC.286.4703.286.4703.con.0004.CDS.142424.143329.fwd	PATRIC	CDS	142424	143329	906	PLF_286_00004498	PGF_12694490	301	Aliphatic sulfate esters (C4-C12 chain lengths) dioxygenase (EC 1.14.11.-)	GO:0000907|sulfonate dioxygenase activity;GO:0000907|2,4-dichlorophenoxyacetate alpha-ketoglutarate dioxygenase activity;GO:0000907|procollagen-proline dioxygenase activity;GO:0000907|hypophosphite dioxygenase activity;GO:0000907|DNA-N1-methyladenine dioxygenase activity;GO:0000907|C-19 gibberellin 2-beta-dioxygenase activity;GO:0000907|C-20 gibberellin 2-beta-dioxygenase activity
Pseudomonas MAG_00001	286.47	286.4703.con.0004	fig|286.4703.peg.827	PATRIC.286.4703.286.4703.con.0004.CDS.143402.145009.rev	PATRIC	CDS	143402	145009	1608	PLF_286_00012121	PGF_07744023	535	Arylsulfatase (EC 3.1.6.1)	GO:0004065|arylsulfatase activity
Pseudomonas MAG_00001	286.47	286.4703.con.0004	fig|286.4703.peg.713	PATRIC.286.4703.286.4703.con.0004.CDS.14492.15622.rev	PATRIC	CDS	14492	15622	1131	PLF_286_00015723	PGF_05441195	376	Aminomethyltransferase
Pseudomonas MAG_00001	286.47	286.4703.con.0004	fig|286.4703.peg.828	PATRIC.286.4703.286.4703.con.0004.CDS.145200.146144.rev	PATRIC	CDS	145200	146144	945	PLF_286_00012078	PGF_02751476	314	Transcriptional regulator
Pseudomonas MAG_00001	286.47	286.4703.con.0004	fig|286.4703.peg.829	PATRIC.286.4703.286.4703.con.0004.CDS.146300.148639.fwd	PATRIC	CDS	146300	148639	2340	PLF_286_00238274	PGF_10537966	779	TonB-dependent receptor
Pseudomonas MAG_00001	286.47	286.4703.con.0004	fig|286.4703.peg.830	PATRIC.286.4703.286.4703.con.0004.CDS.148965.149774.fwd	PATRIC	CDS	148965	149774	810	PLF_286_00006788	PGF_10404334	269	putative TonB-dependent receptor
Pseudomonas MAG_00001	286.47	286.4703.con.0004	fig|286.4703.peg.831	PATRIC.286.4703.286.4703.con.0004.CDS.149827.150546.fwd	PATRIC	CDS	149827	150546	720	PLF_286_00009104	PGF_10384183	239	MotA/TolQ/ExbB proton channel family protein
Pseudomonas MAG_00001	286.47	286.4703.con.0004	fig|286.4703.peg.832	PATRIC.286.4703.286.4703.con.0004.CDS.150548.150949.fwd	PATRIC	CDS	150548	150949	402	PLF_286_00001380	PGF_05541499	133	Biopolymer transport protein ExbD/TolR
Pseudomonas MAG_00001	286.47	286.4703.con.0004	fig|286.4703.peg.833	PATRIC.286.4703.286.4703.con.0004.CDS.151080.151709.fwd	PATRIC	CDS	151080	151709	630	PLF_286_00077608	PGF_03950680	209	Transporter, LysE family
Pseudomonas MAG_00001	286.47	286.4703.con.0004	fig|286.4703.peg.834	PATRIC.286.4703.286.4703.con.0004.CDS.151859.151972.fwd	PATRIC	CDS	151859	151972	114			37	hypothetical protein
Pseudomonas MAG_00001	286.47	286.4703.con.0004	fig|286.4703.peg.835	PATRIC.286.4703.286.4703.con.0004.CDS.152172.153272.fwd	PATRIC	CDS	152172	153272	1101	PLF_286_00021111	PGF_10487056	366	ABC transporter, substrate-binding protein (cluster 2, ribose/xylose/arabinose/galactose)
Pseudomonas MAG_00001	286.47	286.4703.con.0004	fig|286.4703.peg.836	PATRIC.286.4703.286.4703.con.0004.CDS.153272.157018.fwd	PATRIC	CDS	153272	157018	3747	PLF_286_00020497	PGF_08934327	1248	hypothetical protein
Pseudomonas MAG_00001	286.47	286.4703.con.0004	fig|286.4703.peg.714	PATRIC.286.4703.286.4703.con.0004.CDS.15659.16675.rev	PATRIC	CDS	15659	16675	1017	PLF_286_00155480	PGF_08225224	338	hypothetical protein
Pseudomonas MAG_00001	286.47	286.4703.con.0004	fig|286.4703.peg.837	PATRIC.286.4703.286.4703.con.0004.CDS.157056.157565.rev	PATRIC	CDS	157056	157565	510	PLF_286_00024060	PGF_02719266	169	Transcriptional regulator Bmul_5214, AsnC family
Pseudomonas MAG_00001	286.47	286.4703.con.0004	fig|286.4703.peg.838	PATRIC.286.4703.286.4703.con.0004.CDS.157765.158781.fwd	PATRIC	CDS	157765	158781	1017	PLF_286_00008383	PGF_00425681	338	1-aminocyclopropane-1-carboxylate deaminase (EC 3.5.99.7)	GO:0008660|1-aminocyclopropane-1-carboxylate deaminase activity
Pseudomonas MAG_00001	286.47	286.4703.con.0004	fig|286.4703.peg.839	PATRIC.286.4703.286.4703.con.0004.CDS.158919.159377.fwd	PATRIC	CDS	158919	159377	459	PLF_286_00066329	PGF_00821417	152	hypothetical protein
Pseudomonas MAG_00001	286.47	286.4703.con.0004	fig|286.4703.peg.840	PATRIC.286.4703.286.4703.con.0004.CDS.159424.159846.fwd	PATRIC	CDS	159424	159846	423	PLF_286_00090143	PGF_00753102	140	hypothetical protein
Pseudomonas MAG_00001	286.47	286.4703.con.0004	fig|286.4703.peg.841	PATRIC.286.4703.286.4703.con.0004.CDS.159843.162539.fwd	PATRIC	CDS	159843	162539	2697	PLF_286_00012297	PGF_00045982	898	Pyruvate dehydrogenase E1 component (EC 1.2.4.1)	GO:0004739|pyruvate dehydrogenase (acetyl-transferring) activity
Pseudomonas MAG_00001	286.47	286.4703.con.0004	fig|286.4703.peg.842	PATRIC.286.4703.286.4703.con.0004.CDS.162555.162671.fwd	PATRIC	CDS	162555	162671	117			38	hypothetical protein
Pseudomonas MAG_00001	286.47	286.4703.con.0004	fig|286.4703.peg.843	PATRIC.286.4703.286.4703.con.0004.CDS.162688.162804.fwd	PATRIC	CDS	162688	162804	117			38	hypothetical protein
Pseudomonas MAG_00001	286.47	286.4703.con.0004	fig|286.4703.peg.715	PATRIC.286.4703.286.4703.con.0004.CDS.16685.17614.rev	PATRIC	CDS	16685	17614	930	PLF_286_00061807	PGF_06350405	309	Flavodoxin reductases (ferredoxin-NADPH reductases) family 1; Vanillate O-demethylase oxidoreductase (EC 1.14.13.-)	GO:0008688|3-(3-hydroxyphenyl)propionate hydroxylase activity;GO:0008688|4-chlorobenzaldehyde oxidase activity;GO:0008688|3,5-xylenol methylhydroxylase activity;GO:0008688|phenylacetate hydroxylase activity;GO:0008688|4-nitrophenol 4-monooxygenase activity;GO:0008688|dimethyl sulfide monooxygenase activity;GO:0008688|alpha-pinene monooxygenase [NADH] activity;GO:0008688|phenanthrene 9,10-monooxyg…
Pseudomonas MAG_00001	286.47	286.4703.con.0004	fig|286.4703.peg.716	PATRIC.286.4703.286.4703.con.0004.CDS.17611.18123.rev	PATRIC	CDS	17611	18123	513			170	FIG00963442: hypothetical protein
Pseudomonas MAG_00001	286.47	286.4703.con.0004	fig|286.4703.peg.717	PATRIC.286.4703.286.4703.con.0004.CDS.18418.19461.fwd	PATRIC	CDS	18418	19461	1044	PLF_286_00056322	PGF_08225224	347	hypothetical protein
Pseudomonas MAG_00001	286.47	286.4703.con.0004	fig|286.4703.peg.718	PATRIC.286.4703.286.4703.con.0004.CDS.19430.20089.fwd	PATRIC	CDS	19430	20089	660	PLF_286_00027303	PGF_10401389	219	Nitrate/nitrite response regulator protein
Pseudomonas MAG_00001	286.47	286.4703.con.0004	fig|286.4703.peg.719	PATRIC.286.4703.286.4703.con.0004.CDS.20090.20851.fwd	PATRIC	CDS	20090	20851	762	PLF_286_00141888	PGF_12788568	253	putative PAS/PAC sensor protein
Pseudomonas MAG_00001	286.47	286.4703.con.0004	fig|286.4703.peg.720	PATRIC.286.4703.286.4703.con.0004.CDS.21009.21710.rev	PATRIC	CDS	21009	21710	702	PLF_286_00150852	PGF_00352947	233	hypothetical protein
Pseudomonas MAG_00001	286.47	286.4703.con.0004	fig|286.4703.peg.702	PATRIC.286.4703.286.4703.con.0004.CDS.212.811.rev	PATRIC	CDS	212	811	600	PLF_286_00007358	PGF_10383899	199	Transcriptional regulator, MerR family
Pseudomonas MAG_00001	286.47	286.4703.con.0004	fig|286.4703.peg.721	PATRIC.286.4703.286.4703.con.0004.CDS.21992.23362.fwd	PATRIC	CDS	21992	23362	1371	PLF_286_00045549	PGF_00461677	456	HDIG domain protein
Pseudomonas MAG_00001	286.47	286.4703.con.0004	fig|286.4703.peg.722	PATRIC.286.4703.286.4703.con.0004.CDS.23612.24292.fwd	PATRIC	CDS	23612	24292	681	PLF_286_00380643	PGF_03034803	226	Methyl-accepting chemotaxis protein
Pseudomonas MAG_00001	286.47	286.4703.con.0004	fig|286.4703.peg.723	PATRIC.286.4703.286.4703.con.0004.CDS.24304.24672.fwd	PATRIC	CDS	24304	24672	369	PLF_286_00007149	PGF_10238627	122	Chemotaxis regulator - transmits chemoreceptor signals to flagellar motor components CheY
Pseudomonas MAG_00001	286.47	286.4703.con.0004	fig|286.4703.peg.724	PATRIC.286.4703.286.4703.con.0004.CDS.24705.25022.fwd	PATRIC	CDS	24705	25022	318	PLF_286_00044629	PGF_08225224	105	STAS domain protein
Pseudomonas MAG_00001	286.47	286.4703.con.0004	fig|286.4703.peg.704	PATRIC.286.4703.286.4703.con.0004.CDS.2501.3406.fwd	PATRIC	CDS	2501	3406	906	PLF_286_00007283	PGF_00008234	301	Glutamine amidotransferase protein GlxB (EC 2.4.2.-)	GO:0000107|imidazoleglycerol-phosphate synthase activity;GO:0000107|NAD(P)-cysteine ADP-ribosyltransferase activity;GO:0000107|NAD(P)-asparagine ADP-ribosyltransferase activity;GO:0000107|NAD(P)-serine ADP-ribosyltransferase activity;GO:0000107|7-cyano-7-deazaguanine tRNA-ribosyltransferase activity;GO:0000107|purine deoxyribosyltransferase activity
Pseudomonas MAG_00001	286.47	286.4703.con.0004	fig|286.4703.peg.725	PATRIC.286.4703.286.4703.con.0004.CDS.25027.27168.fwd	PATRIC	CDS	25027	27168	2142	PLF_286_00007037	PGF_08121553	713	Signal transduction histidine kinase CheA
Pseudomonas MAG_00001	286.47	286.4703.con.0004	fig|286.4703.peg.726	PATRIC.286.4703.286.4703.con.0004.CDS.27190.29580.fwd	PATRIC	CDS	27190	29580	2391	PLF_286_00358607	PGF_06837078	796	Methyl-accepting chemotaxis sensor/transducer protein
Pseudomonas MAG_00001	286.47	286.4703.con.0004	fig|286.4703.peg.727	PATRIC.286.4703.286.4703.con.0004.CDS.29584.30096.fwd	PATRIC	CDS	29584	30096	513	PLF_286_00148004	PGF_07311230	170	Positive regulator of CheA protein activity (CheW)
Pseudomonas MAG_00001	286.47	286.4703.con.0004	fig|286.4703.peg.728	PATRIC.286.4703.286.4703.con.0004.CDS.30171.30695.fwd	PATRIC	CDS	30171	30695	525	PLF_286_00051098	PGF_00846619	174	Positive regulator of CheA protein activity (CheW)
Pseudomonas MAG_00001	286.47	286.4703.con.0004	fig|286.4703.peg.729	PATRIC.286.4703.286.4703.con.0004.CDS.30692.31495.fwd	PATRIC	CDS	30692	31495	804	PLF_286_00074847	PGF_08449066	267	Chemotaxis protein methyltransferase CheR (EC 2.1.1.80)	GO:0008983|protein-glutamate O-methyltransferase activity
Pseudomonas MAG_00001	286.47	286.4703.con.0004	fig|286.4703.peg.730	PATRIC.286.4703.286.4703.con.0004.CDS.31497.32006.fwd	PATRIC	CDS	31497	32006	510	PLF_286_00156194	PGF_04031969	169	Chemotaxis protein CheD
Pseudomonas MAG_00001	286.47	286.4703.con.0004	fig|286.4703.peg.731	PATRIC.286.4703.286.4703.con.0004.CDS.32006.33082.fwd	PATRIC	CDS	32006	33082	1077	PLF_286_00007103	PGF_00417580	358	Chemotaxis response regulator protein-glutamate methylesterase CheB (EC 3.1.1.61)	GO:0008984|protein-glutamate methylesterase activity
Pseudomonas MAG_00001	286.47	286.4703.con.0004	fig|286.4703.peg.732	PATRIC.286.4703.286.4703.con.0004.CDS.33095.33724.rev	PATRIC	CDS	33095	33724	630	PLF_286_00089596	PGF_01616485	209	DNA-binding response regulator, LuxR family, near polyamine transporter
Pseudomonas MAG_00001	286.47	286.4703.con.0004	fig|286.4703.peg.733	PATRIC.286.4703.286.4703.con.0004.CDS.33721.36717.rev	PATRIC	CDS	33721	36717	2997	PLF_286_00042502	PGF_01059390	998	hypothetical protein
Pseudomonas MAG_00001	286.47	286.4703.con.0004	fig|286.4703.peg.705	PATRIC.286.4703.286.4703.con.0004.CDS.3418.4101.fwd	PATRIC	CDS	3418	4101	684	PLF_286_00007339	PGF_03673371	227	Glutamate synthase [NADPH] putative GlxC chain (EC 1.4.1.13)	GO:0004355|glutamate synthase (NADPH) activity
Pseudomonas MAG_00001	286.47	286.4703.con.0004	fig|286.4703.peg.734	PATRIC.286.4703.286.4703.con.0004.CDS.36946.39843.fwd	PATRIC	CDS	36946	39843	2898	PLF_286_00433506	PGF_02620852	965	Two-component system sensor histidine kinase
Pseudomonas MAG_00001	286.47	286.4703.con.0004	fig|286.4703.peg.735	PATRIC.286.4703.286.4703.con.0004.CDS.39828.40889.fwd	PATRIC	CDS	39828	40889	1062	PLF_286_00043829	PGF_06181667	353	Response regulator
Pseudomonas MAG_00001	286.47	286.4703.con.0004	fig|286.4703.peg.706	PATRIC.286.4703.286.4703.con.0004.CDS.4122.5465.fwd	PATRIC	CDS	4122	5465	1344	PLF_286_00007260	PGF_00008115	447	Glutamate synthase [NADPH] large chain (EC 1.4.1.13)	GO:0004355|glutamate synthase (NADPH) activity
Pseudomonas MAG_00001	286.47	286.4703.con.0004	fig|286.4703.peg.736	PATRIC.286.4703.286.4703.con.0004.CDS.41393.41983.rev	PATRIC	CDS	41393	41983	591	PLF_286_00022212	PGF_10475711	196	Transcriptional regulator, AcrR family
Pseudomonas MAG_00001	286.47	286.4703.con.0004	fig|286.4703.peg.737	PATRIC.286.4703.286.4703.con.0004.CDS.41980.43620.rev	PATRIC	CDS	41980	43620	1641	PLF_286_00157717	PGF_00033278	546	Acyl-CoA synthetases (AMP-forming)/AMP-acid ligases
Pseudomonas MAG_00001	286.47	286.4703.con.0004	fig|286.4703.peg.738	PATRIC.286.4703.286.4703.con.0004.CDS.43689.44981.rev	PATRIC	CDS	43689	44981	1293	PLF_286_00020899	PGF_03013970	430	hypothetical protein
Pseudomonas MAG_00001	286.47	286.4703.con.0004	fig|286.4703.peg.739	PATRIC.286.4703.286.4703.con.0004.CDS.45000.46253.rev	PATRIC	CDS	45000	46253	1254	PLF_286_00000081	PGF_00069882	417	Zinc-binding GTPase YciC
Pseudomonas MAG_00001	286.47	286.4703.con.0004	fig|286.4703.peg.740	PATRIC.286.4703.286.4703.con.0004.CDS.46253.46909.rev	PATRIC	CDS	46253	46909	657	PLF_286_00015612	PGF_10684275	218	Cobalt-containing nitrile hydratase subunit beta (EC 4.2.1.84)	GO:0018822|nitrile hydratase activity;GO:0018822|indole-3-acetonitrile nitrile hydratase activity
Pseudomonas MAG_00001	286.47	286.4703.con.0004	fig|286.4703.peg.741	PATRIC.286.4703.286.4703.con.0004.CDS.46951.47544.rev	PATRIC	CDS	46951	47544	594	PLF_286_00015480	PGF_00418275	197	Cobalt-containing nitrile hydratase subunit alpha (EC 4.2.1.84)	GO:0018822|nitrile hydratase activity;GO:0018822|indole-3-acetonitrile nitrile hydratase activity
Pseudomonas MAG_00001	286.47	286.4703.con.0004	fig|286.4703.peg.742	PATRIC.286.4703.286.4703.con.0004.CDS.47621.49135.rev	PATRIC	CDS	47621	49135	1515	PLF_286_00014354	PGF_00049805	504	Amidase clustered with urea ABC transporter and nitrile hydratase functions
Pseudomonas MAG_00001	286.47	286.4703.con.0004	fig|286.4703.peg.743	PATRIC.286.4703.286.4703.con.0004.CDS.49287.50153.rev	PATRIC	CDS	49287	50153	867	PLF_286_00245223	PGF_08225224	288	QbdB
Pseudomonas MAG_00001	286.47	286.4703.con.0004	fig|286.4703.peg.744	PATRIC.286.4703.286.4703.con.0004.CDS.50233.51291.rev	PATRIC	CDS	50233	51291	1059	PLF_286_00014528	PGF_00039101	352	Aldoxime dehydratase
Pseudomonas MAG_00001	286.47	286.4703.con.0004	fig|286.4703.peg.745	PATRIC.286.4703.286.4703.con.0004.CDS.51305.51478.rev	PATRIC	CDS	51305	51478	174	PLF_286_00441387	PGF_12707369	57	hypothetical protein
Pseudomonas MAG_00001	286.47	286.4703.con.0004	fig|286.4703.peg.746	PATRIC.286.4703.286.4703.con.0004.CDS.51798.52733.fwd	PATRIC	CDS	51798	52733	936	PLF_286_00292734	PGF_00473556	311	FIG00961517: hypothetical protein
Pseudomonas MAG_00001	286.47	286.4703.con.0004	fig|286.4703.peg.747	PATRIC.286.4703.286.4703.con.0004.CDS.52933.54624.rev	PATRIC	CDS	52933	54624	1692	PLF_286_00040501	PGF_00400992	563	Benzoylformate decarboxylase (EC 4.1.1.7)	GO:0050695|benzoylformate decarboxylase activity
Pseudomonas MAG_00001	286.47	286.4703.con.0004	fig|286.4703.peg.748	PATRIC.286.4703.286.4703.con.0004.CDS.54765.55520.rev	PATRIC	CDS	54765	55520	756	PLF_286_00148666	PGF_03984064	251	Isoquinoline 1-oxidoreductase beta subunit
[truncated: 5,387 more rows]
