# Supplementary material for: Pseudomonas cultivated from Andropogon gerardii rhizosphere show functional potential for promoting plant host growth and drought resilience
Source: BMC Genomics. 2022 Nov 30;23:784. doi: 10.1186/s12864-022-09019-0 (PMC9710129; doi:10.1186/s12864-022-09019-0)
Supplement: Supplementary file 4 — Additional file 4: Supplementary Table S4. Shared and unique gene clusters identified in pangenomic analysis of MAG-Pseudomonas with 6 related Pseudomonas genomes. [file 12864_2022_9019_MOESM4_ESM.xlsx]

## Sheet: Pseudomonas_PAN_gene_clusters_s
unique_id	bin_name	genome_name	gene_callers_id	num_genomes_gene_cluster_has_hits	num_genes_in_gene_cluster	max_num_paralogs	SCG	functional_homogeneity_index	geometric_homogeneity_index	combined_homogeneity_index	KEGG_Class_ACC	KEGG_Class	KEGG_Module_ACC	KEGG_Module	KOfam_ACC	KOfam	COG20_PATHWAY_ACC	COG20_PATHWAY	COG20_FUNCTION_ACC	COG20_FUNCTION	COG20_CATEGORY_ACC	COG20_CATEGORY
1	Core	CG_P_br_02	4653	7	91	16	0	0.633036	0.755938	0.689049					K10004	glutamate/aspartate transport system ATP-binding protein [EC:7.4.2.1]			COG1126	ABC-type polar amino acid transport system, ATPase component (GlnQ) (PDB:4YMS)	E	Amino acid transport and metabolism
2	Core	CG_P_br_02	4822	7	91	16	0	0.633036	0.755938	0.689049					K09972	general L-amino acid transport system ATP-binding protein [EC:7.4.2.1]			COG1126	ABC-type polar amino acid transport system, ATPase component (GlnQ) (PDB:4YMS)	E	Amino acid transport and metabolism
3	Core	CG_P_br_02	2191	7	91	16	0	0.633036	0.755938	0.689049					K02028	polar amino acid transport system ATP-binding protein [EC:7.4.2.1]			COG1126	ABC-type polar amino acid transport system, ATPase component (GlnQ) (PDB:4YMS)	E	Amino acid transport and metabolism
4	Core	CG_P_br_02	2334	7	91	16	0	0.633036	0.755938	0.689049					K02028	polar amino acid transport system ATP-binding protein [EC:7.4.2.1]			COG1126	ABC-type polar amino acid transport system, ATPase component (GlnQ) (PDB:4YMS)	E	Amino acid transport and metabolism
5	Core	CG_P_br_02	4558	7	91	16	0	0.633036	0.755938	0.689049					K10025	arginine/ornithine transport system ATP-binding protein [EC:7.4.2.1]			COG4598	ABC-type histidine transport system, ATPase component (HisP) (PDB:1B0U)	E	Amino acid transport and metabolism
6	Core	CG_P_br_02	1196	7	91	16	0	0.633036	0.755938	0.689049					K10017	histidine transport system ATP-binding protein [EC:7.4.2.1]			COG4598	ABC-type histidine transport system, ATPase component (HisP) (PDB:1B0U)	E	Amino acid transport and metabolism
7	Core	CG_P_br_02	3092	7	91	16	0	0.633036	0.755938	0.689049					K02028	polar amino acid transport system ATP-binding protein [EC:7.4.2.1]			COG4598	ABC-type histidine transport system, ATPase component (HisP) (PDB:1B0U)	E	Amino acid transport and metabolism
8	Core	CG_P_br_02	345	7	91	16	0	0.633036	0.755938	0.689049					K23058	putative lysine/arginine/ornithine/histidine/octopine transport system ATP-binding protein [EC:7.4.2.1]			COG4598	ABC-type histidine transport system, ATPase component (HisP) (PDB:1B0U)	E	Amino acid transport and metabolism
9	Core	CG_P_br_02	2079	7	91	16	0	0.633036	0.755938	0.689049					K02028	polar amino acid transport system ATP-binding protein [EC:7.4.2.1]			COG1126	ABC-type polar amino acid transport system, ATPase component (GlnQ) (PDB:4YMS)	E	Amino acid transport and metabolism
10	Core	CG_P_br_02	4911	7	91	16	0	0.633036	0.755938	0.689049					K02028	polar amino acid transport system ATP-binding protein [EC:7.4.2.1]			COG1126	ABC-type polar amino acid transport system, ATPase component (GlnQ) (PDB:4YMS)	E	Amino acid transport and metabolism
11	Core	CG_P_br_02	5753	7	91	16	0	0.633036	0.755938	0.689049					K02028	polar amino acid transport system ATP-binding protein [EC:7.4.2.1]			COG1126	ABC-type polar amino acid transport system, ATPase component (GlnQ) (PDB:4YMS)	E	Amino acid transport and metabolism
12	Core	CG_P_br_02	3281	7	91	16	0	0.633036	0.755938	0.689049					K23064	hydroxyproline transport system ATP-binding protein [EC:7.4.2.1]			COG1126	ABC-type polar amino acid transport system, ATPase component (GlnQ) (PDB:4YMS)	E	Amino acid transport and metabolism
13	Core	CG_P_br_02	278	7	91	16	0	0.633036	0.755938	0.689049					K02028	polar amino acid transport system ATP-binding protein [EC:7.4.2.1]			COG1126	ABC-type polar amino acid transport system, ATPase component (GlnQ) (PDB:4YMS)	E	Amino acid transport and metabolism
14	Core	CG_P_ch_03	4726	7	91	16	0	0.633036	0.755938	0.689049					K10004	glutamate/aspartate transport system ATP-binding protein [EC:7.4.2.1]			COG1126	ABC-type polar amino acid transport system, ATPase component (GlnQ) (PDB:4YMS)	E	Amino acid transport and metabolism
15	Core	CG_P_ch_03	1002	7	91	16	0	0.633036	0.755938	0.689049					K09972	general L-amino acid transport system ATP-binding protein [EC:7.4.2.1]			COG1126	ABC-type polar amino acid transport system, ATPase component (GlnQ) (PDB:4YMS)	E	Amino acid transport and metabolism
16	Core	CG_P_ch_03	2036	7	91	16	0	0.633036	0.755938	0.689049					K02028	polar amino acid transport system ATP-binding protein [EC:7.4.2.1]			COG1126	ABC-type polar amino acid transport system, ATPase component (GlnQ) (PDB:4YMS)	E	Amino acid transport and metabolism
17	Core	CG_P_ch_03	392	7	91	16	0	0.633036	0.755938	0.689049					K02028	polar amino acid transport system ATP-binding protein [EC:7.4.2.1]			COG1126	ABC-type polar amino acid transport system, ATPase component (GlnQ) (PDB:4YMS)	E	Amino acid transport and metabolism
18	Core	CG_P_ch_03	3495	7	91	16	0	0.633036	0.755938	0.689049					K02028	polar amino acid transport system ATP-binding protein [EC:7.4.2.1]			COG1126	ABC-type polar amino acid transport system, ATPase component (GlnQ) (PDB:4YMS)	E	Amino acid transport and metabolism
19	Core	CG_P_ch_03	243	7	91	16	0	0.633036	0.755938	0.689049					K02028	polar amino acid transport system ATP-binding protein [EC:7.4.2.1]			COG1126	ABC-type polar amino acid transport system, ATPase component (GlnQ) (PDB:4YMS)	E	Amino acid transport and metabolism
20	Core	CG_P_ch_03	2887	7	91	16	0	0.633036	0.755938	0.689049					K02028	polar amino acid transport system ATP-binding protein [EC:7.4.2.1]			COG1126	ABC-type polar amino acid transport system, ATPase component (GlnQ) (PDB:4YMS)	E	Amino acid transport and metabolism
21	Core	CG_P_ch_03	2925	7	91	16	0	0.633036	0.755938	0.689049					K02028	polar amino acid transport system ATP-binding protein [EC:7.4.2.1]			COG1126	ABC-type polar amino acid transport system, ATPase component (GlnQ) (PDB:4YMS)	E	Amino acid transport and metabolism
22	Core	CG_P_ch_03	2102	7	91	16	0	0.633036	0.755938	0.689049					K02028	polar amino acid transport system ATP-binding protein [EC:7.4.2.1]			COG1126	ABC-type polar amino acid transport system, ATPase component (GlnQ) (PDB:4YMS)	E	Amino acid transport and metabolism
23	Core	CG_P_ch_03	4433	7	91	16	0	0.633036	0.755938	0.689049					K10025	arginine/ornithine transport system ATP-binding protein [EC:7.4.2.1]			COG4598	ABC-type histidine transport system, ATPase component (HisP) (PDB:1B0U)	E	Amino acid transport and metabolism
24	Core	CG_P_ch_03	750	7	91	16	0	0.633036	0.755938	0.689049					K10017	histidine transport system ATP-binding protein [EC:7.4.2.1]			COG4598	ABC-type histidine transport system, ATPase component (HisP) (PDB:1B0U)	E	Amino acid transport and metabolism
25	Core	CG_P_ch_03	1232	7	91	16	0	0.633036	0.755938	0.689049					K10017	histidine transport system ATP-binding protein [EC:7.4.2.1]			COG4598	ABC-type histidine transport system, ATPase component (HisP) (PDB:1B0U)	E	Amino acid transport and metabolism
26	Core	CG_P_ch_03	329	7	91	16	0	0.633036	0.755938	0.689049					K23058	putative lysine/arginine/ornithine/histidine/octopine transport system ATP-binding protein [EC:7.4.2.1]			COG4598	ABC-type histidine transport system, ATPase component (HisP) (PDB:1B0U)	E	Amino acid transport and metabolism
27	Core	CG_P_ch_03	256	7	91	16	0	0.633036	0.755938	0.689049					K02028	polar amino acid transport system ATP-binding protein [EC:7.4.2.1]			COG1126	ABC-type polar amino acid transport system, ATPase component (GlnQ) (PDB:4YMS)	E	Amino acid transport and metabolism
28	Core	CG_P_ch_03	5754	7	91	16	0	0.633036	0.755938	0.689049					K02028	polar amino acid transport system ATP-binding protein [EC:7.4.2.1]			COG1126	ABC-type polar amino acid transport system, ATPase component (GlnQ) (PDB:4YMS)	E	Amino acid transport and metabolism
29	Core	CG_P_fl_04	3281	7	91	16	0	0.633036	0.755938	0.689049					K10004	glutamate/aspartate transport system ATP-binding protein [EC:7.4.2.1]			COG1126	ABC-type polar amino acid transport system, ATPase component (GlnQ) (PDB:4YMS)	E	Amino acid transport and metabolism
30	Core	CG_P_fl_04	3152	7	91	16	0	0.633036	0.755938	0.689049					K09972	general L-amino acid transport system ATP-binding protein [EC:7.4.2.1]			COG1126	ABC-type polar amino acid transport system, ATPase component (GlnQ) (PDB:4YMS)	E	Amino acid transport and metabolism
31	Core	CG_P_fl_04	2410	7	91	16	0	0.633036	0.755938	0.689049					K02028	polar amino acid transport system ATP-binding protein [EC:7.4.2.1]			COG1126	ABC-type polar amino acid transport system, ATPase component (GlnQ) (PDB:4YMS)	E	Amino acid transport and metabolism
32	Core	CG_P_fl_04	2224	7	91	16	0	0.633036	0.755938	0.689049					K02028	polar amino acid transport system ATP-binding protein [EC:7.4.2.1]			COG1126	ABC-type polar amino acid transport system, ATPase component (GlnQ) (PDB:4YMS)	E	Amino acid transport and metabolism
33	Core	CG_P_fl_04	4817	7	91	16	0	0.633036	0.755938	0.689049					K02028	polar amino acid transport system ATP-binding protein [EC:7.4.2.1]			COG1126	ABC-type polar amino acid transport system, ATPase component (GlnQ) (PDB:4YMS)	E	Amino acid transport and metabolism
34	Core	CG_P_fl_04	648	7	91	16	0	0.633036	0.755938	0.689049					K02028	polar amino acid transport system ATP-binding protein [EC:7.4.2.1]			COG1126	ABC-type polar amino acid transport system, ATPase component (GlnQ) (PDB:4YMS)	E	Amino acid transport and metabolism
35	Core	CG_P_fl_04	634	7	91	16	0	0.633036	0.755938	0.689049					K10025	arginine/ornithine transport system ATP-binding protein [EC:7.4.2.1]			COG4598	ABC-type histidine transport system, ATPase component (HisP) (PDB:1B0U)	E	Amino acid transport and metabolism
36	Core	CG_P_fl_04	3439	7	91	16	0	0.633036	0.755938	0.689049					K10017	histidine transport system ATP-binding protein [EC:7.4.2.1]			COG4598	ABC-type histidine transport system, ATPase component (HisP) (PDB:1B0U)	E	Amino acid transport and metabolism
37	Core	CG_P_fl_04	2344	7	91	16	0	0.633036	0.755938	0.689049					K23058	putative lysine/arginine/ornithine/histidine/octopine transport system ATP-binding protein [EC:7.4.2.1]			COG4598	ABC-type histidine transport system, ATPase component (HisP) (PDB:1B0U)	E	Amino acid transport and metabolism
38	Core	CG_P_fl_04	4868	7	91	16	0	0.633036	0.755938	0.689049					K12252	arginine:pyruvate transaminase [EC:2.6.1.84]	COG0436	Isoleucine, leucine, valine biosynthesis	COG0436	Aspartate/methionine/tyrosine aminotransferase (AspB) (PDB:2O0R)	E	Amino acid transport and metabolism
39	Core	CG_P_fl_04	2240	7	91	16	0	0.633036	0.755938	0.689049					K02028	polar amino acid transport system ATP-binding protein [EC:7.4.2.1]			COG1126	ABC-type polar amino acid transport system, ATPase component (GlnQ) (PDB:4YMS)	E	Amino acid transport and metabolism
40	Core	CG_P_fl_04	4428	7	91	16	0	0.633036	0.755938	0.689049					K02028	polar amino acid transport system ATP-binding protein [EC:7.4.2.1]			COG1126	ABC-type polar amino acid transport system, ATPase component (GlnQ) (PDB:4YMS)	E	Amino acid transport and metabolism
41	Core	CG_P_fl_04	5887	7	91	16	0	0.633036	0.755938	0.689049					K02028	polar amino acid transport system ATP-binding protein [EC:7.4.2.1]			COG1126	ABC-type polar amino acid transport system, ATPase component (GlnQ) (PDB:4YMS)	E	Amino acid transport and metabolism
42	Core	CG_P_fl_04	1753	7	91	16	0	0.633036	0.755938	0.689049					K02028	polar amino acid transport system ATP-binding protein [EC:7.4.2.1]			COG1126	ABC-type polar amino acid transport system, ATPase component (GlnQ) (PDB:4YMS)	E	Amino acid transport and metabolism
43	Core	CG_P_st_08	3048	7	91	16	0	0.633036	0.755938	0.689049					K02028	polar amino acid transport system ATP-binding protein [EC:7.4.2.1]			COG1126	ABC-type polar amino acid transport system, ATPase component (GlnQ) (PDB:4YMS)	E	Amino acid transport and metabolism
44	Core	CG_P_st_08	1082	7	91	16	0	0.633036	0.755938	0.689049					K09972	general L-amino acid transport system ATP-binding protein [EC:7.4.2.1]			COG1126	ABC-type polar amino acid transport system, ATPase component (GlnQ) (PDB:4YMS)	E	Amino acid transport and metabolism
45	Core	CG_P_st_08	3047	7	91	16	0	0.633036	0.755938	0.689049					K02028	polar amino acid transport system ATP-binding protein [EC:7.4.2.1]			COG1126	ABC-type polar amino acid transport system, ATPase component (GlnQ) (PDB:4YMS)	E	Amino acid transport and metabolism
46	Core	CG_P_st_08	4083	7	91	16	0	0.633036	0.755938	0.689049					K23058	putative lysine/arginine/ornithine/histidine/octopine transport system ATP-binding protein [EC:7.4.2.1]			COG4598	ABC-type histidine transport system, ATPase component (HisP) (PDB:1B0U)	E	Amino acid transport and metabolism
47	Core	CG_P_st_08	14	7	91	16	0	0.633036	0.755938	0.689049					K02028	polar amino acid transport system ATP-binding protein [EC:7.4.2.1]			COG1126	ABC-type polar amino acid transport system, ATPase component (GlnQ) (PDB:4YMS)	E	Amino acid transport and metabolism
48	Core	CG_P_st_08	1903	7	91	16	0	0.633036	0.755938	0.689049					K02028	polar amino acid transport system ATP-binding protein [EC:7.4.2.1]			COG1126	ABC-type polar amino acid transport system, ATPase component (GlnQ) (PDB:4YMS)	E	Amino acid transport and metabolism
49	Core	CG_P_sy_09	1208	7	91	16	0	0.633036	0.755938	0.689049					K10004	glutamate/aspartate transport system ATP-binding protein [EC:7.4.2.1]			COG1126	ABC-type polar amino acid transport system, ATPase component (GlnQ) (PDB:4YMS)	E	Amino acid transport and metabolism
50	Core	CG_P_sy_09	1088	7	91	16	0	0.633036	0.755938	0.689049					K09972	general L-amino acid transport system ATP-binding protein [EC:7.4.2.1]			COG1126	ABC-type polar amino acid transport system, ATPase component (GlnQ) (PDB:4YMS)	E	Amino acid transport and metabolism
51	Core	CG_P_sy_09	346	7	91	16	0	0.633036	0.755938	0.689049					K02028	polar amino acid transport system ATP-binding protein [EC:7.4.2.1]			COG1126	ABC-type polar amino acid transport system, ATPase component (GlnQ) (PDB:4YMS)	E	Amino acid transport and metabolism
52	Core	CG_P_sy_09	2474	7	91	16	0	0.633036	0.755938	0.689049					K02028	polar amino acid transport system ATP-binding protein [EC:7.4.2.1]			COG1126	ABC-type polar amino acid transport system, ATPase component (GlnQ) (PDB:4YMS)	E	Amino acid transport and metabolism
53	Core	CG_P_sy_09	4460	7	91	16	0	0.633036	0.755938	0.689049					K02028	polar amino acid transport system ATP-binding protein [EC:7.4.2.1]			COG1126	ABC-type polar amino acid transport system, ATPase component (GlnQ) (PDB:4YMS)	E	Amino acid transport and metabolism
54	Core	CG_P_sy_09	211	7	91	16	0	0.633036	0.755938	0.689049					K02028	polar amino acid transport system ATP-binding protein [EC:7.4.2.1]			COG1126	ABC-type polar amino acid transport system, ATPase component (GlnQ) (PDB:4YMS)	E	Amino acid transport and metabolism
55	Core	CG_P_sy_09	226	7	91	16	0	0.633036	0.755938	0.689049					K02028	polar amino acid transport system ATP-binding protein [EC:7.4.2.1]			COG1126	ABC-type polar amino acid transport system, ATPase component (GlnQ) (PDB:4YMS)	E	Amino acid transport and metabolism
56	Core	CG_P_sy_09	4445	7	91	16	0	0.633036	0.755938	0.689049					K10025	arginine/ornithine transport system ATP-binding protein [EC:7.4.2.1]			COG4598	ABC-type histidine transport system, ATPase component (HisP) (PDB:1B0U)	E	Amino acid transport and metabolism
57	Core	CG_P_sy_09	1460	7	91	16	0	0.633036	0.755938	0.689049					K10017	histidine transport system ATP-binding protein [EC:7.4.2.1]			COG4598	ABC-type histidine transport system, ATPase component (HisP) (PDB:1B0U)	E	Amino acid transport and metabolism
58	Core	CG_P_sy_09	285	7	91	16	0	0.633036	0.755938	0.689049					K23058	putative lysine/arginine/ornithine/histidine/octopine transport system ATP-binding protein [EC:7.4.2.1]			COG4598	ABC-type histidine transport system, ATPase component (HisP) (PDB:1B0U)	E	Amino acid transport and metabolism
59	Core	CG_P_sy_09	3697	7	91	16	0	0.633036	0.755938	0.689049					K02028	polar amino acid transport system ATP-binding protein [EC:7.4.2.1]			COG4598	ABC-type histidine transport system, ATPase component (HisP) (PDB:1B0U)	E	Amino acid transport and metabolism
60	Core	CG_P_sy_09	3263	7	91	16	0	0.633036	0.755938	0.689049					K02028	polar amino acid transport system ATP-binding protein [EC:7.4.2.1]			COG1126	ABC-type polar amino acid transport system, ATPase component (GlnQ) (PDB:4YMS)	E	Amino acid transport and metabolism
61	Core	CG_P_sy_09	3781	7	91	16	0	0.633036	0.755938	0.689049					K02028	polar amino acid transport system ATP-binding protein [EC:7.4.2.1]			COG1126	ABC-type polar amino acid transport system, ATPase component (GlnQ) (PDB:4YMS)	E	Amino acid transport and metabolism
62	Core	CG_P_sy_09	5687	7	91	16	0	0.633036	0.755938	0.689049					K02028	polar amino acid transport system ATP-binding protein [EC:7.4.2.1]			COG1126	ABC-type polar amino acid transport system, ATPase component (GlnQ) (PDB:4YMS)	E	Amino acid transport and metabolism
63	Core	CG_P_sy_09	2797	7	91	16	0	0.633036	0.755938	0.689049					K12252	arginine:pyruvate transaminase [EC:2.6.1.84]	COG0436	Isoleucine, leucine, valine biosynthesis	COG0436	Aspartate/methionine/tyrosine aminotransferase (AspB) (PDB:2O0R)	E	Amino acid transport and metabolism
64	Core	CG_P_th_10	4283	7	91	16	0	0.633036	0.755938	0.689049					K10004	glutamate/aspartate transport system ATP-binding protein [EC:7.4.2.1]			COG1126	ABC-type polar amino acid transport system, ATPase component (GlnQ) (PDB:4YMS)	E	Amino acid transport and metabolism
65	Core	CG_P_th_10	1543	7	91	16	0	0.633036	0.755938	0.689049					K09972	general L-amino acid transport system ATP-binding protein [EC:7.4.2.1]			COG1126	ABC-type polar amino acid transport system, ATPase component (GlnQ) (PDB:4YMS)	E	Amino acid transport and metabolism
66	Core	CG_P_th_10	4456	7	91	16	0	0.633036	0.755938	0.689049					K09972	general L-amino acid transport system ATP-binding protein [EC:7.4.2.1]			COG1126	ABC-type polar amino acid transport system, ATPase component (GlnQ) (PDB:4YMS)	E	Amino acid transport and metabolism
67	Core	CG_P_th_10	1544	7	91	16	0	0.633036	0.755938	0.689049					K02028	polar amino acid transport system ATP-binding protein [EC:7.4.2.1]			COG1126	ABC-type polar amino acid transport system, ATPase component (GlnQ) (PDB:4YMS)	E	Amino acid transport and metabolism
68	Core	CG_P_th_10	1443	7	91	16	0	0.633036	0.755938	0.689049					K02028	polar amino acid transport system ATP-binding protein [EC:7.4.2.1]			COG1126	ABC-type polar amino acid transport system, ATPase component (GlnQ) (PDB:4YMS)	E	Amino acid transport and metabolism
69	Core	CG_P_th_10	4190	7	91	16	0	0.633036	0.755938	0.689049					K10025	arginine/ornithine transport system ATP-binding protein [EC:7.4.2.1]			COG4598	ABC-type histidine transport system, ATPase component (HisP) (PDB:1B0U)	E	Amino acid transport and metabolism
70	Core	CG_P_th_10	1698	7	91	16	0	0.633036	0.755938	0.689049					K10017	histidine transport system ATP-binding protein [EC:7.4.2.1]			COG4598	ABC-type histidine transport system, ATPase component (HisP) (PDB:1B0U)	E	Amino acid transport and metabolism
71	Core	CG_P_th_10	2662	7	91	16	0	0.633036	0.755938	0.689049					K10017	histidine transport system ATP-binding protein [EC:7.4.2.1]			COG4598	ABC-type histidine transport system, ATPase component (HisP) (PDB:1B0U)	E	Amino acid transport and metabolism
72	Core	CG_P_th_10	3544	7	91	16	0	0.633036	0.755938	0.689049					K23058	putative lysine/arginine/ornithine/histidine/octopine transport system ATP-binding protein [EC:7.4.2.1]			COG4598	ABC-type histidine transport system, ATPase component (HisP) (PDB:1B0U)	E	Amino acid transport and metabolism
73	Core	CG_P_th_10	3108	7	91	16	0	0.633036	0.755938	0.689049					K02028	polar amino acid transport system ATP-binding protein [EC:7.4.2.1]			COG1126	ABC-type polar amino acid transport system, ATPase component (GlnQ) (PDB:4YMS)	E	Amino acid transport and metabolism
74	Core	CG_P_th_10	1754	7	91	16	0	0.633036	0.755938	0.689049					K02028	polar amino acid transport system ATP-binding protein [EC:7.4.2.1]			COG1126	ABC-type polar amino acid transport system, ATPase component (GlnQ) (PDB:4YMS)	E	Amino acid transport and metabolism
75	Core	CG_P_th_10	4548	7	91	16	0	0.633036	0.755938	0.689049					K02028	polar amino acid transport system ATP-binding protein [EC:7.4.2.1]			COG1126	ABC-type polar amino acid transport system, ATPase component (GlnQ) (PDB:4YMS)	E	Amino acid transport and metabolism
76	Core	CG_P_th_10	5383	7	91	16	0	0.633036	0.755938	0.689049					K02028	polar amino acid transport system ATP-binding protein [EC:7.4.2.1]			COG1126	ABC-type polar amino acid transport system, ATPase component (GlnQ) (PDB:4YMS)	E	Amino acid transport and metabolism
77	Core	CG_P_th_10	751	7	91	16	0	0.633036	0.755938	0.689049					K23064	hydroxyproline transport system ATP-binding protein [EC:7.4.2.1]			COG1126	ABC-type polar amino acid transport system, ATPase component (GlnQ) (PDB:4YMS)	E	Amino acid transport and metabolism
78	Core	CG_P_th_10	3620	7	91	16	0	0.633036	0.755938	0.689049					K02028	polar amino acid transport system ATP-binding protein [EC:7.4.2.1]			COG1126	ABC-type polar amino acid transport system, ATPase component (GlnQ) (PDB:4YMS)	E	Amino acid transport and metabolism
79	Core	CG_P_th_10	3652	7	91	16	0	0.633036	0.755938	0.689049					K02028	polar amino acid transport system ATP-binding protein [EC:7.4.2.1]			COG1126	ABC-type polar amino acid transport system, ATPase component (GlnQ) (PDB:4YMS)	E	Amino acid transport and metabolism
80	Core	MAG_001	3553	7	91	16	0	0.633036	0.755938	0.689049					K10004	glutamate/aspartate transport system ATP-binding protein [EC:7.4.2.1]			COG1126	ABC-type polar amino acid transport system, ATPase component (GlnQ) (PDB:4YMS)	E	Amino acid transport and metabolism
81	Core	MAG_001	876	7	91	16	0	0.633036	0.755938	0.689049					K09972	general L-amino acid transport system ATP-binding protein [EC:7.4.2.1]			COG1126	ABC-type polar amino acid transport system, ATPase component (GlnQ) (PDB:4YMS)	E	Amino acid transport and metabolism
82	Core	MAG_001	1474	7	91	16	0	0.633036	0.755938	0.689049					K02028	polar amino acid transport system ATP-binding protein [EC:7.4.2.1]			COG1126	ABC-type polar amino acid transport system, ATPase component (GlnQ) (PDB:4YMS)	E	Amino acid transport and metabolism
83	Core	MAG_001	3652	7	91	16	0	0.633036	0.755938	0.689049					K10025	arginine/ornithine transport system ATP-binding protein [EC:7.4.2.1]			COG4598	ABC-type histidine transport system, ATPase component (HisP) (PDB:1B0U)	E	Amino acid transport and metabolism
84	Core	MAG_001	255	7	91	16	0	0.633036	0.755938	0.689049					K10017	histidine transport system ATP-binding protein [EC:7.4.2.1]			COG4598	ABC-type histidine transport system, ATPase component (HisP) (PDB:1B0U)	E	Amino acid transport and metabolism
85	Core	MAG_001	3303	7	91	16	0	0.633036	0.755938	0.689049					K23058	putative lysine/arginine/ornithine/histidine/octopine transport system ATP-binding protein [EC:7.4.2.1]			COG4598	ABC-type histidine transport system, ATPase component (HisP) (PDB:1B0U)	E	Amino acid transport and metabolism
86	Core	MAG_001	4645	7	91	16	0	0.633036	0.755938	0.689049					K02028	polar amino acid transport system ATP-binding protein [EC:7.4.2.1]			COG1126	ABC-type polar amino acid transport system, ATPase component (GlnQ) (PDB:4YMS)	E	Amino acid transport and metabolism
87	Core	MAG_001	5421	7	91	16	0	0.633036	0.755938	0.689049					K23064	hydroxyproline transport system ATP-binding protein [EC:7.4.2.1]			COG1126	ABC-type polar amino acid transport system, ATPase component (GlnQ) (PDB:4YMS)	E	Amino acid transport and metabolism
88	Core	MAG_001	4874	7	91	16	0	0.633036	0.755938	0.689049					K02028	polar amino acid transport system ATP-binding protein [EC:7.4.2.1]			COG1126	ABC-type polar amino acid transport system, ATPase component (GlnQ) (PDB:4YMS)	E	Amino acid transport and metabolism
89	Core	MAG_001	2798	7	91	16	0	0.633036	0.755938	0.689049					K02028	polar amino acid transport system ATP-binding protein [EC:7.4.2.1]			COG1126	ABC-type polar amino acid transport system, ATPase component (GlnQ) (PDB:4YMS)	E	Amino acid transport and metabolism
90	Core	MAG_001	3229	7	91	16	0	0.633036	0.755938	0.689049					K02028	polar amino acid transport system ATP-binding protein [EC:7.4.2.1]			COG1126	ABC-type polar amino acid transport system, ATPase component (GlnQ) (PDB:4YMS)	E	Amino acid transport and metabolism
91	Core	MAG_001	3196	7	91	16	0	0.633036	0.755938	0.689049					K02028	polar amino acid transport system ATP-binding protein [EC:7.4.2.1]			COG1126	ABC-type polar amino acid transport system, ATPase component (GlnQ) (PDB:4YMS)	E	Amino acid transport and metabolism
151	Core	CG_P_br_02	1191	7	39	6	0	0.735354	0.709004	0.721938					K03704	cold shock protein			COG1278	Cold shock protein, CspA family (CspC) (PDB:1C9O)	K	Transcription
152	Core	CG_P_br_02	3828	7	39	6	0	0.735354	0.709004	0.721938					K03704	cold shock protein			COG1278	Cold shock protein, CspA family (CspC) (PDB:1C9O)	K	Transcription
153	Core	CG_P_br_02	4665	7	39	6	0	0.735354	0.709004	0.721938					K03704	cold shock protein			COG1278	Cold shock protein, CspA family (CspC) (PDB:1C9O)	K	Transcription
154	Core	CG_P_br_02	4691	7	39	6	0	0.735354	0.709004	0.721938					K03704	cold shock protein			COG1278	Cold shock protein, CspA family (CspC) (PDB:1C9O)	K	Transcription
155	Core	CG_P_br_02	1084	7	39	6	0	0.735354	0.709004	0.721938					K03704	cold shock protein			COG1278	Cold shock protein, CspA family (CspC) (PDB:1C9O)	K	Transcription
156	Core	CG_P_br_02	5501	7	39	6	0	0.735354	0.709004	0.721938					K03704	cold shock protein			COG1278	Cold shock protein, CspA family (CspC) (PDB:1C9O)	K	Transcription
157	Core	CG_P_ch_03	1229	7	39	6	0	0.735354	0.709004	0.721938					K03704	cold shock protein			COG1278	Cold shock protein, CspA family (CspC) (PDB:1C9O)	K	Transcription
158	Core	CG_P_ch_03	1999	7	39	6	0	0.735354	0.709004	0.721938					K03704	cold shock protein			COG1278	Cold shock protein, CspA family (CspC) (PDB:1C9O)	K	Transcription
159	Core	CG_P_ch_03	4556	7	39	6	0	0.735354	0.709004	0.721938					K03704	cold shock protein			COG1278	Cold shock protein, CspA family (CspC) (PDB:1C9O)	K	Transcription
160	Core	CG_P_ch_03	4606	7	39	6	0	0.735354	0.709004	0.721938					K03704	cold shock protein			COG1278	Cold shock protein, CspA family (CspC) (PDB:1C9O)	K	Transcription
161	Core	CG_P_ch_03	1111	7	39	6	0	0.735354	0.709004	0.721938					K03704	cold shock protein			COG1278	Cold shock protein, CspA family (CspC) (PDB:1C9O)	K	Transcription
162	Core	CG_P_fl_04	3434	7	39	6	0	0.735354	0.709004	0.721938					K03704	cold shock protein			COG1278	Cold shock protein, CspA family (CspC) (PDB:1C9O)	K	Transcription
163	Core	CG_P_fl_04	775	7	39	6	0	0.735354	0.709004	0.721938					K03704	cold shock protein			COG1278	Cold shock protein, CspA family (CspC) (PDB:1C9O)	K	Transcription
164	Core	CG_P_fl_04	5905	7	39	6	0	0.735354	0.709004	0.721938					K03704	cold shock protein			COG1278	Cold shock protein, CspA family (CspC) (PDB:1C9O)	K	Transcription
165	Core	CG_P_fl_04	804	7	39	6	0	0.735354	0.709004	0.721938					K03704	cold shock protein			COG1278	Cold shock protein, CspA family (CspC) (PDB:1C9O)	K	Transcription
166	Core	CG_P_fl_04	249	7	39	6	0	0.735354	0.709004	0.721938					K03704	cold shock protein			COG1278	Cold shock protein, CspA family (CspC) (PDB:1C9O)	K	Transcription
167	Core	CG_P_fl_04	3387	7	39	6	0	0.735354	0.709004	0.721938					K03704	cold shock protein			COG1278	Cold shock protein, CspA family (CspC) (PDB:1C9O)	K	Transcription
168	Core	CG_P_st_08	1181	7	39	6	0	0.735354	0.709004	0.721938					K03704	cold shock protein			COG1278	Cold shock protein, CspA family (CspC) (PDB:1C9O)	K	Transcription
169	Core	CG_P_st_08	3143	7	39	6	0	0.735354	0.709004	0.721938					K03704	cold shock protein			COG1278	Cold shock protein, CspA family (CspC) (PDB:1C9O)	K	Transcription
170	Core	CG_P_st_08	2723	7	39	6	0	0.735354	0.709004	0.721938					K03704	cold shock protein			COG1278	Cold shock protein, CspA family (CspC) (PDB:1C9O)	K	Transcription
171	Core	CG_P_st_08	2842	7	39	6	0	0.735354	0.709004	0.721938					K03704	cold shock protein			COG1278	Cold shock protein, CspA family (CspC) (PDB:1C9O)	K	Transcription
172	Core	CG_P_sy_09	1455	7	39	6	0	0.735354	0.709004	0.721938					K03704	cold shock protein			COG1278	Cold shock protein, CspA family (CspC) (PDB:1C9O)	K	Transcription
173	Core	CG_P_sy_09	3840	7	39	6	0	0.735354	0.709004	0.721938					K03704	cold shock protein			COG1278	Cold shock protein, CspA family (CspC) (PDB:1C9O)	K	Transcription
174	Core	CG_P_sy_09	4578	7	39	6	0	0.735354	0.709004	0.721938					K03704	cold shock protein			COG1278	Cold shock protein, CspA family (CspC) (PDB:1C9O)	K	Transcription
175	Core	CG_P_sy_09	4603	7	39	6	0	0.735354	0.709004	0.721938					K03704	cold shock protein			COG1278	Cold shock protein, CspA family (CspC) (PDB:1C9O)	K	Transcription
176	Core	CG_P_sy_09	4118	7	39	6	0	0.735354	0.709004	0.721938					K03704	cold shock protein			COG1278	Cold shock protein, CspA family (CspC) (PDB:1C9O)	K	Transcription
177	Core	CG_P_sy_09	1343	7	39	6	0	0.735354	0.709004	0.721938					K03704	cold shock protein			COG1278	Cold shock protein, CspA family (CspC) (PDB:1C9O)	K	Transcription
178	Core	CG_P_th_10	2667	7	39	6	0	0.735354	0.709004	0.721938					K03704	cold shock protein			COG1278	Cold shock protein, CspA family (CspC) (PDB:1C9O)	K	Transcription
179	Core	CG_P_th_10	1822	7	39	6	0	0.735354	0.709004	0.721938					K03704	cold shock protein			COG1278	Cold shock protein, CspA family (CspC) (PDB:1C9O)	K	Transcription
180	Core	CG_P_th_10	4295	7	39	6	0	0.735354	0.709004	0.721938					K03704	cold shock protein			COG1278	Cold shock protein, CspA family (CspC) (PDB:1C9O)	K	Transcription
181	Core	CG_P_th_10	4321	7	39	6	0	0.735354	0.709004	0.721938					K03704	cold shock protein			COG1278	Cold shock protein, CspA family (CspC) (PDB:1C9O)	K	Transcription
182	Core	CG_P_th_10	5128	7	39	6	0	0.735354	0.709004	0.721938					K03704	cold shock protein			COG1278	Cold shock protein, CspA family (CspC) (PDB:1C9O)	K	Transcription
183	Core	CG_P_th_10	2770	7	39	6	0	0.735354	0.709004	0.721938					K03704	cold shock protein			COG1278	Cold shock protein, CspA family (CspC) (PDB:1C9O)	K	Transcription
184	Core	MAG_001	250	7	39	6	0	0.735354	0.709004	0.721938					K03704	cold shock protein			COG1278	Cold shock protein, CspA family (CspC) (PDB:1C9O)	K	Transcription
185	Core	MAG_001	4208	7	39	6	0	0.735354	0.709004	0.721938					K03704	cold shock protein			COG1278	Cold shock protein, CspA family (CspC) (PDB:1C9O)	K	Transcription
186	Core	MAG_001	3541	7	39	6	0	0.735354	0.709004	0.721938					K03704	cold shock protein			COG1278	Cold shock protein, CspA family (CspC) (PDB:1C9O)	K	Transcription
187	Core	MAG_001	3508	7	39	6	0	0.735354	0.709004	0.721938					K03704	cold shock protein			COG1278	Cold shock protein, CspA family (CspC) (PDB:1C9O)	K	Transcription
188	Core	MAG_001	139	7	39	6	0	0.735354	0.709004	0.721938					K03704	cold shock protein			COG1278	Cold shock protein, CspA family (CspC) (PDB:1C9O)	K	Transcription
189	Core	MAG_001	4122	7	39	6	0	0.735354	0.709004	0.721938					K03704	cold shock protein			COG1278	Cold shock protein, CspA family (CspC) (PDB:1C9O)	K	Transcription
190	Core	CG_P_br_02	5882	7	37	8	0	0.65883	0.967655	0.783924					K11073	putrescine transport system substrate-binding protein			COG0687	Spermidine/putrescine-binding periplasmic protein (PotD) (PDB:1POT)	E	Amino acid transport and metabolism
191	Core	CG_P_br_02	2612	7	37	8	0	0.65883	0.967655	0.783924					K11073	putrescine transport system substrate-binding protein			COG0687	Spermidine/putrescine-binding periplasmic protein (PotD) (PDB:1POT)	E	Amino acid transport and metabolism
192	Core	CG_P_br_02	5700	7	37	8	0	0.65883	0.967655	0.783924					K11073	putrescine transport system substrate-binding protein			COG0687	Spermidine/putrescine-binding periplasmic protein (PotD) (PDB:1POT)	E	Amino acid transport and metabolism
193	Core	CG_P_br_02	5699	7	37	8	0	0.65883	0.967655	0.783924					K11073	putrescine transport system substrate-binding protein			COG0687	Spermidine/putrescine-binding periplasmic protein (PotD) (PDB:1POT)	E	Amino acid transport and metabolism
194	Core	CG_P_br_02	2533	7	37	8	0	0.65883	0.967655	0.783924					K11073	putrescine transport system substrate-binding protein			COG0687	Spermidine/putrescine-binding periplasmic protein (PotD) (PDB:1POT)	E	Amino acid transport and metabolism
195	Core	CG_P_ch_03	5928	7	37	8	0	0.65883	0.967655	0.783924					K11073	putrescine transport system substrate-binding protein			COG0687	Spermidine/putrescine-binding periplasmic protein (PotD) (PDB:1POT)	E	Amino acid transport and metabolism
196	Core	CG_P_ch_03	763	7	37	8	0	0.65883	0.967655	0.783924					K11073	putrescine transport system substrate-binding protein			COG0687	Spermidine/putrescine-binding periplasmic protein (PotD) (PDB:1POT)	E	Amino acid transport and metabolism
197	Core	CG_P_ch_03	3115	7	37	8	0	0.65883	0.967655	0.783924					K11073	putrescine transport system substrate-binding protein			COG0687	Spermidine/putrescine-binding periplasmic protein (PotD) (PDB:1POT)	E	Amino acid transport and metabolism
198	Core	CG_P_ch_03	2166	7	37	8	0	0.65883	0.967655	0.783924					K11073	putrescine transport system substrate-binding protein			COG0687	Spermidine/putrescine-binding periplasmic protein (PotD) (PDB:1POT)	E	Amino acid transport and metabolism
199	Core	CG_P_ch_03	3200	7	37	8	0	0.65883	0.967655	0.783924					K11073	putrescine transport system substrate-binding protein			COG0687	Spermidine/putrescine-binding periplasmic protein (PotD) (PDB:1POT)	E	Amino acid transport and metabolism
200	Core	CG_P_ch_03	5699	7	37	8	0	0.65883	0.967655	0.783924					K11073	putrescine transport system substrate-binding protein			COG0687	Spermidine/putrescine-binding periplasmic protein (PotD) (PDB:1POT)	E	Amino acid transport and metabolism
201	Core	CG_P_ch_03	5700	7	37	8	0	0.65883	0.967655	0.783924					K11073	putrescine transport system substrate-binding protein			COG0687	Spermidine/putrescine-binding periplasmic protein (PotD) (PDB:1POT)	E	Amino acid transport and metabolism
202	Core	CG_P_ch_03	4841	7	37	8	0	0.65883	0.967655	0.783924					K11073	putrescine transport system substrate-binding protein			COG0687	Spermidine/putrescine-binding periplasmic protein (PotD) (PDB:1POT)	E	Amino acid transport and metabolism
203	Core	CG_P_fl_04	1907	7	37	8	0	0.65883	0.967655	0.783924					K11073	putrescine transport system substrate-binding protein			COG0687	Spermidine/putrescine-binding periplasmic protein (PotD) (PDB:1POT)	E	Amino acid transport and metabolism
204	Core	CG_P_fl_04	4239	7	37	8	0	0.65883	0.967655	0.783924					K11073	putrescine transport system substrate-binding protein			COG0687	Spermidine/putrescine-binding periplasmic protein (PotD) (PDB:1POT)	E	Amino acid transport and metabolism
205	Core	CG_P_fl_04	4834	7	37	8	0	0.65883	0.967655	0.783924					K11073	putrescine transport system substrate-binding protein			COG0687	Spermidine/putrescine-binding periplasmic protein (PotD) (PDB:1POT)	E	Amino acid transport and metabolism
206	Core	CG_P_fl_04	4499	7	37	8	0	0.65883	0.967655	0.783924					K11073	putrescine transport system substrate-binding protein			COG0687	Spermidine/putrescine-binding periplasmic protein (PotD) (PDB:1POT)	E	Amino acid transport and metabolism
207	Core	CG_P_fl_04	1696	7	37	8	0	0.65883	0.967655	0.783924					K11073	putrescine transport system substrate-binding protein			COG0687	Spermidine/putrescine-binding periplasmic protein (PotD) (PDB:1POT)	E	Amino acid transport and metabolism
208	Core	CG_P_fl_04	1695	7	37	8	0	0.65883	0.967655	0.783924					K11073	putrescine transport system substrate-binding protein			COG0687	Spermidine/putrescine-binding periplasmic protein (PotD) (PDB:1POT)	E	Amino acid transport and metabolism
209	Core	CG_P_st_08	68	7	37	8	0	0.65883	0.967655	0.783924					K11073	putrescine transport system substrate-binding protein			COG0687	Spermidine/putrescine-binding periplasmic protein (PotD) (PDB:1POT)	E	Amino acid transport and metabolism
210	Core	CG_P_st_08	70	7	37	8	0	0.65883	0.967655	0.783924					K11073	putrescine transport system substrate-binding protein			COG0687	Spermidine/putrescine-binding periplasmic protein (PotD) (PDB:1POT)	E	Amino acid transport and metabolism
211	Core	CG_P_sy_09	5884	7	37	8	0	0.65883	0.967655	0.783924					K11073	putrescine transport system substrate-binding protein			COG0687	Spermidine/putrescine-binding periplasmic protein (PotD) (PDB:1POT)	E	Amino acid transport and metabolism
212	Core	CG_P_sy_09	2777	7	37	8	0	0.65883	0.967655	0.783924					K11073	putrescine transport system substrate-binding protein			COG0687	Spermidine/putrescine-binding periplasmic protein (PotD) (PDB:1POT)	E	Amino acid transport and metabolism
213	Core	CG_P_sy_09	5633	7	37	8	0	0.65883	0.967655	0.783924					K11073	putrescine transport system substrate-binding protein			COG0687	Spermidine/putrescine-binding periplasmic protein (PotD) (PDB:1POT)	E	Amino acid transport and metabolism
214	Core	CG_P_sy_09	3332	7	37	8	0	0.65883	0.967655	0.783924					K11073	putrescine transport system substrate-binding protein			COG0687	Spermidine/putrescine-binding periplasmic protein (PotD) (PDB:1POT)	E	Amino acid transport and metabolism
215	Core	CG_P_sy_09	5632	7	37	8	0	0.65883	0.967655	0.783924					K11073	putrescine transport system substrate-binding protein			COG0687	Spermidine/putrescine-binding periplasmic protein (PotD) (PDB:1POT)	E	Amino acid transport and metabolism
216	Core	CG_P_sy_09	1958	7	37	8	0	0.65883	0.967655	0.783924					K11073	putrescine transport system substrate-binding protein			COG0687	Spermidine/putrescine-binding periplasmic protein (PotD) (PDB:1POT)	E	Amino acid transport and metabolism
217	Core	CG_P_th_10	5534	7	37	8	0	0.65883	0.967655	0.783924					K11073	putrescine transport system substrate-binding protein			COG0687	Spermidine/putrescine-binding periplasmic protein (PotD) (PDB:1POT)	E	Amino acid transport and metabolism
218	Core	CG_P_th_10	1377	7	37	8	0	0.65883	0.967655	0.783924					K11073	putrescine transport system substrate-binding protein			COG0687	Spermidine/putrescine-binding periplasmic protein (PotD) (PDB:1POT)	E	Amino acid transport and metabolism
219	Core	CG_P_th_10	1678	7	37	8	0	0.65883	0.967655	0.783924					K11073	putrescine transport system substrate-binding protein			COG0687	Spermidine/putrescine-binding periplasmic protein (PotD) (PDB:1POT)	E	Amino acid transport and metabolism
220	Core	CG_P_th_10	5329	7	37	8	0	0.65883	0.967655	0.783924					K11073	putrescine transport system substrate-binding protein			COG0687	Spermidine/putrescine-binding periplasmic protein (PotD) (PDB:1POT)	E	Amino acid transport and metabolism
221	Core	CG_P_th_10	5328	7	37	8	0	0.65883	0.967655	0.783924					K11073	putrescine transport system substrate-binding protein			COG0687	Spermidine/putrescine-binding periplasmic protein (PotD) (PDB:1POT)	E	Amino acid transport and metabolism
222	Core	MAG_001	5026	7	37	8	0	0.65883	0.967655	0.783924					K11073	putrescine transport system substrate-binding protein			COG0687	Spermidine/putrescine-binding periplasmic protein (PotD) (PDB:1POT)	E	Amino acid transport and metabolism
223	Core	MAG_001	1439	7	37	8	0	0.65883	0.967655	0.783924					K11073	putrescine transport system substrate-binding protein			COG0687	Spermidine/putrescine-binding periplasmic protein (PotD) (PDB:1POT)	E	Amino acid transport and metabolism
224	Core	MAG_001	5874	7	37	8	0	0.65883	0.967655	0.783924					K11073	putrescine transport system substrate-binding protein			COG0687	Spermidine/putrescine-binding periplasmic protein (PotD) (PDB:1POT)	E	Amino acid transport and metabolism
225	Core	MAG_001	4821	7	37	8	0	0.65883	0.967655	0.783924					K11073	putrescine transport system substrate-binding protein			COG0687	Spermidine/putrescine-binding periplasmic protein (PotD) (PDB:1POT)	E	Amino acid transport and metabolism
226	Core	MAG_001	4820	7	37	8	0	0.65883	0.967655	0.783924					K11073	putrescine transport system substrate-binding protein			COG0687	Spermidine/putrescine-binding periplasmic protein (PotD) (PDB:1POT)	E	Amino acid transport and metabolism
259	Core	CG_P_br_02	1867	7	31	10	0	0.704185	0.913602	0.795339	M00745	Signature modules; Gene set; Drug resistance	M00745	Imipenem resistance, repression of porin OprD	K07665	two-component system, OmpR family, copper resistance phosphate regulon response regulator CusR			COG0745	DNA-binding response regulator, OmpR family, contains REC and winged-helix (wHTH) domain (OmpR) (PDB:1XHF)	T|K	Signal transduction mechanisms|Transcription
260	Core	CG_P_br_02	4861	7	31	10	0	0.704185	0.913602	0.795339	M00745	Signature modules; Gene set; Drug resistance	M00745	Imipenem resistance, repression of porin OprD	K07665	two-component system, OmpR family, copper resistance phosphate regulon response regulator CusR			COG0745	DNA-binding response regulator, OmpR family, contains REC and winged-helix (wHTH) domain (OmpR) (PDB:1XHF)	T|K	Signal transduction mechanisms|Transcription
261	Core	CG_P_br_02	2880	7	31	10	0	0.704185	0.913602	0.795339	M00745	Signature modules; Gene set; Drug resistance	M00745	Imipenem resistance, repression of porin OprD	K07665	two-component system, OmpR family, copper resistance phosphate regulon response regulator CusR			COG0745	DNA-binding response regulator, OmpR family, contains REC and winged-helix (wHTH) domain (OmpR) (PDB:1XHF)	T|K	Signal transduction mechanisms|Transcription
262	Core	CG_P_ch_03	1923	7	31	10	0	0.704185	0.913602	0.795339	M00745	Signature modules; Gene set; Drug resistance	M00745	Imipenem resistance, repression of porin OprD	K07665	two-component system, OmpR family, copper resistance phosphate regulon response regulator CusR			COG0745	DNA-binding response regulator, OmpR family, contains REC and winged-helix (wHTH) domain (OmpR) (PDB:1XHF)	T|K	Signal transduction mechanisms|Transcription
263	Core	CG_P_ch_03	4877	7	31	10	0	0.704185	0.913602	0.795339	M00745	Signature modules; Gene set; Drug resistance	M00745	Imipenem resistance, repression of porin OprD	K07665	two-component system, OmpR family, copper resistance phosphate regulon response regulator CusR			COG0745	DNA-binding response regulator, OmpR family, contains REC and winged-helix (wHTH) domain (OmpR) (PDB:1XHF)	T|K	Signal transduction mechanisms|Transcription
264	Core	CG_P_ch_03	5051	7	31	10	0	0.704185	0.913602	0.795339	M00745	Signature modules; Gene set; Drug resistance	M00745	Imipenem resistance, repression of porin OprD	K07665	two-component system, OmpR family, copper resistance phosphate regulon response regulator CusR			COG0745	DNA-binding response regulator, OmpR family, contains REC and winged-helix (wHTH) domain (OmpR) (PDB:1XHF)	T|K	Signal transduction mechanisms|Transcription
265	Core	CG_P_ch_03	2776	7	31	10	0	0.704185	0.913602	0.795339	M00745	Signature modules; Gene set; Drug resistance	M00745	Imipenem resistance, repression of porin OprD	K07665	two-component system, OmpR family, copper resistance phosphate regulon response regulator CusR			COG0745	DNA-binding response regulator, OmpR family, contains REC and winged-helix (wHTH) domain (OmpR) (PDB:1XHF)	T|K	Signal transduction mechanisms|Transcription
266	Core	CG_P_fl_04	3772	7	31	10	0	0.704185	0.913602	0.795339	M00745	Signature modules; Gene set; Drug resistance	M00745	Imipenem resistance, repression of porin OprD	K07665	two-component system, OmpR family, copper resistance phosphate regulon response regulator CusR			COG0745	DNA-binding response regulator, OmpR family, contains REC and winged-helix (wHTH) domain (OmpR) (PDB:1XHF)	T|K	Signal transduction mechanisms|Transcription
267	Core	CG_P_fl_04	5927	7	31	10	0	0.704185	0.913602	0.795339	M00745	Signature modules; Gene set; Drug resistance	M00745	Imipenem resistance, repression of porin OprD	K07665	two-component system, OmpR family, copper resistance phosphate regulon response regulator CusR			COG0745	DNA-binding response regulator, OmpR family, contains REC and winged-helix (wHTH) domain (OmpR) (PDB:1XHF)	T|K	Signal transduction mechanisms|Transcription
268	Core	CG_P_fl_04	3107	7	31	10	0	0.704185	0.913602	0.795339	M00745	Signature modules; Gene set; Drug resistance	M00745	Imipenem resistance, repression of porin OprD	K07665	two-component system, OmpR family, copper resistance phosphate regulon response regulator CusR			COG0745	DNA-binding response regulator, OmpR family, contains REC and winged-helix (wHTH) domain (OmpR) (PDB:1XHF)	T|K	Signal transduction mechanisms|Transcription
269	Core	CG_P_fl_04	2722	7	31	10	0	0.704185	0.913602	0.795339	M00745	Signature modules; Gene set; Drug resistance	M00745	Imipenem resistance, repression of porin OprD	K07665	two-component system, OmpR family, copper resistance phosphate regulon response regulator CusR			COG0745	DNA-binding response regulator, OmpR family, contains REC and winged-helix (wHTH) domain (OmpR) (PDB:1XHF)	T|K	Signal transduction mechanisms|Transcription
270	Core	CG_P_fl_04	2209	7	31	10	0	0.704185	0.913602	0.795339									COG0745	DNA-binding response regulator, OmpR family, contains REC and winged-helix (wHTH) domain (OmpR) (PDB:1XHF)	T|K	Signal transduction mechanisms|Transcription
271	Core	CG_P_st_08	2738	7	31	10	0	0.704185	0.913602	0.795339	M00745	Signature modules; Gene set; Drug resistance	M00745	Imipenem resistance, repression of porin OprD	K07665	two-component system, OmpR family, copper resistance phosphate regulon response regulator CusR			COG0745	DNA-binding response regulator, OmpR family, contains REC and winged-helix (wHTH) domain (OmpR) (PDB:1XHF)	T|K	Signal transduction mechanisms|Transcription
272	Core	CG_P_st_08	3201	7	31	10	0	0.704185	0.913602	0.795339	M00745	Signature modules; Gene set; Drug resistance	M00745	Imipenem resistance, repression of porin OprD	K07665	two-component system, OmpR family, copper resistance phosphate regulon response regulator CusR			COG0745	DNA-binding response regulator, OmpR family, contains REC and winged-helix (wHTH) domain (OmpR) (PDB:1XHF)	T|K	Signal transduction mechanisms|Transcription
273	Core	CG_P_sy_09	1715	7	31	10	0	0.704185	0.913602	0.795339	M00745	Signature modules; Gene set; Drug resistance	M00745	Imipenem resistance, repression of porin OprD	K07665	two-component system, OmpR family, copper resistance phosphate regulon response regulator CusR			COG0745	DNA-binding response regulator, OmpR family, contains REC and winged-helix (wHTH) domain (OmpR) (PDB:1XHF)	T|K	Signal transduction mechanisms|Transcription
274	Core	CG_P_sy_09	777	7	31	10	0	0.704185	0.913602	0.795339	M00745	Signature modules; Gene set; Drug resistance	M00745	Imipenem resistance, repression of porin OprD	K07665	two-component system, OmpR family, copper resistance phosphate regulon response regulator CusR			COG0745	DNA-binding response regulator, OmpR family, contains REC and winged-helix (wHTH) domain (OmpR) (PDB:1XHF)	T|K	Signal transduction mechanisms|Transcription
275	Core	CG_P_sy_09	3860	7	31	10	0	0.704185	0.913602	0.795339	M00745	Signature modules; Gene set; Drug resistance	M00745	Imipenem resistance, repression of porin OprD	K07665	two-component system, OmpR family, copper resistance phosphate regulon response regulator CusR			COG0745	DNA-binding response regulator, OmpR family, contains REC and winged-helix (wHTH) domain (OmpR) (PDB:1XHF)	T|K	Signal transduction mechanisms|Transcription
276	Core	CG_P_sy_09	1042	7	31	10	0	0.704185	0.913602	0.795339	M00745	Signature modules; Gene set; Drug resistance	M00745	Imipenem resistance, repression of porin OprD	K07665	two-component system, OmpR family, copper resistance phosphate regulon response regulator CusR			COG0745	DNA-binding response regulator, OmpR family, contains REC and winged-helix (wHTH) domain (OmpR) (PDB:1XHF)	T|K	Signal transduction mechanisms|Transcription
277	Core	CG_P_sy_09	5778	7	31	10	0	0.704185	0.913602	0.795339	M00745	Signature modules; Gene set; Drug resistance	M00745	Imipenem resistance, repression of porin OprD	K07665	two-component system, OmpR family, copper resistance phosphate regulon response regulator CusR			COG0745	DNA-binding response regulator, OmpR family, contains REC and winged-helix (wHTH) domain (OmpR) (PDB:1XHF)	T|K	Signal transduction mechanisms|Transcription
278	Core	CG_P_sy_09	5795	7	31	10	0	0.704185	0.913602	0.795339	M00745	Signature modules; Gene set; Drug resistance	M00745	Imipenem resistance, repression of porin OprD	K07665	two-component system, OmpR family, copper resistance phosphate regulon response regulator CusR			COG0745	DNA-binding response regulator, OmpR family, contains REC and winged-helix (wHTH) domain (OmpR) (PDB:1XHF)	T|K	Signal transduction mechanisms|Transcription
279	Core	CG_P_sy_09	658	7	31	10	0	0.704185	0.913602	0.795339	M00745	Signature modules; Gene set; Drug resistance	M00745	Imipenem resistance, repression of porin OprD	K07665	two-component system, OmpR family, copper resistance phosphate regulon response regulator CusR			COG0745	DNA-binding response regulator, OmpR family, contains REC and winged-helix (wHTH) domain (OmpR) (PDB:1XHF)	T|K	Signal transduction mechanisms|Transcription
280	Core	CG_P_sy_09	815	7	31	10	0	0.704185	0.913602	0.795339	M00745	Signature modules; Gene set; Drug resistance	M00745	Imipenem resistance, repression of porin OprD	K07665	two-component system, OmpR family, copper resistance phosphate regulon response regulator CusR			COG0745	DNA-binding response regulator, OmpR family, contains REC and winged-helix (wHTH) domain (OmpR) (PDB:1XHF)	T|K	Signal transduction mechanisms|Transcription
281	Core	CG_P_sy_09	189	7	31	10	0	0.704185	0.913602	0.795339									COG0745	DNA-binding response regulator, OmpR family, contains REC and winged-helix (wHTH) domain (OmpR) (PDB:1XHF)	T|K	Signal transduction mechanisms|Transcription
282	Core	CG_P_sy_09	826	7	31	10	0	0.704185	0.913602	0.795339									COG0745	DNA-binding response regulator, OmpR family, contains REC and winged-helix (wHTH) domain (OmpR) (PDB:1XHF)	T|K	Signal transduction mechanisms|Transcription
283	Core	CG_P_th_10	2022	7	31	10	0	0.704185	0.913602	0.795339	M00745	Signature modules; Gene set; Drug resistance	M00745	Imipenem resistance, repression of porin OprD	K07665	two-component system, OmpR family, copper resistance phosphate regulon response regulator CusR			COG0745	DNA-binding response regulator, OmpR family, contains REC and winged-helix (wHTH) domain (OmpR) (PDB:1XHF)	T|K	Signal transduction mechanisms|Transcription
284	Core	CG_P_th_10	4498	7	31	10	0	0.704185	0.913602	0.795339	M00745	Signature modules; Gene set; Drug resistance	M00745	Imipenem resistance, repression of porin OprD	K07665	two-component system, OmpR family, copper resistance phosphate regulon response regulator CusR			COG0745	DNA-binding response regulator, OmpR family, contains REC and winged-helix (wHTH) domain (OmpR) (PDB:1XHF)	T|K	Signal transduction mechanisms|Transcription
285	Core	CG_P_th_10	1047	7	31	10	0	0.704185	0.913602	0.795339	M00745	Signature modules; Gene set; Drug resistance	M00745	Imipenem resistance, repression of porin OprD	K07665	two-component system, OmpR family, copper resistance phosphate regulon response regulator CusR			COG0745	DNA-binding response regulator, OmpR family, contains REC and winged-helix (wHTH) domain (OmpR) (PDB:1XHF)	T|K	Signal transduction mechanisms|Transcription
286	Core	MAG_001	496	7	31	10	0	0.704185	0.913602	0.795339	M00745	Signature modules; Gene set; Drug resistance	M00745	Imipenem resistance, repression of porin OprD	K07665	two-component system, OmpR family, copper resistance phosphate regulon response regulator CusR			COG0745	DNA-binding response regulator, OmpR family, contains REC and winged-helix (wHTH) domain (OmpR) (PDB:1XHF)	T|K	Signal transduction mechanisms|Transcription
287	Core	MAG_001	4566	7	31	10	0	0.704185	0.913602	0.795339	M00745	Signature modules; Gene set; Drug resistance	M00745	Imipenem resistance, repression of porin OprD	K07665	two-component system, OmpR family, copper resistance phosphate regulon response regulator CusR			COG0745	DNA-binding response regulator, OmpR family, contains REC and winged-helix (wHTH) domain (OmpR) (PDB:1XHF)	T|K	Signal transduction mechanisms|Transcription
288	Core	MAG_001	838	7	31	10	0	0.704185	0.913602	0.795339	M00745	Signature modules; Gene set; Drug resistance	M00745	Imipenem resistance, repression of porin OprD	K07665	two-component system, OmpR family, copper resistance phosphate regulon response regulator CusR			COG0745	DNA-binding response regulator, OmpR family, contains REC and winged-helix (wHTH) domain (OmpR) (PDB:1XHF)	T|K	Signal transduction mechanisms|Transcription
289	Core	MAG_001	1118	7	31	10	0	0.704185	0.913602	0.795339	M00745	Signature modules; Gene set; Drug resistance	M00745	Imipenem resistance, repression of porin OprD	K07665	two-component system, OmpR family, copper resistance phosphate regulon response regulator CusR			COG0745	DNA-binding response regulator, OmpR family, contains REC and winged-helix (wHTH) domain (OmpR) (PDB:1XHF)	T|K	Signal transduction mechanisms|Transcription
340	Core	CG_P_br_02	2240	7	23	4	0	0.731282	0.983218	0.83874							COG1960	Fatty acid biosynthesis	COG1960	Acyl-CoA dehydrogenase related to the alkylation response protein AidB (CaiA) (PDB:1BUC)	I	Lipid transport and metabolism
341	Core	CG_P_br_02	5463	7	23	4	0	0.731282	0.983218	0.83874							COG1960	Fatty acid biosynthesis	COG1960	Acyl-CoA dehydrogenase related to the alkylation response protein AidB (CaiA) (PDB:1BUC)	I	Lipid transport and metabolism
342	Core	CG_P_br_02	5464	7	23	4	0	0.731282	0.983218	0.83874							COG1960	Fatty acid biosynthesis	COG1960	Acyl-CoA dehydrogenase related to the alkylation response protein AidB (CaiA) (PDB:1BUC)	I	Lipid transport and metabolism
343	Core	CG_P_br_02	5466	7	23	4	0	0.731282	0.983218	0.83874							COG1960	Fatty acid biosynthesis	COG1960	Acyl-CoA dehydrogenase related to the alkylation response protein AidB (CaiA) (PDB:1BUC)	I	Lipid transport and metabolism
344	Core	CG_P_ch_03	2026	7	23	4	0	0.731282	0.983218	0.83874							COG1960	Fatty acid biosynthesis	COG1960	Acyl-CoA dehydrogenase related to the alkylation response protein AidB (CaiA) (PDB:1BUC)	I	Lipid transport and metabolism
345	Core	CG_P_ch_03	5476	7	23	4	0	0.731282	0.983218	0.83874							COG1960	Fatty acid biosynthesis	COG1960	Acyl-CoA dehydrogenase related to the alkylation response protein AidB (CaiA) (PDB:1BUC)	I	Lipid transport and metabolism
346	Core	CG_P_ch_03	5477	7	23	4	0	0.731282	0.983218	0.83874							COG1960	Fatty acid biosynthesis	COG1960	Acyl-CoA dehydrogenase related to the alkylation response protein AidB (CaiA) (PDB:1BUC)	I	Lipid transport and metabolism
347	Core	CG_P_ch_03	5479	7	23	4	0	0.731282	0.983218	0.83874							COG1960	Fatty acid biosynthesis	COG1960	Acyl-CoA dehydrogenase related to the alkylation response protein AidB (CaiA) (PDB:1BUC)	I	Lipid transport and metabolism
348	Core	CG_P_fl_04	1454	7	23	4	0	0.731282	0.983218	0.83874							COG1960	Fatty acid biosynthesis	COG1960	Acyl-CoA dehydrogenase related to the alkylation response protein AidB (CaiA) (PDB:1BUC)	I	Lipid transport and metabolism
349	Core	CG_P_fl_04	1455	7	23	4	0	0.731282	0.983218	0.83874							COG1960	Fatty acid biosynthesis	COG1960	Acyl-CoA dehydrogenase related to the alkylation response protein AidB (CaiA) (PDB:1BUC)	I	Lipid transport and metabolism
350	Core	CG_P_fl_04	1457	7	23	4	0	0.731282	0.983218	0.83874							COG1960	Fatty acid biosynthesis	COG1960	Acyl-CoA dehydrogenase related to the alkylation response protein AidB (CaiA) (PDB:1BUC)	I	Lipid transport and metabolism
351	Core	CG_P_st_08	3803	7	23	4	0	0.731282	0.983218	0.83874							COG1960	Fatty acid biosynthesis	COG1960	Acyl-CoA dehydrogenase related to the alkylation response protein AidB (CaiA) (PDB:1BUC)	I	Lipid transport and metabolism
352	Core	CG_P_st_08	327	7	23	4	0	0.731282	0.983218	0.83874							COG1960	Fatty acid biosynthesis	COG1960	Acyl-CoA dehydrogenase related to the alkylation response protein AidB (CaiA) (PDB:1BUC)	I	Lipid transport and metabolism
353	Core	CG_P_st_08	3805	7	23	4	0	0.731282	0.983218	0.83874							COG1960	Fatty acid biosynthesis	COG1960	Acyl-CoA dehydrogenase related to the alkylation response protein AidB (CaiA) (PDB:1BUC)	I	Lipid transport and metabolism
354	Core	CG_P_sy_09	5395	7	23	4	0	0.731282	0.983218	0.83874							COG1960	Fatty acid biosynthesis	COG1960	Acyl-CoA dehydrogenase related to the alkylation response protein AidB (CaiA) (PDB:1BUC)	I	Lipid transport and metabolism
355	Core	CG_P_sy_09	5396	7	23	4	0	0.731282	0.983218	0.83874							COG1960	Fatty acid biosynthesis	COG1960	Acyl-CoA dehydrogenase related to the alkylation response protein AidB (CaiA) (PDB:1BUC)	I	Lipid transport and metabolism
356	Core	CG_P_sy_09	5398	7	23	4	0	0.731282	0.983218	0.83874							COG1960	Fatty acid biosynthesis	COG1960	Acyl-CoA dehydrogenase related to the alkylation response protein AidB (CaiA) (PDB:1BUC)	I	Lipid transport and metabolism
357	Core	CG_P_th_10	5095	7	23	4	0	0.731282	0.983218	0.83874							COG1960	Fatty acid biosynthesis	COG1960	Acyl-CoA dehydrogenase related to the alkylation response protein AidB (CaiA) (PDB:1BUC)	I	Lipid transport and metabolism
358	Core	CG_P_th_10	5096	7	23	4	0	0.731282	0.983218	0.83874							COG1960	Fatty acid biosynthesis	COG1960	Acyl-CoA dehydrogenase related to the alkylation response protein AidB (CaiA) (PDB:1BUC)	I	Lipid transport and metabolism
359	Core	CG_P_th_10	5098	7	23	4	0	0.731282	0.983218	0.83874							COG1960	Fatty acid biosynthesis	COG1960	Acyl-CoA dehydrogenase related to the alkylation response protein AidB (CaiA) (PDB:1BUC)	I	Lipid transport and metabolism
360	Core	MAG_001	4158	7	23	4	0	0.731282	0.983218	0.83874							COG1960	Fatty acid biosynthesis	COG1960	Acyl-CoA dehydrogenase related to the alkylation response protein AidB (CaiA) (PDB:1BUC)	I	Lipid transport and metabolism
361	Core	MAG_001	4157	7	23	4	0	0.731282	0.983218	0.83874							COG1960	Fatty acid biosynthesis	COG1960	Acyl-CoA dehydrogenase related to the alkylation response protein AidB (CaiA) (PDB:1BUC)	I	Lipid transport and metabolism
362	Core	MAG_001	4155	7	23	4	0	0.731282	0.983218	0.83874							COG1960	Fatty acid biosynthesis	COG1960	Acyl-CoA dehydrogenase related to the alkylation response protein AidB (CaiA) (PDB:1BUC)	I	Lipid transport and metabolism
363	Core	CG_P_br_02	3713	7	22	4	0	0.744008	0.903964	0.816223	M00745|M00641	Signature modules; Gene set; Drug resistance|Signature modules; Gene set; Drug resistance	M00745|M00641	Imipenem resistance, repression of porin OprD|Multidrug resistance, efflux pump MexEF-OprN	K18297	LysR family transcriptional regulator, mexEF-oprN operon transcriptional activator			COG0583	DNA-binding transcriptional regulator, LysR family (LysR) (PDB:2FYI)	K	Transcription
364	Core	CG_P_br_02	3089	7	22	4	0	0.744008	0.903964	0.816223	M00745|M00641	Signature modules; Gene set; Drug resistance|Signature modules; Gene set; Drug resistance	M00745|M00641	Imipenem resistance, repression of porin OprD|Multidrug resistance, efflux pump MexEF-OprN	K18297	LysR family transcriptional regulator, mexEF-oprN operon transcriptional activator			COG0583	DNA-binding transcriptional regulator, LysR family (LysR) (PDB:2FYI)	K	Transcription
365	Core	CG_P_br_02	1423	7	22	4	0	0.744008	0.903964	0.816223	M00745|M00641	Signature modules; Gene set; Drug resistance|Signature modules; Gene set; Drug resistance	M00745|M00641	Imipenem resistance, repression of porin OprD|Multidrug resistance, efflux pump MexEF-OprN	K18297	LysR family transcriptional regulator, mexEF-oprN operon transcriptional activator			COG0583	DNA-binding transcriptional regulator, LysR family (LysR) (PDB:2FYI)	K	Transcription
366	Core	CG_P_br_02	2701	7	22	4	0	0.744008	0.903964	0.816223	M00745|M00641	Signature modules; Gene set; Drug resistance|Signature modules; Gene set; Drug resistance	M00745|M00641	Imipenem resistance, repression of porin OprD|Multidrug resistance, efflux pump MexEF-OprN	K18297	LysR family transcriptional regulator, mexEF-oprN operon transcriptional activator			COG0583	DNA-binding transcriptional regulator, LysR family (LysR) (PDB:2FYI)	K	Transcription
367	Core	CG_P_ch_03	3541	7	22	4	0	0.744008	0.903964	0.816223	M00745|M00641	Signature modules; Gene set; Drug resistance|Signature modules; Gene set; Drug resistance	M00745|M00641	Imipenem resistance, repression of porin OprD|Multidrug resistance, efflux pump MexEF-OprN	K18297	LysR family transcriptional regulator, mexEF-oprN operon transcriptional activator			COG0583	DNA-binding transcriptional regulator, LysR family (LysR) (PDB:2FYI)	K	Transcription
368	Core	CG_P_ch_03	3209	7	22	4	0	0.744008	0.903964	0.816223	M00745|M00641	Signature modules; Gene set; Drug resistance|Signature modules; Gene set; Drug resistance	M00745|M00641	Imipenem resistance, repression of porin OprD|Multidrug resistance, efflux pump MexEF-OprN	K18297	LysR family transcriptional regulator, mexEF-oprN operon transcriptional activator			COG0583	DNA-binding transcriptional regulator, LysR family (LysR) (PDB:2FYI)	K	Transcription
369	Core	CG_P_ch_03	1411	7	22	4	0	0.744008	0.903964	0.816223	M00745|M00641	Signature modules; Gene set; Drug resistance|Signature modules; Gene set; Drug resistance	M00745|M00641	Imipenem resistance, repression of porin OprD|Multidrug resistance, efflux pump MexEF-OprN	K18297	LysR family transcriptional regulator, mexEF-oprN operon transcriptional activator			COG0583	DNA-binding transcriptional regulator, LysR family (LysR) (PDB:2FYI)	K	Transcription
370	Core	CG_P_fl_04	4328	7	22	4	0	0.744008	0.903964	0.816223	M00745|M00641	Signature modules; Gene set; Drug resistance|Signature modules; Gene set; Drug resistance	M00745|M00641	Imipenem resistance, repression of porin OprD|Multidrug resistance, efflux pump MexEF-OprN	K18297	LysR family transcriptional regulator, mexEF-oprN operon transcriptional activator			COG0583	DNA-binding transcriptional regulator, LysR family (LysR) (PDB:2FYI)	K	Transcription
371	Core	CG_P_fl_04	4823	7	22	4	0	0.744008	0.903964	0.816223	M00745|M00641	Signature modules; Gene set; Drug resistance|Signature modules; Gene set; Drug resistance	M00745|M00641	Imipenem resistance, repression of porin OprD|Multidrug resistance, efflux pump MexEF-OprN	K18297	LysR family transcriptional regulator, mexEF-oprN operon transcriptional activator			COG0583	DNA-binding transcriptional regulator, LysR family (LysR) (PDB:2FYI)	K	Transcription
372	Core	CG_P_fl_04	3692	7	22	4	0	0.744008	0.903964	0.816223	M00745|M00641	Signature modules; Gene set; Drug resistance|Signature modules; Gene set; Drug resistance	M00745|M00641	Imipenem resistance, repression of porin OprD|Multidrug resistance, efflux pump MexEF-OprN	K18297	LysR family transcriptional regulator, mexEF-oprN operon transcriptional activator			COG0583	DNA-binding transcriptional regulator, LysR family (LysR) (PDB:2FYI)	K	Transcription
373	Core	CG_P_st_08	2078	7	22	4	0	0.744008	0.903964	0.816223	M00745|M00641	Signature modules; Gene set; Drug resistance|Signature modules; Gene set; Drug resistance	M00745|M00641	Imipenem resistance, repression of porin OprD|Multidrug resistance, efflux pump MexEF-OprN	K18297	LysR family transcriptional regulator, mexEF-oprN operon transcriptional activator			COG0583	DNA-binding transcriptional regulator, LysR family (LysR) (PDB:2FYI)	K	Transcription
374	Core	CG_P_sy_09	2448	7	22	4	0	0.744008	0.903964	0.816223	M00745|M00641	Signature modules; Gene set; Drug resistance|Signature modules; Gene set; Drug resistance	M00745|M00641	Imipenem resistance, repression of porin OprD|Multidrug resistance, efflux pump MexEF-OprN	K18297	LysR family transcriptional regulator, mexEF-oprN operon transcriptional activator			COG0583	DNA-binding transcriptional regulator, LysR family (LysR) (PDB:2FYI)	K	Transcription
375	Core	CG_P_sy_09	2766	7	22	4	0	0.744008	0.903964	0.816223	M00745|M00641	Signature modules; Gene set; Drug resistance|Signature modules; Gene set; Drug resistance	M00745|M00641	Imipenem resistance, repression of porin OprD|Multidrug resistance, efflux pump MexEF-OprN	K18297	LysR family transcriptional regulator, mexEF-oprN operon transcriptional activator			COG0583	DNA-binding transcriptional regulator, LysR family (LysR) (PDB:2FYI)	K	Transcription
376	Core	CG_P_sy_09	1634	7	22	4	0	0.744008	0.903964	0.816223	M00745|M00641	Signature modules; Gene set; Drug resistance|Signature modules; Gene set; Drug resistance	M00745|M00641	Imipenem resistance, repression of porin OprD|Multidrug resistance, efflux pump MexEF-OprN	K18297	LysR family transcriptional regulator, mexEF-oprN operon transcriptional activator			COG0583	DNA-binding transcriptional regulator, LysR family (LysR) (PDB:2FYI)	K	Transcription
377	Core	CG_P_th_10	206	7	22	4	0	0.744008	0.903964	0.816223	M00745|M00641	Signature modules; Gene set; Drug resistance|Signature modules; Gene set; Drug resistance	M00745|M00641	Imipenem resistance, repression of porin OprD|Multidrug resistance, efflux pump MexEF-OprN	K18297	LysR family transcriptional regulator, mexEF-oprN operon transcriptional activator			COG0583	DNA-binding transcriptional regulator, LysR family (LysR) (PDB:2FYI)	K	Transcription
378	Core	CG_P_th_10	886	7	22	4	0	0.744008	0.903964	0.816223	M00745|M00641	Signature modules; Gene set; Drug resistance|Signature modules; Gene set; Drug resistance	M00745|M00641	Imipenem resistance, repression of porin OprD|Multidrug resistance, efflux pump MexEF-OprN	K18297	LysR family transcriptional regulator, mexEF-oprN operon transcriptional activator			COG0583	DNA-binding transcriptional regulator, LysR family (LysR) (PDB:2FYI)	K	Transcription
379	Core	CG_P_th_10	2439	7	22	4	0	0.744008	0.903964	0.816223	M00745|M00641	Signature modules; Gene set; Drug resistance|Signature modules; Gene set; Drug resistance	M00745|M00641	Imipenem resistance, repression of porin OprD|Multidrug resistance, efflux pump MexEF-OprN	K18297	LysR family transcriptional regulator, mexEF-oprN operon transcriptional activator			COG0583	DNA-binding transcriptional regulator, LysR family (LysR) (PDB:2FYI)	K	Transcription
380	Core	CG_P_th_10	1237	7	22	4	0	0.744008	0.903964	0.816223	M00745|M00641	Signature modules; Gene set; Drug resistance|Signature modules; Gene set; Drug resistance	M00745|M00641	Imipenem resistance, repression of porin OprD|Multidrug resistance, efflux pump MexEF-OprN	K18297	LysR family transcriptional regulator, mexEF-oprN operon transcriptional activator			COG0583	DNA-binding transcriptional regulator, LysR family (LysR) (PDB:2FYI)	K	Transcription
381	Core	MAG_001	3882	7	22	4	0	0.744008	0.903964	0.816223	M00745|M00641	Signature modules; Gene set; Drug resistance|Signature modules; Gene set; Drug resistance	M00745|M00641	Imipenem resistance, repression of porin OprD|Multidrug resistance, efflux pump MexEF-OprN	K18297	LysR family transcriptional regulator, mexEF-oprN operon transcriptional activator			COG0583	DNA-binding transcriptional regulator, LysR family (LysR) (PDB:2FYI)	K	Transcription
382	Core	MAG_001	1190	7	22	4	0	0.744008	0.903964	0.816223	M00745|M00641	Signature modules; Gene set; Drug resistance|Signature modules; Gene set; Drug resistance	M00745|M00641	Imipenem resistance, repression of porin OprD|Multidrug resistance, efflux pump MexEF-OprN	K18297	LysR family transcriptional regulator, mexEF-oprN operon transcriptional activator			COG0583	DNA-binding transcriptional regulator, LysR family (LysR) (PDB:2FYI)	K	Transcription
383	Core	MAG_001	4436	7	22	4	0	0.744008	0.903964	0.816223	M00745|M00641	Signature modules; Gene set; Drug resistance|Signature modules; Gene set; Drug resistance	M00745|M00641	Imipenem resistance, repression of porin OprD|Multidrug resistance, efflux pump MexEF-OprN	K18297	LysR family transcriptional regulator, mexEF-oprN operon transcriptional activator			COG0583	DNA-binding transcriptional regulator, LysR family (LysR) (PDB:2FYI)	K	Transcription
384	Core	MAG_001	3999	7	22	4	0	0.744008	0.903964	0.816223	M00745|M00641	Signature modules; Gene set; Drug resistance|Signature modules; Gene set; Drug resistance	M00745|M00641	Imipenem resistance, repression of porin OprD|Multidrug resistance, efflux pump MexEF-OprN	K18297	LysR family transcriptional regulator, mexEF-oprN operon transcriptional activator			COG0583	DNA-binding transcriptional regulator, LysR family (LysR) (PDB:2FYI)	K	Transcription
385	Core	CG_P_br_02	315	7	20	3	0	0.709997	0.944572	0.810656					K10126	two-component system, NtrC family, C4-dicarboxylate transport response regulator DctD			COG2204	DNA-binding transcriptional response regulator, NtrC family, contains REC, AAA-type ATPase, and a Fis-type DNA-binding domains (AtoC) (PDB:1ZY2)	T	Signal transduction mechanisms
386	Core	CG_P_br_02	4735	7	20	3	0	0.709997	0.944572	0.810656					K10126	two-component system, NtrC family, C4-dicarboxylate transport response regulator DctD			COG2204	DNA-binding transcriptional response regulator, NtrC family, contains REC, AAA-type ATPase, and a Fis-type DNA-binding domains (AtoC) (PDB:1ZY2)	T	Signal transduction mechanisms
387	Core	CG_P_br_02	4655	7	20	3	0	0.709997	0.944572	0.810656					K17061	two-component system, response regulator AauR			COG2204	DNA-binding transcriptional response regulator, NtrC family, contains REC, AAA-type ATPase, and a Fis-type DNA-binding domains (AtoC) (PDB:1ZY2)	T	Signal transduction mechanisms
388	Core	CG_P_ch_03	301	7	20	3	0	0.709997	0.944572	0.810656					K10126	two-component system, NtrC family, C4-dicarboxylate transport response regulator DctD			COG2204	DNA-binding transcriptional response regulator, NtrC family, contains REC, AAA-type ATPase, and a Fis-type DNA-binding domains (AtoC) (PDB:1ZY2)	T	Signal transduction mechanisms
389	Core	CG_P_ch_03	4656	7	20	3	0	0.709997	0.944572	0.810656					K10126	two-component system, NtrC family, C4-dicarboxylate transport response regulator DctD			COG2204	DNA-binding transcriptional response regulator, NtrC family, contains REC, AAA-type ATPase, and a Fis-type DNA-binding domains (AtoC) (PDB:1ZY2)	T	Signal transduction mechanisms
390	Core	CG_P_ch_03	4728	7	20	3	0	0.709997	0.944572	0.810656					K17061	two-component system, response regulator AauR			COG2204	DNA-binding transcriptional response regulator, NtrC family, contains REC, AAA-type ATPase, and a Fis-type DNA-binding domains (AtoC) (PDB:1ZY2)	T	Signal transduction mechanisms
391	Core	CG_P_fl_04	2282	7	20	3	0	0.709997	0.944572	0.810656					K10126	two-component system, NtrC family, C4-dicarboxylate transport response regulator DctD			COG2204	DNA-binding transcriptional response regulator, NtrC family, contains REC, AAA-type ATPase, and a Fis-type DNA-binding domains (AtoC) (PDB:1ZY2)	T	Signal transduction mechanisms
392	Core	CG_P_fl_04	837	7	20	3	0	0.709997	0.944572	0.810656					K10126	two-component system, NtrC family, C4-dicarboxylate transport response regulator DctD			COG2204	DNA-binding transcriptional response regulator, NtrC family, contains REC, AAA-type ATPase, and a Fis-type DNA-binding domains (AtoC) (PDB:1ZY2)	T	Signal transduction mechanisms
393	Core	CG_P_fl_04	3279	7	20	3	0	0.709997	0.944572	0.810656					K17061	two-component system, response regulator AauR			COG2204	DNA-binding transcriptional response regulator, NtrC family, contains REC, AAA-type ATPase, and a Fis-type DNA-binding domains (AtoC) (PDB:1ZY2)	T	Signal transduction mechanisms
394	Core	CG_P_st_08	81	7	20	3	0	0.709997	0.944572	0.810656					K10126	two-component system, NtrC family, C4-dicarboxylate transport response regulator DctD			COG2204	DNA-binding transcriptional response regulator, NtrC family, contains REC, AAA-type ATPase, and a Fis-type DNA-binding domains (AtoC) (PDB:1ZY2)	T	Signal transduction mechanisms
395	Core	CG_P_st_08	197	7	20	3	0	0.709997	0.944572	0.810656					K10126	two-component system, NtrC family, C4-dicarboxylate transport response regulator DctD			COG2204	DNA-binding transcriptional response regulator, NtrC family, contains REC, AAA-type ATPase, and a Fis-type DNA-binding domains (AtoC) (PDB:1ZY2)	T	Signal transduction mechanisms
396	Core	CG_P_sy_09	263	7	20	3	0	0.709997	0.944572	0.810656					K10126	two-component system, NtrC family, C4-dicarboxylate transport response regulator DctD			COG2204	DNA-binding transcriptional response regulator, NtrC family, contains REC, AAA-type ATPase, and a Fis-type DNA-binding domains (AtoC) (PDB:1ZY2)	T	Signal transduction mechanisms
397	Core	CG_P_sy_09	4637	7	20	3	0	0.709997	0.944572	0.810656					K10126	two-component system, NtrC family, C4-dicarboxylate transport response regulator DctD			COG2204	DNA-binding transcriptional response regulator, NtrC family, contains REC, AAA-type ATPase, and a Fis-type DNA-binding domains (AtoC) (PDB:1ZY2)	T	Signal transduction mechanisms
398	Core	CG_P_sy_09	1206	7	20	3	0	0.709997	0.944572	0.810656					K17061	two-component system, response regulator AauR			COG2204	DNA-binding transcriptional response regulator, NtrC family, contains REC, AAA-type ATPase, and a Fis-type DNA-binding domains (AtoC) (PDB:1ZY2)	T	Signal transduction mechanisms
399	Core	CG_P_th_10	3584	7	20	3	0	0.709997	0.944572	0.810656					K10126	two-component system, NtrC family, C4-dicarboxylate transport response regulator DctD			COG2204	DNA-binding transcriptional response regulator, NtrC family, contains REC, AAA-type ATPase, and a Fis-type DNA-binding domains (AtoC) (PDB:1ZY2)	T	Signal transduction mechanisms
400	Core	CG_P_th_10	4364	7	20	3	0	0.709997	0.944572	0.810656					K10126	two-component system, NtrC family, C4-dicarboxylate transport response regulator DctD			COG2204	DNA-binding transcriptional response regulator, NtrC family, contains REC, AAA-type ATPase, and a Fis-type DNA-binding domains (AtoC) (PDB:1ZY2)	T	Signal transduction mechanisms
401	Core	CG_P_th_10	4285	7	20	3	0	0.709997	0.944572	0.810656					K17061	two-component system, response regulator AauR			COG2204	DNA-binding transcriptional response regulator, NtrC family, contains REC, AAA-type ATPase, and a Fis-type DNA-binding domains (AtoC) (PDB:1ZY2)	T	Signal transduction mechanisms
402	Core	MAG_001	3267	7	20	3	0	0.709997	0.944572	0.810656					K10126	two-component system, NtrC family, C4-dicarboxylate transport response regulator DctD			COG2204	DNA-binding transcriptional response regulator, NtrC family, contains REC, AAA-type ATPase, and a Fis-type DNA-binding domains (AtoC) (PDB:1ZY2)	T	Signal transduction mechanisms
403	Core	MAG_001	5940	7	20	3	0	0.709997	0.944572	0.810656					K10126	two-component system, NtrC family, C4-dicarboxylate transport response regulator DctD			COG2204	DNA-binding transcriptional response regulator, NtrC family, contains REC, AAA-type ATPase, and a Fis-type DNA-binding domains (AtoC) (PDB:1ZY2)	T	Signal transduction mechanisms
404	Core	MAG_001	3551	7	20	3	0	0.709997	0.944572	0.810656					K17061	two-component system, response regulator AauR			COG2204	DNA-binding transcriptional response regulator, NtrC family, contains REC, AAA-type ATPase, and a Fis-type DNA-binding domains (AtoC) (PDB:1ZY2)	T	Signal transduction mechanisms
422	Core	CG_P_br_02	4711	7	17	4	0	0.695069	0.958526	0.80581
423	Core	CG_P_br_02	3498	7	17	4	0	0.695069	0.958526	0.80581
424	Core	CG_P_ch_03	4627	7	17	4	0	0.695069	0.958526	0.80581
425	Core	CG_P_ch_03	3317	7	17	4	0	0.695069	0.958526	0.80581
426	Core	CG_P_fl_04	821	7	17	4	0	0.695069	0.958526	0.80581
427	Core	CG_P_fl_04	5006	7	17	4	0	0.695069	0.958526	0.80581
428	Core	CG_P_fl_04	5080	7	17	4	0	0.695069	0.958526	0.80581
429	Core	CG_P_st_08	1064	7	17	4	0	0.695069	0.958526	0.80581
430	Core	CG_P_st_08	1792	7	17	4	0	0.695069	0.958526	0.80581
431	Core	CG_P_sy_09	4622	7	17	4	0	0.695069	0.958526	0.80581
432	Core	CG_P_sy_09	4777	7	17	4	0	0.695069	0.958526	0.80581
433	Core	CG_P_sy_09	2931	7	17	4	0	0.695069	0.958526	0.80581
434	Core	CG_P_sy_09	5766	7	17	4	0	0.695069	0.958526	0.80581
435	Core	CG_P_th_10	4341	7	17	4	0	0.695069	0.958526	0.80581
436	Core	CG_P_th_10	370	7	17	4	0	0.695069	0.958526	0.80581
437	Core	MAG_001	3488	7	17	4	0	0.695069	0.958526	0.80581
438	Core	MAG_001	4058	7	17	4	0	0.695069	0.958526	0.80581
456	Core	CG_P_br_02	491	7	17	3	0	0.611277	0.928228	0.737126					K03406	methyl-accepting chemotaxis protein			COG0840	Methyl-accepting chemotaxis protein (MCP) (Tar) (PDB:1QU7)	T	Signal transduction mechanisms
457	Core	CG_P_br_02	5111	7	17	3	0	0.611277	0.928228	0.737126					K03406	methyl-accepting chemotaxis protein			COG0840	Methyl-accepting chemotaxis protein (MCP) (Tar) (PDB:1QU7)	T	Signal transduction mechanisms
458	Core	CG_P_ch_03	463	7	17	3	0	0.611277	0.928228	0.737126					K03406	methyl-accepting chemotaxis protein			COG0840	Methyl-accepting chemotaxis protein (MCP) (Tar) (PDB:1QU7)	T	Signal transduction mechanisms
459	Core	CG_P_ch_03	1684	7	17	3	0	0.611277	0.928228	0.737126					K03406	methyl-accepting chemotaxis protein			COG0840	Methyl-accepting chemotaxis protein (MCP) (Tar) (PDB:1QU7)	T	Signal transduction mechanisms
460	Core	CG_P_ch_03	2204	7	17	3	0	0.611277	0.928228	0.737126					K03406	methyl-accepting chemotaxis protein			COG0840	Methyl-accepting chemotaxis protein (MCP) (Tar) (PDB:1QU7)	T	Signal transduction mechanisms
461	Core	CG_P_fl_04	2477	7	17	3	0	0.611277	0.928228	0.737126					K03406	methyl-accepting chemotaxis protein			COG0840	Methyl-accepting chemotaxis protein (MCP) (Tar) (PDB:1QU7)	T	Signal transduction mechanisms
462	Core	CG_P_fl_04	5817	7	17	3	0	0.611277	0.928228	0.737126					K03406	methyl-accepting chemotaxis protein			COG0840	Methyl-accepting chemotaxis protein (MCP) (Tar) (PDB:1QU7)	T	Signal transduction mechanisms
463	Core	CG_P_fl_04	3570	7	17	3	0	0.611277	0.928228	0.737126					K03406	methyl-accepting chemotaxis protein			COG0840	Methyl-accepting chemotaxis protein (MCP) (Tar) (PDB:1QU7)	T	Signal transduction mechanisms
464	Core	CG_P_st_08	2359	7	17	3	0	0.611277	0.928228	0.737126					K03406	methyl-accepting chemotaxis protein			COG0840	Methyl-accepting chemotaxis protein (MCP) (Tar) (PDB:1QU7)	T	Signal transduction mechanisms
465	Core	CG_P_st_08	2358	7	17	3	0	0.611277	0.928228	0.737126					K03406	methyl-accepting chemotaxis protein			COG0840	Methyl-accepting chemotaxis protein (MCP) (Tar) (PDB:1QU7)	T	Signal transduction mechanisms
466	Core	CG_P_st_08	2963	7	17	3	0	0.611277	0.928228	0.737126					K03406	methyl-accepting chemotaxis protein			COG0840	Methyl-accepting chemotaxis protein (MCP) (Tar) (PDB:1QU7)	T	Signal transduction mechanisms
467	Core	CG_P_sy_09	415	7	17	3	0	0.611277	0.928228	0.737126					K03406	methyl-accepting chemotaxis protein			COG0840	Methyl-accepting chemotaxis protein (MCP) (Tar) (PDB:1QU7)	T	Signal transduction mechanisms
468	Core	CG_P_sy_09	169	7	17	3	0	0.611277	0.928228	0.737126					K03406	methyl-accepting chemotaxis protein			COG0840	Methyl-accepting chemotaxis protein (MCP) (Tar) (PDB:1QU7)	T	Signal transduction mechanisms
469	Core	CG_P_th_10	3386	7	17	3	0	0.611277	0.928228	0.737126					K03406	methyl-accepting chemotaxis protein			COG0840	Methyl-accepting chemotaxis protein (MCP) (Tar) (PDB:1QU7)	T	Signal transduction mechanisms
470	Core	CG_P_th_10	4732	7	17	3	0	0.611277	0.928228	0.737126					K03406	methyl-accepting chemotaxis protein			COG0840	Methyl-accepting chemotaxis protein (MCP) (Tar) (PDB:1QU7)	T	Signal transduction mechanisms
471	Core	MAG_001	2216	7	17	3	0	0.611277	0.928228	0.737126					K03406	methyl-accepting chemotaxis protein			COG0840	Methyl-accepting chemotaxis protein (MCP) (Tar) (PDB:1QU7)	T	Signal transduction mechanisms
472	Core	MAG_001	2249	7	17	3	0	0.611277	0.928228	0.737126									COG0840	Methyl-accepting chemotaxis protein (MCP) (Tar) (PDB:1QU7)	T	Signal transduction mechanisms
473	Core	CG_P_br_02	5508	7	16	4	0	0.837098	0.981321	0.90349	M00532|M00346|M00140|M00141	Pathway modules; Carbohydrate metabolism; Other carbohydrate metabolism|Pathway modules; Energy metabolism; Methane metabolism|Pathway modules; Metabolism of cofactors and vitamins; Cofactor and vitamin metabolism|Pathway modules; Metabolism of cofactors and vitamins; Cofactor and vitamin metabolism	M00532|M00346|M00140|M00141	Photorespiration|Formaldehyde assimilation, serine pathway|C1-unit interconversion, prokaryotes|C1-unit interconversion, eukaryotes	K00600	glycine hydroxymethyltransferase [EC:2.1.2.1]	COG0112	Serine biosynthesis	COG0112	Glycine/serine hydroxymethyltransferase (GlyA) (PDB:1BJ4)	E	Amino acid transport and metabolism
474	Core	CG_P_br_02	5155	7	16	4	0	0.837098	0.981321	0.90349	M00532|M00346|M00140|M00141	Pathway modules; Carbohydrate metabolism; Other carbohydrate metabolism|Pathway modules; Energy metabolism; Methane metabolism|Pathway modules; Metabolism of cofactors and vitamins; Cofactor and vitamin metabolism|Pathway modules; Metabolism of cofactors and vitamins; Cofactor and vitamin metabolism	M00532|M00346|M00140|M00141	Photorespiration|Formaldehyde assimilation, serine pathway|C1-unit interconversion, prokaryotes|C1-unit interconversion, eukaryotes	K00600	glycine hydroxymethyltransferase [EC:2.1.2.1]	COG0112	Serine biosynthesis	COG0112	Glycine/serine hydroxymethyltransferase (GlyA) (PDB:1BJ4)	E	Amino acid transport and metabolism
475	Core	CG_P_br_02	4042	7	16	4	0	0.837098	0.981321	0.90349	M00532|M00346|M00140|M00141	Pathway modules; Carbohydrate metabolism; Other carbohydrate metabolism|Pathway modules; Energy metabolism; Methane metabolism|Pathway modules; Metabolism of cofactors and vitamins; Cofactor and vitamin metabolism|Pathway modules; Metabolism of cofactors and vitamins; Cofactor and vitamin metabolism	M00532|M00346|M00140|M00141	Photorespiration|Formaldehyde assimilation, serine pathway|C1-unit interconversion, prokaryotes|C1-unit interconversion, eukaryotes	K00600	glycine hydroxymethyltransferase [EC:2.1.2.1]	COG0112	Serine biosynthesis	COG0112	Glycine/serine hydroxymethyltransferase (GlyA) (PDB:1BJ4)	E	Amino acid transport and metabolism
476	Core	CG_P_br_02	4943	7	16	4	0	0.837098	0.981321	0.90349	M00532|M00346|M00140|M00141	Pathway modules; Carbohydrate metabolism; Other carbohydrate metabolism|Pathway modules; Energy metabolism; Methane metabolism|Pathway modules; Metabolism of cofactors and vitamins; Cofactor and vitamin metabolism|Pathway modules; Metabolism of cofactors and vitamins; Cofactor and vitamin metabolism	M00532|M00346|M00140|M00141	Photorespiration|Formaldehyde assimilation, serine pathway|C1-unit interconversion, prokaryotes|C1-unit interconversion, eukaryotes	K00600	glycine hydroxymethyltransferase [EC:2.1.2.1]	COG0112	Serine biosynthesis	COG0112	Glycine/serine hydroxymethyltransferase (GlyA) (PDB:1BJ4)	E	Amino acid transport and metabolism
477	Core	CG_P_ch_03	5515	7	16	4	0	0.837098	0.981321	0.90349	M00532|M00346|M00140|M00141	Pathway modules; Carbohydrate metabolism; Other carbohydrate metabolism|Pathway modules; Energy metabolism; Methane metabolism|Pathway modules; Metabolism of cofactors and vitamins; Cofactor and vitamin metabolism|Pathway modules; Metabolism of cofactors and vitamins; Cofactor and vitamin metabolism	M00532|M00346|M00140|M00141	Photorespiration|Formaldehyde assimilation, serine pathway|C1-unit interconversion, prokaryotes|C1-unit interconversion, eukaryotes	K00600	glycine hydroxymethyltransferase [EC:2.1.2.1]	COG0112	Serine biosynthesis	COG0112	Glycine/serine hydroxymethyltransferase (GlyA) (PDB:1BJ4)	E	Amino acid transport and metabolism
478	Core	CG_P_ch_03	5179	7	16	4	0	0.837098	0.981321	0.90349	M00532|M00346|M00140|M00141	Pathway modules; Carbohydrate metabolism; Other carbohydrate metabolism|Pathway modules; Energy metabolism; Methane metabolism|Pathway modules; Metabolism of cofactors and vitamins; Cofactor and vitamin metabolism|Pathway modules; Metabolism of cofactors and vitamins; Cofactor and vitamin metabolism	M00532|M00346|M00140|M00141	Photorespiration|Formaldehyde assimilation, serine pathway|C1-unit interconversion, prokaryotes|C1-unit interconversion, eukaryotes	K00600	glycine hydroxymethyltransferase [EC:2.1.2.1]	COG0112	Serine biosynthesis	COG0112	Glycine/serine hydroxymethyltransferase (GlyA) (PDB:1BJ4)	E	Amino acid transport and metabolism
479	Core	CG_P_fl_04	1497	7	16	4	0	0.837098	0.981321	0.90349	M00532|M00346|M00140|M00141	Pathway modules; Carbohydrate metabolism; Other carbohydrate metabolism|Pathway modules; Energy metabolism; Methane metabolism|Pathway modules; Metabolism of cofactors and vitamins; Cofactor and vitamin metabolism|Pathway modules; Metabolism of cofactors and vitamins; Cofactor and vitamin metabolism	M00532|M00346|M00140|M00141	Photorespiration|Formaldehyde assimilation, serine pathway|C1-unit interconversion, prokaryotes|C1-unit interconversion, eukaryotes	K00600	glycine hydroxymethyltransferase [EC:2.1.2.1]	COG0112	Serine biosynthesis	COG0112	Glycine/serine hydroxymethyltransferase (GlyA) (PDB:1BJ4)	E	Amino acid transport and metabolism
480	Core	CG_P_fl_04	1159	7	16	4	0	0.837098	0.981321	0.90349	M00532|M00346|M00140|M00141	Pathway modules; Carbohydrate metabolism; Other carbohydrate metabolism|Pathway modules; Energy metabolism; Methane metabolism|Pathway modules; Metabolism of cofactors and vitamins; Cofactor and vitamin metabolism|Pathway modules; Metabolism of cofactors and vitamins; Cofactor and vitamin metabolism	M00532|M00346|M00140|M00141	Photorespiration|Formaldehyde assimilation, serine pathway|C1-unit interconversion, prokaryotes|C1-unit interconversion, eukaryotes	K00600	glycine hydroxymethyltransferase [EC:2.1.2.1]	COG0112	Serine biosynthesis	COG0112	Glycine/serine hydroxymethyltransferase (GlyA) (PDB:1BJ4)	E	Amino acid transport and metabolism
481	Core	CG_P_st_08	841	7	16	4	0	0.837098	0.981321	0.90349	M00532|M00346|M00140|M00141	Pathway modules; Carbohydrate metabolism; Other carbohydrate metabolism|Pathway modules; Energy metabolism; Methane metabolism|Pathway modules; Metabolism of cofactors and vitamins; Cofactor and vitamin metabolism|Pathway modules; Metabolism of cofactors and vitamins; Cofactor and vitamin metabolism	M00532|M00346|M00140|M00141	Photorespiration|Formaldehyde assimilation, serine pathway|C1-unit interconversion, prokaryotes|C1-unit interconversion, eukaryotes	K00600	glycine hydroxymethyltransferase [EC:2.1.2.1]	COG0112	Serine biosynthesis	COG0112	Glycine/serine hydroxymethyltransferase (GlyA) (PDB:1BJ4)	E	Amino acid transport and metabolism
482	Core	CG_P_sy_09	5438	7	16	4	0	0.837098	0.981321	0.90349	M00532|M00346|M00140|M00141	Pathway modules; Carbohydrate metabolism; Other carbohydrate metabolism|Pathway modules; Energy metabolism; Methane metabolism|Pathway modules; Metabolism of cofactors and vitamins; Cofactor and vitamin metabolism|Pathway modules; Metabolism of cofactors and vitamins; Cofactor and vitamin metabolism	M00532|M00346|M00140|M00141	Photorespiration|Formaldehyde assimilation, serine pathway|C1-unit interconversion, prokaryotes|C1-unit interconversion, eukaryotes	K00600	glycine hydroxymethyltransferase [EC:2.1.2.1]	COG0112	Serine biosynthesis	COG0112	Glycine/serine hydroxymethyltransferase (GlyA) (PDB:1BJ4)	E	Amino acid transport and metabolism
483	Core	CG_P_sy_09	5112	7	16	4	0	0.837098	0.981321	0.90349	M00532|M00346|M00140|M00141	Pathway modules; Carbohydrate metabolism; Other carbohydrate metabolism|Pathway modules; Energy metabolism; Methane metabolism|Pathway modules; Metabolism of cofactors and vitamins; Cofactor and vitamin metabolism|Pathway modules; Metabolism of cofactors and vitamins; Cofactor and vitamin metabolism	M00532|M00346|M00140|M00141	Photorespiration|Formaldehyde assimilation, serine pathway|C1-unit interconversion, prokaryotes|C1-unit interconversion, eukaryotes	K00600	glycine hydroxymethyltransferase [EC:2.1.2.1]	COG0112	Serine biosynthesis	COG0112	Glycine/serine hydroxymethyltransferase (GlyA) (PDB:1BJ4)	E	Amino acid transport and metabolism
484	Core	CG_P_th_10	5136	7	16	4	0	0.837098	0.981321	0.90349	M00532|M00346|M00140|M00141	Pathway modules; Carbohydrate metabolism; Other carbohydrate metabolism|Pathway modules; Energy metabolism; Methane metabolism|Pathway modules; Metabolism of cofactors and vitamins; Cofactor and vitamin metabolism|Pathway modules; Metabolism of cofactors and vitamins; Cofactor and vitamin metabolism	M00532|M00346|M00140|M00141	Photorespiration|Formaldehyde assimilation, serine pathway|C1-unit interconversion, prokaryotes|C1-unit interconversion, eukaryotes	K00600	glycine hydroxymethyltransferase [EC:2.1.2.1]	COG0112	Serine biosynthesis	COG0112	Glycine/serine hydroxymethyltransferase (GlyA) (PDB:1BJ4)	E	Amino acid transport and metabolism
485	Core	CG_P_th_10	4779	7	16	4	0	0.837098	0.981321	0.90349	M00532|M00346|M00140|M00141	Pathway modules; Carbohydrate metabolism; Other carbohydrate metabolism|Pathway modules; Energy metabolism; Methane metabolism|Pathway modules; Metabolism of cofactors and vitamins; Cofactor and vitamin metabolism|Pathway modules; Metabolism of cofactors and vitamins; Cofactor and vitamin metabolism	M00532|M00346|M00140|M00141	Photorespiration|Formaldehyde assimilation, serine pathway|C1-unit interconversion, prokaryotes|C1-unit interconversion, eukaryotes	K00600	glycine hydroxymethyltransferase [EC:2.1.2.1]	COG0112	Serine biosynthesis	COG0112	Glycine/serine hydroxymethyltransferase (GlyA) (PDB:1BJ4)	E	Amino acid transport and metabolism
486	Core	CG_P_th_10	4584	7	16	4	0	0.837098	0.981321	0.90349	M00532|M00346|M00140|M00141	Pathway modules; Carbohydrate metabolism; Other carbohydrate metabolism|Pathway modules; Energy metabolism; Methane metabolism|Pathway modules; Metabolism of cofactors and vitamins; Cofactor and vitamin metabolism|Pathway modules; Metabolism of cofactors and vitamins; Cofactor and vitamin metabolism	M00532|M00346|M00140|M00141	Photorespiration|Formaldehyde assimilation, serine pathway|C1-unit interconversion, prokaryotes|C1-unit interconversion, eukaryotes	K00600	glycine hydroxymethyltransferase [EC:2.1.2.1]	COG0112	Serine biosynthesis	COG0112	Glycine/serine hydroxymethyltransferase (GlyA) (PDB:1BJ4)	E	Amino acid transport and metabolism
487	Core	MAG_001	5638	7	16	4	0	0.837098	0.981321	0.90349	M00532|M00346|M00140|M00141	Pathway modules; Carbohydrate metabolism; Other carbohydrate metabolism|Pathway modules; Energy metabolism; Methane metabolism|Pathway modules; Metabolism of cofactors and vitamins; Cofactor and vitamin metabolism|Pathway modules; Metabolism of cofactors and vitamins; Cofactor and vitamin metabolism	M00532|M00346|M00140|M00141	Photorespiration|Formaldehyde assimilation, serine pathway|C1-unit interconversion, prokaryotes|C1-unit interconversion, eukaryotes	K00600	glycine hydroxymethyltransferase [EC:2.1.2.1]	COG0112	Serine biosynthesis	COG0112	Glycine/serine hydroxymethyltransferase (GlyA) (PDB:1BJ4)	E	Amino acid transport and metabolism
488	Core	MAG_001	1723	7	16	4	0	0.837098	0.981321	0.90349	M00532|M00346|M00140|M00141	Pathway modules; Carbohydrate metabolism; Other carbohydrate metabolism|Pathway modules; Energy metabolism; Methane metabolism|Pathway modules; Metabolism of cofactors and vitamins; Cofactor and vitamin metabolism|Pathway modules; Metabolism of cofactors and vitamins; Cofactor and vitamin metabolism	M00532|M00346|M00140|M00141	Photorespiration|Formaldehyde assimilation, serine pathway|C1-unit interconversion, prokaryotes|C1-unit interconversion, eukaryotes	K00600	glycine hydroxymethyltransferase [EC:2.1.2.1]	COG0112	Serine biosynthesis	COG0112	Glycine/serine hydroxymethyltransferase (GlyA) (PDB:1BJ4)	E	Amino acid transport and metabolism
505	Core	CG_P_br_02	389	7	16	4	0	0.738497	0.94946	0.830795					K03406	methyl-accepting chemotaxis protein			COG0840	Methyl-accepting chemotaxis protein (MCP) (Tar) (PDB:1QU7)	T	Signal transduction mechanisms
506	Core	CG_P_br_02	3091	7	16	4	0	0.738497	0.94946	0.830795					K03406	methyl-accepting chemotaxis protein			COG0840	Methyl-accepting chemotaxis protein (MCP) (Tar) (PDB:1QU7)	T	Signal transduction mechanisms
507	Core	CG_P_br_02	203	7	16	4	0	0.738497	0.94946	0.830795					K03406	methyl-accepting chemotaxis protein			COG0840	Methyl-accepting chemotaxis protein (MCP) (Tar) (PDB:1QU7)	T	Signal transduction mechanisms
508	Core	CG_P_br_02	5945	7	16	4	0	0.738497	0.94946	0.830795					K03406	methyl-accepting chemotaxis protein			COG0840	Methyl-accepting chemotaxis protein (MCP) (Tar) (PDB:1QU7)	T	Signal transduction mechanisms
509	Core	CG_P_ch_03	4621	7	16	4	0	0.738497	0.94946	0.830795					K03406	methyl-accepting chemotaxis protein			COG0840	Methyl-accepting chemotaxis protein (MCP) (Tar) (PDB:1QU7)	T	Signal transduction mechanisms
510	Core	CG_P_ch_03	370	7	16	4	0	0.738497	0.94946	0.830795					K03406	methyl-accepting chemotaxis protein			COG0840	Methyl-accepting chemotaxis protein (MCP) (Tar) (PDB:1QU7)	T	Signal transduction mechanisms
511	Core	CG_P_ch_03	124	7	16	4	0	0.738497	0.94946	0.830795					K03406	methyl-accepting chemotaxis protein			COG0840	Methyl-accepting chemotaxis protein (MCP) (Tar) (PDB:1QU7)	T	Signal transduction mechanisms
512	Core	CG_P_fl_04	818	7	16	4	0	0.738497	0.94946	0.830795					K03406	methyl-accepting chemotaxis protein			COG0840	Methyl-accepting chemotaxis protein (MCP) (Tar) (PDB:1QU7)	T	Signal transduction mechanisms
513	Core	CG_P_fl_04	2124	7	16	4	0	0.738497	0.94946	0.830795					K03406	methyl-accepting chemotaxis protein			COG0840	Methyl-accepting chemotaxis protein (MCP) (Tar) (PDB:1QU7)	T	Signal transduction mechanisms
514	Core	CG_P_st_08	773	7	16	4	0	0.738497	0.94946	0.830795					K03406	methyl-accepting chemotaxis protein			COG0840	Methyl-accepting chemotaxis protein (MCP) (Tar) (PDB:1QU7)	T	Signal transduction mechanisms
515	Core	CG_P_sy_09	4617	7	16	4	0	0.738497	0.94946	0.830795					K03406	methyl-accepting chemotaxis protein			COG0840	Methyl-accepting chemotaxis protein (MCP) (Tar) (PDB:1QU7)	T	Signal transduction mechanisms
516	Core	CG_P_sy_09	113	7	16	4	0	0.738497	0.94946	0.830795					K03406	methyl-accepting chemotaxis protein			COG0840	Methyl-accepting chemotaxis protein (MCP) (Tar) (PDB:1QU7)	T	Signal transduction mechanisms
517	Core	CG_P_th_10	3501	7	16	4	0	0.738497	0.94946	0.830795					K03406	methyl-accepting chemotaxis protein			COG0840	Methyl-accepting chemotaxis protein (MCP) (Tar) (PDB:1QU7)	T	Signal transduction mechanisms
518	Core	CG_P_th_10	3691	7	16	4	0	0.738497	0.94946	0.830795					K03406	methyl-accepting chemotaxis protein			COG0840	Methyl-accepting chemotaxis protein (MCP) (Tar) (PDB:1QU7)	T	Signal transduction mechanisms
519	Core	MAG_001	5541	7	16	4	0	0.738497	0.94946	0.830795					K03406	methyl-accepting chemotaxis protein			COG0840	Methyl-accepting chemotaxis protein (MCP) (Tar) (PDB:1QU7)	T	Signal transduction mechanisms
520	Core	MAG_001	2111	7	16	4	0	0.738497	0.94946	0.830795					K03406	methyl-accepting chemotaxis protein			COG0840	Methyl-accepting chemotaxis protein (MCP) (Tar) (PDB:1QU7)	T	Signal transduction mechanisms
521	Core	CG_P_br_02	3457	7	16	4	0	0.728791	0.777115	0.752178
522	Core	CG_P_br_02	1323	7	16	4	0	0.728791	0.777115	0.752178
523	Core	CG_P_br_02	3778	7	16	4	0	0.728791	0.777115	0.752178
524	Core	CG_P_ch_03	1295	7	16	4	0	0.728791	0.777115	0.752178
525	Core	CG_P_ch_03	2462	7	16	4	0	0.728791	0.777115	0.752178
526	Core	CG_P_fl_04	5806	7	16	4	0	0.728791	0.777115	0.752178
527	Core	CG_P_fl_04	3512	7	16	4	0	0.728791	0.777115	0.752178
528	Core	CG_P_st_08	3838	7	16	4	0	0.728791	0.777115	0.752178
529	Core	CG_P_sy_09	3670	7	16	4	0	0.728791	0.777115	0.752178
530	Core	CG_P_sy_09	1522	7	16	4	0	0.728791	0.777115	0.752178
531	Core	CG_P_th_10	414	7	16	4	0	0.728791	0.777115	0.752178
532	Core	CG_P_th_10	2532	7	16	4	0	0.728791	0.777115	0.752178
533	Core	MAG_001	1889	7	16	4	0	0.728791	0.777115	0.752178
534	Core	MAG_001	3323	7	16	4	0	0.728791	0.777115	0.752178
535	Core	MAG_001	4120	7	16	4	0	0.728791	0.777115	0.752178
536	Core	MAG_001	5761	7	16	4	0	0.728791	0.777115	0.752178
553	Core	CG_P_br_02	4405	7	15	3	0	0.876163	0.966787	0.919247	M00126|M00841|M00842|M00843	Pathway modules; Metabolism of cofactors and vitamins; Cofactor and vitamin metabolism|Pathway modules; Metabolism of cofactors and vitamins; Cofactor and vitamin metabolism|Pathway modules; Metabolism of cofactors and vitamins; Cofactor and vitamin metabolism|Pathway modules; Metabolism of cofactors and vitamins; Cofactor and vitamin metabolism	M00126|M00841|M00842|M00843	Tetrahydrofolate biosynthesis, GTP => THF|Tetrahydrofolate biosynthesis, mediated by PTPS, GTP => THF|Tetrahydrobiopterin biosynthesis, GTP => BH4|L-threo-Tetrahydrobiopterin biosynthesis, GTP => L-threo-BH4	K01495	GTP cyclohydrolase IA [EC:3.5.4.16]	COG0302	Folate biosynthesis	COG0302	GTP cyclohydrolase I (FolE) (PDB:1A8R) (PUBMED:19767425;30692671)	H	Coenzyme transport and metabolism
554	Core	CG_P_br_02	4964	7	15	3	0	0.876163	0.966787	0.919247	M00126|M00841|M00842|M00843	Pathway modules; Metabolism of cofactors and vitamins; Cofactor and vitamin metabolism|Pathway modules; Metabolism of cofactors and vitamins; Cofactor and vitamin metabolism|Pathway modules; Metabolism of cofactors and vitamins; Cofactor and vitamin metabolism|Pathway modules; Metabolism of cofactors and vitamins; Cofactor and vitamin metabolism	M00126|M00841|M00842|M00843	Tetrahydrofolate biosynthesis, GTP => THF|Tetrahydrofolate biosynthesis, mediated by PTPS, GTP => THF|Tetrahydrobiopterin biosynthesis, GTP => BH4|L-threo-Tetrahydrobiopterin biosynthesis, GTP => L-threo-BH4	K01495	GTP cyclohydrolase IA [EC:3.5.4.16]	COG0302	Folate biosynthesis	COG0302	GTP cyclohydrolase I (FolE) (PDB:1A8R) (PUBMED:19767425;30692671)	H	Coenzyme transport and metabolism
555	Core	CG_P_ch_03	4280	7	15	3	0	0.876163	0.966787	0.919247	M00126|M00841|M00842|M00843	Pathway modules; Metabolism of cofactors and vitamins; Cofactor and vitamin metabolism|Pathway modules; Metabolism of cofactors and vitamins; Cofactor and vitamin metabolism|Pathway modules; Metabolism of cofactors and vitamins; Cofactor and vitamin metabolism|Pathway modules; Metabolism of cofactors and vitamins; Cofactor and vitamin metabolism	M00126|M00841|M00842|M00843	Tetrahydrofolate biosynthesis, GTP => THF|Tetrahydrofolate biosynthesis, mediated by PTPS, GTP => THF|Tetrahydrobiopterin biosynthesis, GTP => BH4|L-threo-Tetrahydrobiopterin biosynthesis, GTP => L-threo-BH4	K01495	GTP cyclohydrolase IA [EC:3.5.4.16]	COG0302	Folate biosynthesis	COG0302	GTP cyclohydrolase I (FolE) (PDB:1A8R) (PUBMED:19767425;30692671)	H	Coenzyme transport and metabolism
556	Core	CG_P_ch_03	909	7	15	3	0	0.876163	0.966787	0.919247	M00126|M00841|M00842|M00843	Pathway modules; Metabolism of cofactors and vitamins; Cofactor and vitamin metabolism|Pathway modules; Metabolism of cofactors and vitamins; Cofactor and vitamin metabolism|Pathway modules; Metabolism of cofactors and vitamins; Cofactor and vitamin metabolism|Pathway modules; Metabolism of cofactors and vitamins; Cofactor and vitamin metabolism	M00126|M00841|M00842|M00843	Tetrahydrofolate biosynthesis, GTP => THF|Tetrahydrofolate biosynthesis, mediated by PTPS, GTP => THF|Tetrahydrobiopterin biosynthesis, GTP => BH4|L-threo-Tetrahydrobiopterin biosynthesis, GTP => L-threo-BH4	K01495	GTP cyclohydrolase IA [EC:3.5.4.16]	COG0302	Folate biosynthesis	COG0302	GTP cyclohydrolase I (FolE) (PDB:1A8R) (PUBMED:19767425;30692671)	H	Coenzyme transport and metabolism
557	Core	CG_P_fl_04	173	7	15	3	0	0.876163	0.966787	0.919247	M00126|M00841|M00842|M00843	Pathway modules; Metabolism of cofactors and vitamins; Cofactor and vitamin metabolism|Pathway modules; Metabolism of cofactors and vitamins; Cofactor and vitamin metabolism|Pathway modules; Metabolism of cofactors and vitamins; Cofactor and vitamin metabolism|Pathway modules; Metabolism of cofactors and vitamins; Cofactor and vitamin metabolism	M00126|M00841|M00842|M00843	Tetrahydrofolate biosynthesis, GTP => THF|Tetrahydrofolate biosynthesis, mediated by PTPS, GTP => THF|Tetrahydrobiopterin biosynthesis, GTP => BH4|L-threo-Tetrahydrobiopterin biosynthesis, GTP => L-threo-BH4	K01495	GTP cyclohydrolase IA [EC:3.5.4.16]	COG0302	Folate biosynthesis	COG0302	GTP cyclohydrolase I (FolE) (PDB:1A8R) (PUBMED:19767425;30692671)	H	Coenzyme transport and metabolism
558	Core	CG_P_fl_04	1015	7	15	3	0	0.876163	0.966787	0.919247	M00126|M00841|M00842|M00843	Pathway modules; Metabolism of cofactors and vitamins; Cofactor and vitamin metabolism|Pathway modules; Metabolism of cofactors and vitamins; Cofactor and vitamin metabolism|Pathway modules; Metabolism of cofactors and vitamins; Cofactor and vitamin metabolism|Pathway modules; Metabolism of cofactors and vitamins; Cofactor and vitamin metabolism	M00126|M00841|M00842|M00843	Tetrahydrofolate biosynthesis, GTP => THF|Tetrahydrofolate biosynthesis, mediated by PTPS, GTP => THF|Tetrahydrobiopterin biosynthesis, GTP => BH4|L-threo-Tetrahydrobiopterin biosynthesis, GTP => L-threo-BH4	K01495	GTP cyclohydrolase IA [EC:3.5.4.16]	COG0302	Folate biosynthesis	COG0302	GTP cyclohydrolase I (FolE) (PDB:1A8R) (PUBMED:19767425;30692671)	H	Coenzyme transport and metabolism
559	Core	CG_P_fl_04	4952	7	15	3	0	0.876163	0.966787	0.919247	M00126|M00841|M00842|M00843	Pathway modules; Metabolism of cofactors and vitamins; Cofactor and vitamin metabolism|Pathway modules; Metabolism of cofactors and vitamins; Cofactor and vitamin metabolism|Pathway modules; Metabolism of cofactors and vitamins; Cofactor and vitamin metabolism|Pathway modules; Metabolism of cofactors and vitamins; Cofactor and vitamin metabolism	M00126|M00841|M00842|M00843	Tetrahydrofolate biosynthesis, GTP => THF|Tetrahydrofolate biosynthesis, mediated by PTPS, GTP => THF|Tetrahydrobiopterin biosynthesis, GTP => BH4|L-threo-Tetrahydrobiopterin biosynthesis, GTP => L-threo-BH4	K01495	GTP cyclohydrolase IA [EC:3.5.4.16]	COG0302	Folate biosynthesis	COG0302	GTP cyclohydrolase I (FolE) (PDB:1A8R) (PUBMED:19767425;30692671)	H	Coenzyme transport and metabolism
560	Core	CG_P_st_08	1922	7	15	3	0	0.876163	0.966787	0.919247	M00126|M00841|M00842|M00843	Pathway modules; Metabolism of cofactors and vitamins; Cofactor and vitamin metabolism|Pathway modules; Metabolism of cofactors and vitamins; Cofactor and vitamin metabolism|Pathway modules; Metabolism of cofactors and vitamins; Cofactor and vitamin metabolism|Pathway modules; Metabolism of cofactors and vitamins; Cofactor and vitamin metabolism	M00126|M00841|M00842|M00843	Tetrahydrofolate biosynthesis, GTP => THF|Tetrahydrofolate biosynthesis, mediated by PTPS, GTP => THF|Tetrahydrobiopterin biosynthesis, GTP => BH4|L-threo-Tetrahydrobiopterin biosynthesis, GTP => L-threo-BH4	K01495	GTP cyclohydrolase IA [EC:3.5.4.16]	COG0302	Folate biosynthesis	COG0302	GTP cyclohydrolase I (FolE) (PDB:1A8R) (PUBMED:19767425;30692671)	H	Coenzyme transport and metabolism
561	Core	CG_P_st_08	2269	7	15	3	0	0.876163	0.966787	0.919247	M00126|M00841|M00842|M00843	Pathway modules; Metabolism of cofactors and vitamins; Cofactor and vitamin metabolism|Pathway modules; Metabolism of cofactors and vitamins; Cofactor and vitamin metabolism|Pathway modules; Metabolism of cofactors and vitamins; Cofactor and vitamin metabolism|Pathway modules; Metabolism of cofactors and vitamins; Cofactor and vitamin metabolism	M00126|M00841|M00842|M00843	Tetrahydrofolate biosynthesis, GTP => THF|Tetrahydrofolate biosynthesis, mediated by PTPS, GTP => THF|Tetrahydrobiopterin biosynthesis, GTP => BH4|L-threo-Tetrahydrobiopterin biosynthesis, GTP => L-threo-BH4	K01495	GTP cyclohydrolase IA [EC:3.5.4.16]	COG0302	Folate biosynthesis	COG0302	GTP cyclohydrolase I (FolE) (PDB:1A8R) (PUBMED:19767425;30692671)	H	Coenzyme transport and metabolism
562	Core	CG_P_sy_09	4045	7	15	3	0	0.876163	0.966787	0.919247	M00126|M00841|M00842|M00843	Pathway modules; Metabolism of cofactors and vitamins; Cofactor and vitamin metabolism|Pathway modules; Metabolism of cofactors and vitamins; Cofactor and vitamin metabolism|Pathway modules; Metabolism of cofactors and vitamins; Cofactor and vitamin metabolism|Pathway modules; Metabolism of cofactors and vitamins; Cofactor and vitamin metabolism	M00126|M00841|M00842|M00843	Tetrahydrofolate biosynthesis, GTP => THF|Tetrahydrofolate biosynthesis, mediated by PTPS, GTP => THF|Tetrahydrobiopterin biosynthesis, GTP => BH4|L-threo-Tetrahydrobiopterin biosynthesis, GTP => L-threo-BH4	K01495	GTP cyclohydrolase IA [EC:3.5.4.16]	COG0302	Folate biosynthesis	COG0302	GTP cyclohydrolase I (FolE) (PDB:1A8R) (PUBMED:19767425;30692671)	H	Coenzyme transport and metabolism
563	Core	CG_P_sy_09	4900	7	15	3	0	0.876163	0.966787	0.919247	M00126|M00841|M00842|M00843	Pathway modules; Metabolism of cofactors and vitamins; Cofactor and vitamin metabolism|Pathway modules; Metabolism of cofactors and vitamins; Cofactor and vitamin metabolism|Pathway modules; Metabolism of cofactors and vitamins; Cofactor and vitamin metabolism|Pathway modules; Metabolism of cofactors and vitamins; Cofactor and vitamin metabolism	M00126|M00841|M00842|M00843	Tetrahydrofolate biosynthesis, GTP => THF|Tetrahydrofolate biosynthesis, mediated by PTPS, GTP => THF|Tetrahydrobiopterin biosynthesis, GTP => BH4|L-threo-Tetrahydrobiopterin biosynthesis, GTP => L-threo-BH4	K01495	GTP cyclohydrolase IA [EC:3.5.4.16]	COG0302	Folate biosynthesis	COG0302	GTP cyclohydrolase I (FolE) (PDB:1A8R) (PUBMED:19767425;30692671)	H	Coenzyme transport and metabolism
564	Core	CG_P_th_10	4032	7	15	3	0	0.876163	0.966787	0.919247	M00126|M00841|M00842|M00843	Pathway modules; Metabolism of cofactors and vitamins; Cofactor and vitamin metabolism|Pathway modules; Metabolism of cofactors and vitamins; Cofactor and vitamin metabolism|Pathway modules; Metabolism of cofactors and vitamins; Cofactor and vitamin metabolism|Pathway modules; Metabolism of cofactors and vitamins; Cofactor and vitamin metabolism	M00126|M00841|M00842|M00843	Tetrahydrofolate biosynthesis, GTP => THF|Tetrahydrofolate biosynthesis, mediated by PTPS, GTP => THF|Tetrahydrobiopterin biosynthesis, GTP => BH4|L-threo-Tetrahydrobiopterin biosynthesis, GTP => L-threo-BH4	K01495	GTP cyclohydrolase IA [EC:3.5.4.16]	COG0302	Folate biosynthesis	COG0302	GTP cyclohydrolase I (FolE) (PDB:1A8R) (PUBMED:19767425;30692671)	H	Coenzyme transport and metabolism
565	Core	CG_P_th_10	4603	7	15	3	0	0.876163	0.966787	0.919247	M00126|M00841|M00842|M00843	Pathway modules; Metabolism of cofactors and vitamins; Cofactor and vitamin metabolism|Pathway modules; Metabolism of cofactors and vitamins; Cofactor and vitamin metabolism|Pathway modules; Metabolism of cofactors and vitamins; Cofactor and vitamin metabolism|Pathway modules; Metabolism of cofactors and vitamins; Cofactor and vitamin metabolism	M00126|M00841|M00842|M00843	Tetrahydrofolate biosynthesis, GTP => THF|Tetrahydrofolate biosynthesis, mediated by PTPS, GTP => THF|Tetrahydrobiopterin biosynthesis, GTP => BH4|L-threo-Tetrahydrobiopterin biosynthesis, GTP => L-threo-BH4	K01495	GTP cyclohydrolase IA [EC:3.5.4.16]	COG0302	Folate biosynthesis	COG0302	GTP cyclohydrolase I (FolE) (PDB:1A8R) (PUBMED:19767425;30692671)	H	Coenzyme transport and metabolism
566	Core	MAG_001	3422	7	15	3	0	0.876163	0.966787	0.919247	M00126|M00841|M00842|M00843	Pathway modules; Metabolism of cofactors and vitamins; Cofactor and vitamin metabolism|Pathway modules; Metabolism of cofactors and vitamins; Cofactor and vitamin metabolism|Pathway modules; Metabolism of cofactors and vitamins; Cofactor and vitamin metabolism|Pathway modules; Metabolism of cofactors and vitamins; Cofactor and vitamin metabolism	M00126|M00841|M00842|M00843	Tetrahydrofolate biosynthesis, GTP => THF|Tetrahydrofolate biosynthesis, mediated by PTPS, GTP => THF|Tetrahydrobiopterin biosynthesis, GTP => BH4|L-threo-Tetrahydrobiopterin biosynthesis, GTP => L-threo-BH4	K01495	GTP cyclohydrolase IA [EC:3.5.4.16]	COG0302	Folate biosynthesis	COG0302	GTP cyclohydrolase I (FolE) (PDB:1A8R) (PUBMED:19767425;30692671)	H	Coenzyme transport and metabolism
567	Core	MAG_001	757	7	15	3	0	0.876163	0.966787	0.919247	M00126|M00841|M00842|M00843	Pathway modules; Metabolism of cofactors and vitamins; Cofactor and vitamin metabolism|Pathway modules; Metabolism of cofactors and vitamins; Cofactor and vitamin metabolism|Pathway modules; Metabolism of cofactors and vitamins; Cofactor and vitamin metabolism|Pathway modules; Metabolism of cofactors and vitamins; Cofactor and vitamin metabolism	M00126|M00841|M00842|M00843	Tetrahydrofolate biosynthesis, GTP => THF|Tetrahydrofolate biosynthesis, mediated by PTPS, GTP => THF|Tetrahydrobiopterin biosynthesis, GTP => BH4|L-threo-Tetrahydrobiopterin biosynthesis, GTP => L-threo-BH4	K01495	GTP cyclohydrolase IA [EC:3.5.4.16]	COG0302	Folate biosynthesis	COG0302	GTP cyclohydrolase I (FolE) (PDB:1A8R) (PUBMED:19767425;30692671)	H	Coenzyme transport and metabolism
583	Core	CG_P_br_02	1828	7	15	3	0	0.918961	0.988248	0.952346	M00156	Pathway modules; Energy metabolism; ATP synthesis	M00156	Cytochrome c oxidase, cbb3-type	K00404	cytochrome c oxidase cbb3-type subunit I [EC:7.1.1.9]			COG3278	Cbb3-type cytochrome oxidase, subunit 1 (CcoN) (PDB:3MK7)	C	Energy production and conversion
584	Core	CG_P_br_02	1824	7	15	3	0	0.918961	0.988248	0.952346	M00156	Pathway modules; Energy metabolism; ATP synthesis	M00156	Cytochrome c oxidase, cbb3-type	K00404	cytochrome c oxidase cbb3-type subunit I [EC:7.1.1.9]			COG3278	Cbb3-type cytochrome oxidase, subunit 1 (CcoN) (PDB:3MK7)	C	Energy production and conversion
585	Core	CG_P_ch_03	1884	7	15	3	0	0.918961	0.988248	0.952346	M00156	Pathway modules; Energy metabolism; ATP synthesis	M00156	Cytochrome c oxidase, cbb3-type	K00404	cytochrome c oxidase cbb3-type subunit I [EC:7.1.1.9]			COG3278	Cbb3-type cytochrome oxidase, subunit 1 (CcoN) (PDB:3MK7)	C	Energy production and conversion
586	Core	CG_P_ch_03	1880	7	15	3	0	0.918961	0.988248	0.952346	M00156	Pathway modules; Energy metabolism; ATP synthesis	M00156	Cytochrome c oxidase, cbb3-type	K00404	cytochrome c oxidase cbb3-type subunit I [EC:7.1.1.9]			COG3278	Cbb3-type cytochrome oxidase, subunit 1 (CcoN) (PDB:3MK7)	C	Energy production and conversion
587	Core	CG_P_ch_03	2704	7	15	3	0	0.918961	0.988248	0.952346	M00156	Pathway modules; Energy metabolism; ATP synthesis	M00156	Cytochrome c oxidase, cbb3-type	K00404	cytochrome c oxidase cbb3-type subunit I [EC:7.1.1.9]			COG3278	Cbb3-type cytochrome oxidase, subunit 1 (CcoN) (PDB:3MK7)	C	Energy production and conversion
588	Core	CG_P_fl_04	396	7	15	3	0	0.918961	0.988248	0.952346	M00156	Pathway modules; Energy metabolism; ATP synthesis	M00156	Cytochrome c oxidase, cbb3-type	K00404	cytochrome c oxidase cbb3-type subunit I [EC:7.1.1.9]			COG3278	Cbb3-type cytochrome oxidase, subunit 1 (CcoN) (PDB:3MK7)	C	Energy production and conversion
589	Core	CG_P_fl_04	400	7	15	3	0	0.918961	0.988248	0.952346	M00156	Pathway modules; Energy metabolism; ATP synthesis	M00156	Cytochrome c oxidase, cbb3-type	K00404	cytochrome c oxidase cbb3-type subunit I [EC:7.1.1.9]			COG3278	Cbb3-type cytochrome oxidase, subunit 1 (CcoN) (PDB:3MK7)	C	Energy production and conversion
590	Core	CG_P_st_08	2414	7	15	3	0	0.918961	0.988248	0.952346	M00156	Pathway modules; Energy metabolism; ATP synthesis	M00156	Cytochrome c oxidase, cbb3-type	K00404	cytochrome c oxidase cbb3-type subunit I [EC:7.1.1.9]			COG3278	Cbb3-type cytochrome oxidase, subunit 1 (CcoN) (PDB:3MK7)	C	Energy production and conversion
591	Core	CG_P_st_08	2417	7	15	3	0	0.918961	0.988248	0.952346	M00156	Pathway modules; Energy metabolism; ATP synthesis	M00156	Cytochrome c oxidase, cbb3-type	K00404	cytochrome c oxidase cbb3-type subunit I [EC:7.1.1.9]			COG3278	Cbb3-type cytochrome oxidase, subunit 1 (CcoN) (PDB:3MK7)	C	Energy production and conversion
592	Core	CG_P_sy_09	4244	7	15	3	0	0.918961	0.988248	0.952346	M00156	Pathway modules; Energy metabolism; ATP synthesis	M00156	Cytochrome c oxidase, cbb3-type	K00404	cytochrome c oxidase cbb3-type subunit I [EC:7.1.1.9]			COG3278	Cbb3-type cytochrome oxidase, subunit 1 (CcoN) (PDB:3MK7)	C	Energy production and conversion
593	Core	CG_P_sy_09	4248	7	15	3	0	0.918961	0.988248	0.952346	M00156	Pathway modules; Energy metabolism; ATP synthesis	M00156	Cytochrome c oxidase, cbb3-type	K00404	cytochrome c oxidase cbb3-type subunit I [EC:7.1.1.9]			COG3278	Cbb3-type cytochrome oxidase, subunit 1 (CcoN) (PDB:3MK7)	C	Energy production and conversion
594	Core	CG_P_th_10	2061	7	15	3	0	0.918961	0.988248	0.952346	M00156	Pathway modules; Energy metabolism; ATP synthesis	M00156	Cytochrome c oxidase, cbb3-type	K00404	cytochrome c oxidase cbb3-type subunit I [EC:7.1.1.9]			COG3278	Cbb3-type cytochrome oxidase, subunit 1 (CcoN) (PDB:3MK7)	C	Energy production and conversion
595	Core	CG_P_th_10	2065	7	15	3	0	0.918961	0.988248	0.952346	M00156	Pathway modules; Energy metabolism; ATP synthesis	M00156	Cytochrome c oxidase, cbb3-type	K00404	cytochrome c oxidase cbb3-type subunit I [EC:7.1.1.9]			COG3278	Cbb3-type cytochrome oxidase, subunit 1 (CcoN) (PDB:3MK7)	C	Energy production and conversion
596	Core	MAG_001	458	7	15	3	0	0.918961	0.988248	0.952346	M00156	Pathway modules; Energy metabolism; ATP synthesis	M00156	Cytochrome c oxidase, cbb3-type	K00404	cytochrome c oxidase cbb3-type subunit I [EC:7.1.1.9]			COG3278	Cbb3-type cytochrome oxidase, subunit 1 (CcoN) (PDB:3MK7)	C	Energy production and conversion
597	Core	MAG_001	454	7	15	3	0	0.918961	0.988248	0.952346	M00156	Pathway modules; Energy metabolism; ATP synthesis	M00156	Cytochrome c oxidase, cbb3-type	K00404	cytochrome c oxidase cbb3-type subunit I [EC:7.1.1.9]			COG3278	Cbb3-type cytochrome oxidase, subunit 1 (CcoN) (PDB:3MK7)	C	Energy production and conversion
598	Core	CG_P_br_02	1326	7	15	3	0	0.731523	0.977244	0.836716	M00718	Signature modules; Gene set; Drug resistance	M00718	Multidrug resistance, efflux pump MexAB-OprM	K18138	multidrug efflux pump			COG0841	Multidrug efflux pump subunit AcrB (AcrB) (PDB:1IWG)	V	Defense mechanisms
599	Core	CG_P_br_02	3753	7	15	3	0	0.731523	0.977244	0.836716	M00718	Signature modules; Gene set; Drug resistance	M00718	Multidrug resistance, efflux pump MexAB-OprM	K18138	multidrug efflux pump			COG0841	Multidrug efflux pump subunit AcrB (AcrB) (PDB:1IWG)	V	Defense mechanisms
600	Core	CG_P_br_02	2313	7	15	3	0	0.731523	0.977244	0.836716	M00718	Signature modules; Gene set; Drug resistance	M00718	Multidrug resistance, efflux pump MexAB-OprM	K18138	multidrug efflux pump			COG0841	Multidrug efflux pump subunit AcrB (AcrB) (PDB:1IWG)	V	Defense mechanisms
601	Core	CG_P_ch_03	1297	7	15	3	0	0.731523	0.977244	0.836716	M00718	Signature modules; Gene set; Drug resistance	M00718	Multidrug resistance, efflux pump MexAB-OprM	K18138	multidrug efflux pump			COG0841	Multidrug efflux pump subunit AcrB (AcrB) (PDB:1IWG)	V	Defense mechanisms
602	Core	CG_P_ch_03	3266	7	15	3	0	0.731523	0.977244	0.836716	M00718	Signature modules; Gene set; Drug resistance	M00718	Multidrug resistance, efflux pump MexAB-OprM	K18138	multidrug efflux pump			COG0841	Multidrug efflux pump subunit AcrB (AcrB) (PDB:1IWG)	V	Defense mechanisms
603	Core	CG_P_ch_03	2994	7	15	3	0	0.731523	0.977244	0.836716	M00718	Signature modules; Gene set; Drug resistance	M00718	Multidrug resistance, efflux pump MexAB-OprM	K18138	multidrug efflux pump			COG0841	Multidrug efflux pump subunit AcrB (AcrB) (PDB:1IWG)	V	Defense mechanisms
604	Core	CG_P_fl_04	3515	7	15	3	0	0.731523	0.977244	0.836716	M00718	Signature modules; Gene set; Drug resistance	M00718	Multidrug resistance, efflux pump MexAB-OprM	K18138	multidrug efflux pump			COG0841	Multidrug efflux pump subunit AcrB (AcrB) (PDB:1IWG)	V	Defense mechanisms
605	Core	CG_P_fl_04	4631	7	15	3	0	0.731523	0.977244	0.836716	M00718	Signature modules; Gene set; Drug resistance	M00718	Multidrug resistance, efflux pump MexAB-OprM	K18138	multidrug efflux pump			COG0841	Multidrug efflux pump subunit AcrB (AcrB) (PDB:1IWG)	V	Defense mechanisms
606	Core	CG_P_st_08	3917	7	15	3	0	0.731523	0.977244	0.836716	M00718	Signature modules; Gene set; Drug resistance	M00718	Multidrug resistance, efflux pump MexAB-OprM	K18138	multidrug efflux pump			COG0841	Multidrug efflux pump subunit AcrB (AcrB) (PDB:1IWG)	V	Defense mechanisms
607	Core	CG_P_sy_09	1524	7	15	3	0	0.731523	0.977244	0.836716	M00718	Signature modules; Gene set; Drug resistance	M00718	Multidrug resistance, efflux pump MexAB-OprM	K18138	multidrug efflux pump			COG0841	Multidrug efflux pump subunit AcrB (AcrB) (PDB:1IWG)	V	Defense mechanisms
608	Core	CG_P_sy_09	2628	7	15	3	0	0.731523	0.977244	0.836716	M00718	Signature modules; Gene set; Drug resistance	M00718	Multidrug resistance, efflux pump MexAB-OprM	K18138	multidrug efflux pump			COG0841	Multidrug efflux pump subunit AcrB (AcrB) (PDB:1IWG)	V	Defense mechanisms
609	Core	CG_P_th_10	2528	7	15	3	0	0.731523	0.977244	0.836716	M00718	Signature modules; Gene set; Drug resistance	M00718	Multidrug resistance, efflux pump MexAB-OprM	K18138	multidrug efflux pump			COG0841	Multidrug efflux pump subunit AcrB (AcrB) (PDB:1IWG)	V	Defense mechanisms
610	Core	CG_P_th_10	1464	7	15	3	0	0.731523	0.977244	0.836716	M00718	Signature modules; Gene set; Drug resistance	M00718	Multidrug resistance, efflux pump MexAB-OprM	K18138	multidrug efflux pump			COG0841	Multidrug efflux pump subunit AcrB (AcrB) (PDB:1IWG)	V	Defense mechanisms
611	Core	MAG_001	4527	7	15	3	0	0.731523	0.977244	0.836716	M00718	Signature modules; Gene set; Drug resistance	M00718	Multidrug resistance, efflux pump MexAB-OprM	K18138	multidrug efflux pump			COG0841	Multidrug efflux pump subunit AcrB (AcrB) (PDB:1IWG)	V	Defense mechanisms
612	Core	MAG_001	1495	7	15	3	0	0.731523	0.977244	0.836716	M00718	Signature modules; Gene set; Drug resistance	M00718	Multidrug resistance, efflux pump MexAB-OprM	K18138	multidrug efflux pump			COG0841	Multidrug efflux pump subunit AcrB (AcrB) (PDB:1IWG)	V	Defense mechanisms
613	Core	CG_P_br_02	5535	7	15	3	0	0.791719	0.996701	0.882463					K01752	L-serine dehydratase [EC:4.3.1.17]			COG1760	L-serine deaminase (SdaA) (PDB:4RQO)	E	Amino acid transport and metabolism
614	Core	CG_P_br_02	4663	7	15	3	0	0.791719	0.996701	0.882463					K01752	L-serine dehydratase [EC:4.3.1.17]			COG1760	L-serine deaminase (SdaA) (PDB:4RQO)	E	Amino acid transport and metabolism
615	Core	CG_P_ch_03	5542	7	15	3	0	0.791719	0.996701	0.882463					K01752	L-serine dehydratase [EC:4.3.1.17]			COG1760	L-serine deaminase (SdaA) (PDB:4RQO)	E	Amino acid transport and metabolism
616	Core	CG_P_ch_03	943	7	15	3	0	0.791719	0.996701	0.882463					K01752	L-serine dehydratase [EC:4.3.1.17]			COG1760	L-serine deaminase (SdaA) (PDB:4RQO)	E	Amino acid transport and metabolism
617	Core	CG_P_ch_03	4554	7	15	3	0	0.791719	0.996701	0.882463					K01752	L-serine dehydratase [EC:4.3.1.17]			COG1760	L-serine deaminase (SdaA) (PDB:4RQO)	E	Amino acid transport and metabolism
618	Core	CG_P_fl_04	1523	7	15	3	0	0.791719	0.996701	0.882463					K01752	L-serine dehydratase [EC:4.3.1.17]			COG1760	L-serine deaminase (SdaA) (PDB:4RQO)	E	Amino acid transport and metabolism
619	Core	CG_P_fl_04	3184	7	15	3	0	0.791719	0.996701	0.882463					K01752	L-serine dehydratase [EC:4.3.1.17]			COG1760	L-serine deaminase (SdaA) (PDB:4RQO)	E	Amino acid transport and metabolism
620	Core	CG_P_fl_04	773	7	15	3	0	0.791719	0.996701	0.882463					K01752	L-serine dehydratase [EC:4.3.1.17]			COG1760	L-serine deaminase (SdaA) (PDB:4RQO)	E	Amino acid transport and metabolism
621	Core	CG_P_st_08	3518	7	15	3	0	0.791719	0.996701	0.882463					K01752	L-serine dehydratase [EC:4.3.1.17]			COG1760	L-serine deaminase (SdaA) (PDB:4RQO)	E	Amino acid transport and metabolism
622	Core	CG_P_sy_09	5466	7	15	3	0	0.791719	0.996701	0.882463					K01752	L-serine dehydratase [EC:4.3.1.17]			COG1760	L-serine deaminase (SdaA) (PDB:4RQO)	E	Amino acid transport and metabolism
623	Core	CG_P_sy_09	1117	7	15	3	0	0.791719	0.996701	0.882463					K01752	L-serine dehydratase [EC:4.3.1.17]			COG1760	L-serine deaminase (SdaA) (PDB:4RQO)	E	Amino acid transport and metabolism
624	Core	CG_P_th_10	5161	7	15	3	0	0.791719	0.996701	0.882463					K01752	L-serine dehydratase [EC:4.3.1.17]			COG1760	L-serine deaminase (SdaA) (PDB:4RQO)	E	Amino acid transport and metabolism
625	Core	CG_P_th_10	4293	7	15	3	0	0.791719	0.996701	0.882463					K01752	L-serine dehydratase [EC:4.3.1.17]			COG1760	L-serine deaminase (SdaA) (PDB:4RQO)	E	Amino acid transport and metabolism
626	Core	MAG_001	2636	7	15	3	0	0.791719	0.996701	0.882463					K01752	L-serine dehydratase [EC:4.3.1.17]			COG1760	L-serine deaminase (SdaA) (PDB:4RQO)	E	Amino acid transport and metabolism
627	Core	MAG_001	3543	7	15	3	0	0.791719	0.996701	0.882463					K01752	L-serine dehydratase [EC:4.3.1.17]			COG1760	L-serine deaminase (SdaA) (PDB:4RQO)	E	Amino acid transport and metabolism
628	Core	CG_P_br_02	3371	7	15	4	0	0.856017	0.989714	0.918023					K13894	microcin C transport system permease protein			COG4174	ABC-type microcin C transport system, permease component YejB (YejB) (PUBMED:17873039)	Q	Secondary metabolites biosynthesis, transport and catabolism
629	Core	CG_P_br_02	2093	7	15	4	0	0.856017	0.989714	0.918023					K13894	microcin C transport system permease protein			COG4174	ABC-type microcin C transport system, permease component YejB (YejB) (PUBMED:17873039)	Q	Secondary metabolites biosynthesis, transport and catabolism
630	Core	CG_P_ch_03	2601	7	15	4	0	0.856017	0.989714	0.918023					K13894	microcin C transport system permease protein			COG4174	ABC-type microcin C transport system, permease component YejB (YejB) (PUBMED:17873039)	Q	Secondary metabolites biosynthesis, transport and catabolism
631	Core	CG_P_ch_03	3581	7	15	4	0	0.856017	0.989714	0.918023					K13894	microcin C transport system permease protein			COG4174	ABC-type microcin C transport system, permease component YejB (YejB) (PUBMED:17873039)	Q	Secondary metabolites biosynthesis, transport and catabolism
632	Core	CG_P_ch_03	2127	7	15	4	0	0.856017	0.989714	0.918023					K13894	microcin C transport system permease protein			COG4174	ABC-type microcin C transport system, permease component YejB (YejB) (PUBMED:17873039)	Q	Secondary metabolites biosynthesis, transport and catabolism
633	Core	CG_P_ch_03	3654	7	15	4	0	0.856017	0.989714	0.918023					K13894	microcin C transport system permease protein			COG4174	ABC-type microcin C transport system, permease component YejB (YejB) (PUBMED:17873039)	Q	Secondary metabolites biosynthesis, transport and catabolism
634	Core	CG_P_fl_04	4446	7	15	4	0	0.856017	0.989714	0.918023					K13894	microcin C transport system permease protein			COG4174	ABC-type microcin C transport system, permease component YejB (YejB) (PUBMED:17873039)	Q	Secondary metabolites biosynthesis, transport and catabolism
635	Core	CG_P_fl_04	4441	7	15	4	0	0.856017	0.989714	0.918023					K13894	microcin C transport system permease protein			COG4174	ABC-type microcin C transport system, permease component YejB (YejB) (PUBMED:17873039)	Q	Secondary metabolites biosynthesis, transport and catabolism
636	Core	CG_P_st_08	1989	7	15	4	0	0.856017	0.989714	0.918023					K13894	microcin C transport system permease protein			COG4174	ABC-type microcin C transport system, permease component YejB (YejB) (PUBMED:17873039)	Q	Secondary metabolites biosynthesis, transport and catabolism
637	Core	CG_P_sy_09	2538	7	15	4	0	0.856017	0.989714	0.918023					K13894	microcin C transport system permease protein			COG4174	ABC-type microcin C transport system, permease component YejB (YejB) (PUBMED:17873039)	Q	Secondary metabolites biosynthesis, transport and catabolism
638	Core	CG_P_sy_09	3250	7	15	4	0	0.856017	0.989714	0.918023					K13894	microcin C transport system permease protein			COG4174	ABC-type microcin C transport system, permease component YejB (YejB) (PUBMED:17873039)	Q	Secondary metabolites biosynthesis, transport and catabolism
639	Core	CG_P_th_10	650	7	15	4	0	0.856017	0.989714	0.918023					K13894	microcin C transport system permease protein			COG4174	ABC-type microcin C transport system, permease component YejB (YejB) (PUBMED:17873039)	Q	Secondary metabolites biosynthesis, transport and catabolism
640	Core	CG_P_th_10	1740	7	15	4	0	0.856017	0.989714	0.918023					K13894	microcin C transport system permease protein			COG4174	ABC-type microcin C transport system, permease component YejB (YejB) (PUBMED:17873039)	Q	Secondary metabolites biosynthesis, transport and catabolism
641	Core	MAG_001	2937	7	15	4	0	0.856017	0.989714	0.918023					K13894	microcin C transport system permease protein			COG4174	ABC-type microcin C transport system, permease component YejB (YejB) (PUBMED:17873039)	Q	Secondary metabolites biosynthesis, transport and catabolism
642	Core	MAG_001	4661	7	15	4	0	0.856017	0.989714	0.918023					K13894	microcin C transport system permease protein			COG4174	ABC-type microcin C transport system, permease component YejB (YejB) (PUBMED:17873039)	Q	Secondary metabolites biosynthesis, transport and catabolism
643	Core	CG_P_br_02	3602	7	15	3	0	0.76438	0.896992	0.825393	M00027	Pathway modules; Amino acid metabolism; Other amino acid metabolism	M00027	GABA (gamma-Aminobutyrate) shunt	K00135	succinate-semialdehyde dehydrogenase / glutarate-semialdehyde dehydrogenase [EC:1.2.1.16 1.2.1.79 1.2.1.20]	COG1012	Proline degradation	COG1012	Acyl-CoA reductase or other NAD-dependent aldehyde dehydrogenase (AdhE) (PDB:1A4S)	I	Lipid transport and metabolism
644	Core	CG_P_br_02	181	7	15	3	0	0.76438	0.896992	0.825393	M00027	Pathway modules; Amino acid metabolism; Other amino acid metabolism	M00027	GABA (gamma-Aminobutyrate) shunt	K00135	succinate-semialdehyde dehydrogenase / glutarate-semialdehyde dehydrogenase [EC:1.2.1.16 1.2.1.79 1.2.1.20]	COG1012	Proline degradation	COG1012	Acyl-CoA reductase or other NAD-dependent aldehyde dehydrogenase (AdhE) (PDB:1A4S)	I	Lipid transport and metabolism
645	Core	CG_P_br_02	2127	7	15	3	0	0.76438	0.896992	0.825393	M00027	Pathway modules; Amino acid metabolism; Other amino acid metabolism	M00027	GABA (gamma-Aminobutyrate) shunt	K00135	succinate-semialdehyde dehydrogenase / glutarate-semialdehyde dehydrogenase [EC:1.2.1.16 1.2.1.79 1.2.1.20]	COG1012	Proline degradation	COG1012	Acyl-CoA reductase or other NAD-dependent aldehyde dehydrogenase (AdhE) (PDB:1A4S)	I	Lipid transport and metabolism
646	Core	CG_P_ch_03	3134	7	15	3	0	0.76438	0.896992	0.825393	M00027	Pathway modules; Amino acid metabolism; Other amino acid metabolism	M00027	GABA (gamma-Aminobutyrate) shunt	K00135	succinate-semialdehyde dehydrogenase / glutarate-semialdehyde dehydrogenase [EC:1.2.1.16 1.2.1.79 1.2.1.20]	COG1012	Proline degradation	COG1012	Acyl-CoA reductase or other NAD-dependent aldehyde dehydrogenase (AdhE) (PDB:1A4S)	I	Lipid transport and metabolism
647	Core	CG_P_ch_03	194	7	15	3	0	0.76438	0.896992	0.825393	M00027	Pathway modules; Amino acid metabolism; Other amino acid metabolism	M00027	GABA (gamma-Aminobutyrate) shunt	K00135	succinate-semialdehyde dehydrogenase / glutarate-semialdehyde dehydrogenase [EC:1.2.1.16 1.2.1.79 1.2.1.20]	COG1012	Proline degradation	COG1012	Acyl-CoA reductase or other NAD-dependent aldehyde dehydrogenase (AdhE) (PDB:1A4S)	I	Lipid transport and metabolism
648	Core	CG_P_fl_04	4714	7	15	3	0	0.76438	0.896992	0.825393	M00027	Pathway modules; Amino acid metabolism; Other amino acid metabolism	M00027	GABA (gamma-Aminobutyrate) shunt	K00135	succinate-semialdehyde dehydrogenase / glutarate-semialdehyde dehydrogenase [EC:1.2.1.16 1.2.1.79 1.2.1.20]	COG1012	Proline degradation	COG1012	Acyl-CoA reductase or other NAD-dependent aldehyde dehydrogenase (AdhE) (PDB:1A4S)	I	Lipid transport and metabolism
649	Core	CG_P_fl_04	2196	7	15	3	0	0.76438	0.896992	0.825393	M00027	Pathway modules; Amino acid metabolism; Other amino acid metabolism	M00027	GABA (gamma-Aminobutyrate) shunt	K00135	succinate-semialdehyde dehydrogenase / glutarate-semialdehyde dehydrogenase [EC:1.2.1.16 1.2.1.79 1.2.1.20]	COG1012	Proline degradation	COG1012	Acyl-CoA reductase or other NAD-dependent aldehyde dehydrogenase (AdhE) (PDB:1A4S)	I	Lipid transport and metabolism
650	Core	CG_P_fl_04	4723	7	15	3	0	0.76438	0.896992	0.825393	M00027	Pathway modules; Amino acid metabolism; Other amino acid metabolism	M00027	GABA (gamma-Aminobutyrate) shunt	K00135	succinate-semialdehyde dehydrogenase / glutarate-semialdehyde dehydrogenase [EC:1.2.1.16 1.2.1.79 1.2.1.20]	COG1012	Proline degradation	COG1012	Acyl-CoA reductase or other NAD-dependent aldehyde dehydrogenase (AdhE) (PDB:1A4S)	I	Lipid transport and metabolism
651	Core	CG_P_st_08	98	7	15	3	0	0.76438	0.896992	0.825393	M00027	Pathway modules; Amino acid metabolism; Other amino acid metabolism	M00027	GABA (gamma-Aminobutyrate) shunt	K00135	succinate-semialdehyde dehydrogenase / glutarate-semialdehyde dehydrogenase [EC:1.2.1.16 1.2.1.79 1.2.1.20]	COG1012	Proline degradation	COG1012	Acyl-CoA reductase or other NAD-dependent aldehyde dehydrogenase (AdhE) (PDB:1A4S)	I	Lipid transport and metabolism
652	Core	CG_P_st_08	644	7	15	3	0	0.76438	0.896992	0.825393	M00027	Pathway modules; Amino acid metabolism; Other amino acid metabolism	M00027	GABA (gamma-Aminobutyrate) shunt	K00135	succinate-semialdehyde dehydrogenase / glutarate-semialdehyde dehydrogenase [EC:1.2.1.16 1.2.1.79 1.2.1.20]	COG1012	Proline degradation	COG1012	Acyl-CoA reductase or other NAD-dependent aldehyde dehydrogenase (AdhE) (PDB:1A4S)	I	Lipid transport and metabolism
653	Core	CG_P_sy_09	173	7	15	3	0	0.76438	0.896992	0.825393	M00027	Pathway modules; Amino acid metabolism; Other amino acid metabolism	M00027	GABA (gamma-Aminobutyrate) shunt	K00135	succinate-semialdehyde dehydrogenase / glutarate-semialdehyde dehydrogenase [EC:1.2.1.16 1.2.1.79 1.2.1.20]	COG1012	Proline degradation	COG1012	Acyl-CoA reductase or other NAD-dependent aldehyde dehydrogenase (AdhE) (PDB:1A4S)	I	Lipid transport and metabolism
654	Core	CG_P_th_10	1011	7	15	3	0	0.76438	0.896992	0.825393	M00027	Pathway modules; Amino acid metabolism; Other amino acid metabolism	M00027	GABA (gamma-Aminobutyrate) shunt	K00135	succinate-semialdehyde dehydrogenase / glutarate-semialdehyde dehydrogenase [EC:1.2.1.16 1.2.1.79 1.2.1.20]	COG1012	Proline degradation	COG1012	Acyl-CoA reductase or other NAD-dependent aldehyde dehydrogenase (AdhE) (PDB:1A4S)	I	Lipid transport and metabolism
655	Core	CG_P_th_10	3710	7	15	3	0	0.76438	0.896992	0.825393	M00027	Pathway modules; Amino acid metabolism; Other amino acid metabolism	M00027	GABA (gamma-Aminobutyrate) shunt	K00135	succinate-semialdehyde dehydrogenase / glutarate-semialdehyde dehydrogenase [EC:1.2.1.16 1.2.1.79 1.2.1.20]	COG1012	Proline degradation	COG1012	Acyl-CoA reductase or other NAD-dependent aldehyde dehydrogenase (AdhE) (PDB:1A4S)	I	Lipid transport and metabolism
656	Core	CG_P_th_10	1634	7	15	3	0	0.76438	0.896992	0.825393	M00027	Pathway modules; Amino acid metabolism; Other amino acid metabolism	M00027	GABA (gamma-Aminobutyrate) shunt	K00135	succinate-semialdehyde dehydrogenase / glutarate-semialdehyde dehydrogenase [EC:1.2.1.16 1.2.1.79 1.2.1.20]	COG1012	Proline degradation	COG1012	Acyl-CoA reductase or other NAD-dependent aldehyde dehydrogenase (AdhE) (PDB:1A4S)	I	Lipid transport and metabolism
657	Core	MAG_001	5580	7	15	3	0	0.76438	0.896992	0.825393	M00027	Pathway modules; Amino acid metabolism; Other amino acid metabolism	M00027	GABA (gamma-Aminobutyrate) shunt	K00135	succinate-semialdehyde dehydrogenase / glutarate-semialdehyde dehydrogenase [EC:1.2.1.16 1.2.1.79 1.2.1.20]	COG1012	Proline degradation	COG1012	Acyl-CoA reductase or other NAD-dependent aldehyde dehydrogenase (AdhE) (PDB:1A4S)	I	Lipid transport and metabolism
658	Core	CG_P_br_02	2091	7	15	4	0	0.802373	0.942423	0.866777					K13896	microcin C transport system ATP-binding protein			COG4172	ABC-type microcin C transport system, duplicated ATPase component YejF (YejF) (PUBMED:17873039)	Q	Secondary metabolites biosynthesis, transport and catabolism
659	Core	CG_P_br_02	3373	7	15	4	0	0.802373	0.942423	0.866777					K13896	microcin C transport system ATP-binding protein			COG4172	ABC-type microcin C transport system, duplicated ATPase component YejF (YejF) (PUBMED:17873039)	Q	Secondary metabolites biosynthesis, transport and catabolism
660	Core	CG_P_ch_03	3583	7	15	4	0	0.802373	0.942423	0.866777					K13896	microcin C transport system ATP-binding protein			COG4172	ABC-type microcin C transport system, duplicated ATPase component YejF (YejF) (PUBMED:17873039)	Q	Secondary metabolites biosynthesis, transport and catabolism
661	Core	CG_P_ch_03	3652	7	15	4	0	0.802373	0.942423	0.866777					K13896	microcin C transport system ATP-binding protein			COG4172	ABC-type microcin C transport system, duplicated ATPase component YejF (YejF) (PUBMED:17873039)	Q	Secondary metabolites biosynthesis, transport and catabolism
662	Core	CG_P_ch_03	2125	7	15	4	0	0.802373	0.942423	0.866777					K13896	microcin C transport system ATP-binding protein			COG4172	ABC-type microcin C transport system, duplicated ATPase component YejF (YejF) (PUBMED:17873039)	Q	Secondary metabolites biosynthesis, transport and catabolism
663	Core	CG_P_ch_03	2599	7	15	4	0	0.802373	0.942423	0.866777					K13896	microcin C transport system ATP-binding protein			COG4172	ABC-type microcin C transport system, duplicated ATPase component YejF (YejF) (PUBMED:17873039)	Q	Secondary metabolites biosynthesis, transport and catabolism
664	Core	CG_P_fl_04	4439	7	15	4	0	0.802373	0.942423	0.866777					K13896	microcin C transport system ATP-binding protein			COG4172	ABC-type microcin C transport system, duplicated ATPase component YejF (YejF) (PUBMED:17873039)	Q	Secondary metabolites biosynthesis, transport and catabolism
665	Core	CG_P_fl_04	4444	7	15	4	0	0.802373	0.942423	0.866777					K13896	microcin C transport system ATP-binding protein			COG4172	ABC-type microcin C transport system, duplicated ATPase component YejF (YejF) (PUBMED:17873039)	Q	Secondary metabolites biosynthesis, transport and catabolism
666	Core	CG_P_st_08	1987	7	15	4	0	0.802373	0.942423	0.866777					K13896	microcin C transport system ATP-binding protein			COG4172	ABC-type microcin C transport system, duplicated ATPase component YejF (YejF) (PUBMED:17873039)	Q	Secondary metabolites biosynthesis, transport and catabolism
667	Core	CG_P_sy_09	3252	7	15	4	0	0.802373	0.942423	0.866777					K13896	microcin C transport system ATP-binding protein			COG4172	ABC-type microcin C transport system, duplicated ATPase component YejF (YejF) (PUBMED:17873039)	Q	Secondary metabolites biosynthesis, transport and catabolism
668	Core	CG_P_sy_09	2536	7	15	4	0	0.802373	0.942423	0.866777					K13896	microcin C transport system ATP-binding protein			COG4172	ABC-type microcin C transport system, duplicated ATPase component YejF (YejF) (PUBMED:17873039)	Q	Secondary metabolites biosynthesis, transport and catabolism
669	Core	CG_P_th_10	1742	7	15	4	0	0.802373	0.942423	0.866777					K13896	microcin C transport system ATP-binding protein			COG4172	ABC-type microcin C transport system, duplicated ATPase component YejF (YejF) (PUBMED:17873039)	Q	Secondary metabolites biosynthesis, transport and catabolism
670	Core	CG_P_th_10	648	7	15	4	0	0.802373	0.942423	0.866777					K13896	microcin C transport system ATP-binding protein			COG4172	ABC-type microcin C transport system, duplicated ATPase component YejF (YejF) (PUBMED:17873039)	Q	Secondary metabolites biosynthesis, transport and catabolism
671	Core	MAG_001	4659	7	15	4	0	0.802373	0.942423	0.866777					K13896	microcin C transport system ATP-binding protein			COG4172	ABC-type microcin C transport system, duplicated ATPase component YejF (YejF) (PUBMED:17873039)	Q	Secondary metabolites biosynthesis, transport and catabolism
672	Core	MAG_001	2935	7	15	4	0	0.802373	0.942423	0.866777					K13896	microcin C transport system ATP-binding protein			COG4172	ABC-type microcin C transport system, duplicated ATPase component YejF (YejF) (PUBMED:17873039)	Q	Secondary metabolites biosynthesis, transport and catabolism
673	Core	CG_P_br_02	3372	7	15	4	0	0.849039	0.997843	0.917447					K13895	microcin C transport system permease protein			COG4239	ABC-type microcin C transport system, permease component YejE (YejE)	Q	Secondary metabolites biosynthesis, transport and catabolism
674	Core	CG_P_br_02	2092	7	15	4	0	0.849039	0.997843	0.917447					K13895	microcin C transport system permease protein			COG4239	ABC-type microcin C transport system, permease component YejE (YejE)	Q	Secondary metabolites biosynthesis, transport and catabolism
675	Core	CG_P_ch_03	2600	7	15	4	0	0.849039	0.997843	0.917447					K13895	microcin C transport system permease protein			COG4239	ABC-type microcin C transport system, permease component YejE (YejE)	Q	Secondary metabolites biosynthesis, transport and catabolism
676	Core	CG_P_ch_03	3582	7	15	4	0	0.849039	0.997843	0.917447					K13895	microcin C transport system permease protein			COG4239	ABC-type microcin C transport system, permease component YejE (YejE)	Q	Secondary metabolites biosynthesis, transport and catabolism
677	Core	CG_P_ch_03	2126	7	15	4	0	0.849039	0.997843	0.917447					K13895	microcin C transport system permease protein			COG4239	ABC-type microcin C transport system, permease component YejE (YejE)	Q	Secondary metabolites biosynthesis, transport and catabolism
678	Core	CG_P_ch_03	3653	7	15	4	0	0.849039	0.997843	0.917447					K13895	microcin C transport system permease protein			COG4239	ABC-type microcin C transport system, permease component YejE (YejE)	Q	Secondary metabolites biosynthesis, transport and catabolism
679	Core	CG_P_fl_04	4445	7	15	4	0	0.849039	0.997843	0.917447					K13895	microcin C transport system permease protein			COG4239	ABC-type microcin C transport system, permease component YejE (YejE)	Q	Secondary metabolites biosynthesis, transport and catabolism
680	Core	CG_P_fl_04	4440	7	15	4	0	0.849039	0.997843	0.917447					K13895	microcin C transport system permease protein			COG4239	ABC-type microcin C transport system, permease component YejE (YejE)	Q	Secondary metabolites biosynthesis, transport and catabolism
681	Core	CG_P_st_08	1988	7	15	4	0	0.849039	0.997843	0.917447					K13895	microcin C transport system permease protein			COG4239	ABC-type microcin C transport system, permease component YejE (YejE)	Q	Secondary metabolites biosynthesis, transport and catabolism
682	Core	CG_P_sy_09	2537	7	15	4	0	0.849039	0.997843	0.917447					K13895	microcin C transport system permease protein			COG4239	ABC-type microcin C transport system, permease component YejE (YejE)	Q	Secondary metabolites biosynthesis, transport and catabolism
683	Core	CG_P_sy_09	3251	7	15	4	0	0.849039	0.997843	0.917447					K13895	microcin C transport system permease protein			COG4239	ABC-type microcin C transport system, permease component YejE (YejE)	Q	Secondary metabolites biosynthesis, transport and catabolism
684	Core	CG_P_th_10	649	7	15	4	0	0.849039	0.997843	0.917447					K13895	microcin C transport system permease protein			COG4239	ABC-type microcin C transport system, permease component YejE (YejE)	Q	Secondary metabolites biosynthesis, transport and catabolism
685	Core	CG_P_th_10	1741	7	15	4	0	0.849039	0.997843	0.917447					K13895	microcin C transport system permease protein			COG4239	ABC-type microcin C transport system, permease component YejE (YejE)	Q	Secondary metabolites biosynthesis, transport and catabolism
686	Core	MAG_001	2936	7	15	4	0	0.849039	0.997843	0.917447					K13895	microcin C transport system permease protein			COG4239	ABC-type microcin C transport system, permease component YejE (YejE)	Q	Secondary metabolites biosynthesis, transport and catabolism
687	Core	MAG_001	4660	7	15	4	0	0.849039	0.997843	0.917447					K13895	microcin C transport system permease protein			COG4239	ABC-type microcin C transport system, permease component YejE (YejE)	Q	Secondary metabolites biosynthesis, transport and catabolism
688	Core	CG_P_br_02	1827	7	14	2	0	0.90406	0.995128	0.947411	M00156	Pathway modules; Energy metabolism; ATP synthesis	M00156	Cytochrome c oxidase, cbb3-type	K00405	cytochrome c oxidase cbb3-type subunit II			COG2993	Cbb3-type cytochrome oxidase, cytochrome c subunit FixO (CcoO) (PDB:3MK7)	C	Energy production and conversion
689	Core	CG_P_br_02	1823	7	14	2	0	0.90406	0.995128	0.947411	M00156	Pathway modules; Energy metabolism; ATP synthesis	M00156	Cytochrome c oxidase, cbb3-type	K00405	cytochrome c oxidase cbb3-type subunit II			COG2993	Cbb3-type cytochrome oxidase, cytochrome c subunit FixO (CcoO) (PDB:3MK7)	C	Energy production and conversion
690	Core	CG_P_ch_03	1883	7	14	2	0	0.90406	0.995128	0.947411	M00156	Pathway modules; Energy metabolism; ATP synthesis	M00156	Cytochrome c oxidase, cbb3-type	K00405	cytochrome c oxidase cbb3-type subunit II			COG2993	Cbb3-type cytochrome oxidase, cytochrome c subunit FixO (CcoO) (PDB:3MK7)	C	Energy production and conversion
691	Core	CG_P_ch_03	1879	7	14	2	0	0.90406	0.995128	0.947411	M00156	Pathway modules; Energy metabolism; ATP synthesis	M00156	Cytochrome c oxidase, cbb3-type	K00405	cytochrome c oxidase cbb3-type subunit II			COG2993	Cbb3-type cytochrome oxidase, cytochrome c subunit FixO (CcoO) (PDB:3MK7)	C	Energy production and conversion
692	Core	CG_P_fl_04	397	7	14	2	0	0.90406	0.995128	0.947411	M00156	Pathway modules; Energy metabolism; ATP synthesis	M00156	Cytochrome c oxidase, cbb3-type	K00405	cytochrome c oxidase cbb3-type subunit II			COG2993	Cbb3-type cytochrome oxidase, cytochrome c subunit FixO (CcoO) (PDB:3MK7)	C	Energy production and conversion
693	Core	CG_P_fl_04	401	7	14	2	0	0.90406	0.995128	0.947411	M00156	Pathway modules; Energy metabolism; ATP synthesis	M00156	Cytochrome c oxidase, cbb3-type	K00405	cytochrome c oxidase cbb3-type subunit II			COG2993	Cbb3-type cytochrome oxidase, cytochrome c subunit FixO (CcoO) (PDB:3MK7)	C	Energy production and conversion
694	Core	CG_P_st_08	2415	7	14	2	0	0.90406	0.995128	0.947411	M00156	Pathway modules; Energy metabolism; ATP synthesis	M00156	Cytochrome c oxidase, cbb3-type	K00405	cytochrome c oxidase cbb3-type subunit II			COG2993	Cbb3-type cytochrome oxidase, cytochrome c subunit FixO (CcoO) (PDB:3MK7)	C	Energy production and conversion
695	Core	CG_P_st_08	2418	7	14	2	0	0.90406	0.995128	0.947411	M00156	Pathway modules; Energy metabolism; ATP synthesis	M00156	Cytochrome c oxidase, cbb3-type	K00405	cytochrome c oxidase cbb3-type subunit II			COG2993	Cbb3-type cytochrome oxidase, cytochrome c subunit FixO (CcoO) (PDB:3MK7)	C	Energy production and conversion
696	Core	CG_P_sy_09	4245	7	14	2	0	0.90406	0.995128	0.947411	M00156	Pathway modules; Energy metabolism; ATP synthesis	M00156	Cytochrome c oxidase, cbb3-type	K00405	cytochrome c oxidase cbb3-type subunit II			COG2993	Cbb3-type cytochrome oxidase, cytochrome c subunit FixO (CcoO) (PDB:3MK7)	C	Energy production and conversion
697	Core	CG_P_sy_09	4249	7	14	2	0	0.90406	0.995128	0.947411	M00156	Pathway modules; Energy metabolism; ATP synthesis	M00156	Cytochrome c oxidase, cbb3-type	K00405	cytochrome c oxidase cbb3-type subunit II			COG2993	Cbb3-type cytochrome oxidase, cytochrome c subunit FixO (CcoO) (PDB:3MK7)	C	Energy production and conversion
698	Core	CG_P_th_10	2062	7	14	2	0	0.90406	0.995128	0.947411	M00156	Pathway modules; Energy metabolism; ATP synthesis	M00156	Cytochrome c oxidase, cbb3-type	K00405	cytochrome c oxidase cbb3-type subunit II			COG2993	Cbb3-type cytochrome oxidase, cytochrome c subunit FixO (CcoO) (PDB:3MK7)	C	Energy production and conversion
699	Core	CG_P_th_10	2066	7	14	2	0	0.90406	0.995128	0.947411	M00156	Pathway modules; Energy metabolism; ATP synthesis	M00156	Cytochrome c oxidase, cbb3-type	K00405	cytochrome c oxidase cbb3-type subunit II			COG2993	Cbb3-type cytochrome oxidase, cytochrome c subunit FixO (CcoO) (PDB:3MK7)	C	Energy production and conversion
700	Core	MAG_001	457	7	14	2	0	0.90406	0.995128	0.947411	M00156	Pathway modules; Energy metabolism; ATP synthesis	M00156	Cytochrome c oxidase, cbb3-type	K00405	cytochrome c oxidase cbb3-type subunit II			COG2993	Cbb3-type cytochrome oxidase, cytochrome c subunit FixO (CcoO) (PDB:3MK7)	C	Energy production and conversion
701	Core	MAG_001	453	7	14	2	0	0.90406	0.995128	0.947411	M00156	Pathway modules; Energy metabolism; ATP synthesis	M00156	Cytochrome c oxidase, cbb3-type	K00405	cytochrome c oxidase cbb3-type subunit II			COG2993	Cbb3-type cytochrome oxidase, cytochrome c subunit FixO (CcoO) (PDB:3MK7)	C	Energy production and conversion
702	Core	CG_P_br_02	2084	7	14	2	0	0.748099	0.984385	0.850129									COG0760	Peptidyl-prolyl isomerase, parvulin family (SurA) (PDB:2ZR5)	O	Posttranslational modification, protein turnover, chaperones
703	Core	CG_P_br_02	2095	7	14	2	0	0.748099	0.984385	0.850129									COG0760	Peptidyl-prolyl isomerase, parvulin family (SurA) (PDB:2ZR5)	O	Posttranslational modification, protein turnover, chaperones
704	Core	CG_P_ch_03	3589	7	14	2	0	0.748099	0.984385	0.850129									COG0760	Peptidyl-prolyl isomerase, parvulin family (SurA) (PDB:2ZR5)	O	Posttranslational modification, protein turnover, chaperones
705	Core	CG_P_ch_03	3579	7	14	2	0	0.748099	0.984385	0.850129									COG0760	Peptidyl-prolyl isomerase, parvulin family (SurA) (PDB:2ZR5)	O	Posttranslational modification, protein turnover, chaperones
706	Core	CG_P_fl_04	4433	7	14	2	0	0.748099	0.984385	0.850129									COG0760	Peptidyl-prolyl isomerase, parvulin family (SurA) (PDB:2ZR5)	O	Posttranslational modification, protein turnover, chaperones
707	Core	CG_P_fl_04	4443	7	14	2	0	0.748099	0.984385	0.850129									COG0760	Peptidyl-prolyl isomerase, parvulin family (SurA) (PDB:2ZR5)	O	Posttranslational modification, protein turnover, chaperones
708	Core	CG_P_st_08	2044	7	14	2	0	0.748099	0.984385	0.850129									COG0760	Peptidyl-prolyl isomerase, parvulin family (SurA) (PDB:2ZR5)	O	Posttranslational modification, protein turnover, chaperones
709	Core	CG_P_st_08	1486	7	14	2	0	0.748099	0.984385	0.850129									COG0760	Peptidyl-prolyl isomerase, parvulin family (SurA) (PDB:2ZR5)	O	Posttranslational modification, protein turnover, chaperones
710	Core	CG_P_sy_09	3258	7	14	2	0	0.748099	0.984385	0.850129									COG0760	Peptidyl-prolyl isomerase, parvulin family (SurA) (PDB:2ZR5)	O	Posttranslational modification, protein turnover, chaperones
711	Core	CG_P_sy_09	3248	7	14	2	0	0.748099	0.984385	0.850129									COG0760	Peptidyl-prolyl isomerase, parvulin family (SurA) (PDB:2ZR5)	O	Posttranslational modification, protein turnover, chaperones
712	Core	CG_P_th_10	1749	7	14	2	0	0.748099	0.984385	0.850129									COG0760	Peptidyl-prolyl isomerase, parvulin family (SurA) (PDB:2ZR5)	O	Posttranslational modification, protein turnover, chaperones
713	Core	CG_P_th_10	1738	7	14	2	0	0.748099	0.984385	0.850129									COG0760	Peptidyl-prolyl isomerase, parvulin family (SurA) (PDB:2ZR5)	O	Posttranslational modification, protein turnover, chaperones
714	Core	MAG_001	4650	7	14	2	0	0.748099	0.984385	0.850129									COG0760	Peptidyl-prolyl isomerase, parvulin family (SurA) (PDB:2ZR5)	O	Posttranslational modification, protein turnover, chaperones
715	Core	MAG_001	4663	7	14	2	0	0.748099	0.984385	0.850129									COG0760	Peptidyl-prolyl isomerase, parvulin family (SurA) (PDB:2ZR5)	O	Posttranslational modification, protein turnover, chaperones
716	Core	CG_P_br_02	1820	7	14	2	0	0.793124	0.990585	0.880925									COG0348	Polyferredoxin NapH (NapH) (PUBMED:27322068)	C	Energy production and conversion
717	Core	CG_P_br_02	2008	7	14	2	0	0.793124	0.990585	0.880925									COG0348	Polyferredoxin NapH (NapH) (PUBMED:27322068)	C	Energy production and conversion
718	Core	CG_P_ch_03	1874	7	14	2	0	0.793124	0.990585	0.880925									COG0348	Polyferredoxin NapH (NapH) (PUBMED:27322068)	C	Energy production and conversion
719	Core	CG_P_ch_03	2718	7	14	2	0	0.793124	0.990585	0.880925									COG0348	Polyferredoxin NapH (NapH) (PUBMED:27322068)	C	Energy production and conversion
720	Core	CG_P_fl_04	405	7	14	2	0	0.793124	0.990585	0.880925									COG0348	Polyferredoxin NapH (NapH) (PUBMED:27322068)	C	Energy production and conversion
721	Core	CG_P_fl_04	4670	7	14	2	0	0.793124	0.990585	0.880925									COG0348	Polyferredoxin NapH (NapH) (PUBMED:27322068)	C	Energy production and conversion
722	Core	CG_P_st_08	2421	7	14	2	0	0.793124	0.990585	0.880925									COG0348	Polyferredoxin NapH (NapH) (PUBMED:27322068)	C	Energy production and conversion
723	Core	CG_P_st_08	2756	7	14	2	0	0.793124	0.990585	0.880925									COG0348	Polyferredoxin NapH (NapH) (PUBMED:27322068)	C	Energy production and conversion
724	Core	CG_P_sy_09	4253	7	14	2	0	0.793124	0.990585	0.880925									COG0348	Polyferredoxin NapH (NapH) (PUBMED:27322068)	C	Energy production and conversion
725	Core	CG_P_sy_09	2662	7	14	2	0	0.793124	0.990585	0.880925									COG0348	Polyferredoxin NapH (NapH) (PUBMED:27322068)	C	Energy production and conversion
726	Core	CG_P_th_10	2071	7	14	2	0	0.793124	0.990585	0.880925									COG0348	Polyferredoxin NapH (NapH) (PUBMED:27322068)	C	Energy production and conversion
727	Core	CG_P_th_10	1892	7	14	2	0	0.793124	0.990585	0.880925									COG0348	Polyferredoxin NapH (NapH) (PUBMED:27322068)	C	Energy production and conversion
728	Core	MAG_001	448	7	14	2	0	0.793124	0.990585	0.880925									COG0348	Polyferredoxin NapH (NapH) (PUBMED:27322068)	C	Energy production and conversion
729	Core	MAG_001	1385	7	14	2	0	0.793124	0.990585	0.880925									COG0348	Polyferredoxin NapH (NapH) (PUBMED:27322068)	C	Energy production and conversion
730	Core	CG_P_br_02	2520	7	14	3	0	0.803087	0.856799	0.829074					K07326	hemolysin activation/secretion protein			COG2831	Hemolysin activation/secretion protein (FhaC) (PDB:2MHJ)	U	Intracellular trafficking, secretion, and vesicular transport
731	Core	CG_P_br_02	750	7	14	3	0	0.803087	0.856799	0.829074					K07326	hemolysin activation/secretion protein			COG2831	Hemolysin activation/secretion protein (FhaC) (PDB:2MHJ)	U	Intracellular trafficking, secretion, and vesicular transport
732	Core	CG_P_br_02	1480	7	14	3	0	0.803087	0.856799	0.829074					K07326	hemolysin activation/secretion protein			COG2831	Hemolysin activation/secretion protein (FhaC) (PDB:2MHJ)	U	Intracellular trafficking, secretion, and vesicular transport
733	Core	CG_P_ch_03	1478	7	14	3	0	0.803087	0.856799	0.829074					K07326	hemolysin activation/secretion protein			COG2831	Hemolysin activation/secretion protein (FhaC) (PDB:2MHJ)	U	Intracellular trafficking, secretion, and vesicular transport
734	Core	CG_P_ch_03	3914	7	14	3	0	0.803087	0.856799	0.829074					K07326	hemolysin activation/secretion protein			COG2831	Hemolysin activation/secretion protein (FhaC) (PDB:2MHJ)	U	Intracellular trafficking, secretion, and vesicular transport
735	Core	CG_P_fl_04	5283	7	14	3	0	0.803087	0.856799	0.829074					K07326	hemolysin activation/secretion protein			COG2831	Hemolysin activation/secretion protein (FhaC) (PDB:2MHJ)	U	Intracellular trafficking, secretion, and vesicular transport
736	Core	CG_P_fl_04	2172	7	14	3	0	0.803087	0.856799	0.829074					K07326	hemolysin activation/secretion protein			COG2831	Hemolysin activation/secretion protein (FhaC) (PDB:2MHJ)	U	Intracellular trafficking, secretion, and vesicular transport
737	Core	CG_P_fl_04	5284	7	14	3	0	0.803087	0.856799	0.829074									COG2831	Hemolysin activation/secretion protein (FhaC) (PDB:2MHJ)	U	Intracellular trafficking, secretion, and vesicular transport
738	Core	CG_P_st_08	376	7	14	3	0	0.803087	0.856799	0.829074					K07326	hemolysin activation/secretion protein			COG2831	Hemolysin activation/secretion protein (FhaC) (PDB:2MHJ)	U	Intracellular trafficking, secretion, and vesicular transport
739	Core	CG_P_sy_09	151	7	14	3	0	0.803087	0.856799	0.829074					K07326	hemolysin activation/secretion protein			COG2831	Hemolysin activation/secretion protein (FhaC) (PDB:2MHJ)	U	Intracellular trafficking, secretion, and vesicular transport
740	Core	CG_P_th_10	2390	7	14	3	0	0.803087	0.856799	0.829074					K07326	hemolysin activation/secretion protein			COG2831	Hemolysin activation/secretion protein (FhaC) (PDB:2MHJ)	U	Intracellular trafficking, secretion, and vesicular transport
741	Core	CG_P_th_10	3126	7	14	3	0	0.803087	0.856799	0.829074					K07326	hemolysin activation/secretion protein			COG2831	Hemolysin activation/secretion protein (FhaC) (PDB:2MHJ)	U	Intracellular trafficking, secretion, and vesicular transport
742	Core	CG_P_th_10	4843	7	14	3	0	0.803087	0.856799	0.829074					K07326	hemolysin activation/secretion protein			COG2831	Hemolysin activation/secretion protein (FhaC) (PDB:2MHJ)	U	Intracellular trafficking, secretion, and vesicular transport
743	Core	MAG_001	4384	7	14	3	0	0.803087	0.856799	0.829074					K07326	hemolysin activation/secretion protein			COG2831	Hemolysin activation/secretion protein (FhaC) (PDB:2MHJ)	U	Intracellular trafficking, secretion, and vesicular transport
744	Core	CG_P_br_02	4952	7	14	2	0	0.809781	0.988832	0.890394									COG5010	Flp pilus assembly protein TadD, contains TPR repeats (TadD) (PDB:3WXX)	U|W	Intracellular trafficking, secretion, and vesicular transport|Extracellular structures
745	Core	CG_P_br_02	921	7	14	2	0	0.809781	0.988832	0.890394									COG5010	Flp pilus assembly protein TadD, contains TPR repeats (TadD) (PDB:3WXX)	U|W	Intracellular trafficking, secretion, and vesicular transport|Extracellular structures
746	Core	CG_P_ch_03	924	7	14	2	0	0.809781	0.988832	0.890394									COG5010	Flp pilus assembly protein TadD, contains TPR repeats (TadD) (PDB:3WXX)	U|W	Intracellular trafficking, secretion, and vesicular transport|Extracellular structures
747	Core	CG_P_ch_03	4938	7	14	2	0	0.809781	0.988832	0.890394									COG5010	Flp pilus assembly protein TadD, contains TPR repeats (TadD) (PDB:3WXX)	U|W	Intracellular trafficking, secretion, and vesicular transport|Extracellular structures
748	Core	CG_P_fl_04	1001	7	14	2	0	0.809781	0.988832	0.890394									COG5010	Flp pilus assembly protein TadD, contains TPR repeats (TadD) (PDB:3WXX)	U|W	Intracellular trafficking, secretion, and vesicular transport|Extracellular structures
749	Core	CG_P_fl_04	3074	7	14	2	0	0.809781	0.988832	0.890394									COG5010	Flp pilus assembly protein TadD, contains TPR repeats (TadD) (PDB:3WXX)	U|W	Intracellular trafficking, secretion, and vesicular transport|Extracellular structures
750	Core	CG_P_st_08	3263	7	14	2	0	0.809781	0.988832	0.890394									COG5010	Flp pilus assembly protein TadD, contains TPR repeats (TadD) (PDB:3WXX)	U|W	Intracellular trafficking, secretion, and vesicular transport|Extracellular structures
751	Core	CG_P_st_08	1009	7	14	2	0	0.809781	0.988832	0.890394									COG5010	Flp pilus assembly protein TadD, contains TPR repeats (TadD) (PDB:3WXX)	U|W	Intracellular trafficking, secretion, and vesicular transport|Extracellular structures
752	Core	CG_P_sy_09	4889	7	14	2	0	0.809781	0.988832	0.890394									COG5010	Flp pilus assembly protein TadD, contains TPR repeats (TadD) (PDB:3WXX)	U|W	Intracellular trafficking, secretion, and vesicular transport|Extracellular structures
753	Core	CG_P_sy_09	1010	7	14	2	0	0.809781	0.988832	0.890394									COG5010	Flp pilus assembly protein TadD, contains TPR repeats (TadD) (PDB:3WXX)	U|W	Intracellular trafficking, secretion, and vesicular transport|Extracellular structures
754	Core	CG_P_th_10	4592	7	14	2	0	0.809781	0.988832	0.890394									COG5010	Flp pilus assembly protein TadD, contains TPR repeats (TadD) (PDB:3WXX)	U|W	Intracellular trafficking, secretion, and vesicular transport|Extracellular structures
755	Core	CG_P_th_10	2949	7	14	2	0	0.809781	0.988832	0.890394									COG5010	Flp pilus assembly protein TadD, contains TPR repeats (TadD) (PDB:3WXX)	U|W	Intracellular trafficking, secretion, and vesicular transport|Extracellular structures
756	Core	MAG_001	768	7	14	2	0	0.809781	0.988832	0.890394									COG5010	Flp pilus assembly protein TadD, contains TPR repeats (TadD) (PDB:3WXX)	U|W	Intracellular trafficking, secretion, and vesicular transport|Extracellular structures
757	Core	MAG_001	2318	7	14	2	0	0.809781	0.988832	0.890394									COG5010	Flp pilus assembly protein TadD, contains TPR repeats (TadD) (PDB:3WXX)	U|W	Intracellular trafficking, secretion, and vesicular transport|Extracellular structures
758	Core	CG_P_br_02	928	7	14	6	0	0.738131	0.949503	0.83058					K11688	C4-dicarboxylate-binding protein DctP			COG1638	TRAP-type C4-dicarboxylate transport system, periplasmic component (DctP) (PDB:2CEX)	G	Carbohydrate transport and metabolism
759	Core	CG_P_br_02	925	7	14	6	0	0.738131	0.949503	0.83058					K11688	C4-dicarboxylate-binding protein DctP			COG1638	TRAP-type C4-dicarboxylate transport system, periplasmic component (DctP) (PDB:2CEX)	G	Carbohydrate transport and metabolism
760	Core	CG_P_ch_03	2442	7	14	6	0	0.738131	0.949503	0.83058					K11688	C4-dicarboxylate-binding protein DctP			COG1638	TRAP-type C4-dicarboxylate transport system, periplasmic component (DctP) (PDB:2CEX)	G	Carbohydrate transport and metabolism
761	Core	CG_P_fl_04	5290	7	14	6	0	0.738131	0.949503	0.83058					K11688	C4-dicarboxylate-binding protein DctP			COG1638	TRAP-type C4-dicarboxylate transport system, periplasmic component (DctP) (PDB:2CEX)	G	Carbohydrate transport and metabolism
762	Core	CG_P_st_08	2540	7	14	6	0	0.738131	0.949503	0.83058					K11688	C4-dicarboxylate-binding protein DctP			COG1638	TRAP-type C4-dicarboxylate transport system, periplasmic component (DctP) (PDB:2CEX)	G	Carbohydrate transport and metabolism
763	Core	CG_P_st_08	80	7	14	6	0	0.738131	0.949503	0.83058					K11688	C4-dicarboxylate-binding protein DctP			COG1638	TRAP-type C4-dicarboxylate transport system, periplasmic component (DctP) (PDB:2CEX)	G	Carbohydrate transport and metabolism
764	Core	CG_P_st_08	2546	7	14	6	0	0.738131	0.949503	0.83058					K11688	C4-dicarboxylate-binding protein DctP			COG1638	TRAP-type C4-dicarboxylate transport system, periplasmic component (DctP) (PDB:2CEX)	G	Carbohydrate transport and metabolism
765	Core	CG_P_st_08	2072	7	14	6	0	0.738131	0.949503	0.83058					K11688	C4-dicarboxylate-binding protein DctP			COG1638	TRAP-type C4-dicarboxylate transport system, periplasmic component (DctP) (PDB:2CEX)	G	Carbohydrate transport and metabolism
766	Core	CG_P_st_08	3515	7	14	6	0	0.738131	0.949503	0.83058					K11688	C4-dicarboxylate-binding protein DctP			COG1638	TRAP-type C4-dicarboxylate transport system, periplasmic component (DctP) (PDB:2CEX)	G	Carbohydrate transport and metabolism
767	Core	CG_P_st_08	3516	7	14	6	0	0.738131	0.949503	0.83058					K11688	C4-dicarboxylate-binding protein DctP			COG1638	TRAP-type C4-dicarboxylate transport system, periplasmic component (DctP) (PDB:2CEX)	G	Carbohydrate transport and metabolism
768	Core	CG_P_sy_09	3162	7	14	6	0	0.738131	0.949503	0.83058					K11688	C4-dicarboxylate-binding protein DctP			COG1638	TRAP-type C4-dicarboxylate transport system, periplasmic component (DctP) (PDB:2CEX)	G	Carbohydrate transport and metabolism
769	Core	CG_P_th_10	2942	7	14	6	0	0.738131	0.949503	0.83058					K11688	C4-dicarboxylate-binding protein DctP			COG1638	TRAP-type C4-dicarboxylate transport system, periplasmic component (DctP) (PDB:2CEX)	G	Carbohydrate transport and metabolism
770	Core	CG_P_th_10	2945	7	14	6	0	0.738131	0.949503	0.83058					K11688	C4-dicarboxylate-binding protein DctP			COG1638	TRAP-type C4-dicarboxylate transport system, periplasmic component (DctP) (PDB:2CEX)	G	Carbohydrate transport and metabolism
771	Core	MAG_001	2314	7	14	6	0	0.738131	0.949503	0.83058					K11688	C4-dicarboxylate-binding protein DctP			COG1638	TRAP-type C4-dicarboxylate transport system, periplasmic component (DctP) (PDB:2CEX)	G	Carbohydrate transport and metabolism
786	Core	CG_P_br_02	1825	7	14	2	0	0.81031	0.940457	0.870546	M00156	Pathway modules; Energy metabolism; ATP synthesis	M00156	Cytochrome c oxidase, cbb3-type	K00406	cytochrome c oxidase cbb3-type subunit III			COG2010|COG2863	Cytochrome c, mono- and diheme variants (CccA) (PDB:1A2S)|Cytochrome c553 (CytC553) (PDB:6Q2U)	C|C	Energy production and conversion|Energy production and conversion
787	Core	CG_P_br_02	1821	7	14	2	0	0.81031	0.940457	0.870546	M00156	Pathway modules; Energy metabolism; ATP synthesis	M00156	Cytochrome c oxidase, cbb3-type	K00406	cytochrome c oxidase cbb3-type subunit III			COG2010|COG2863	Cytochrome c, mono- and diheme variants (CccA) (PDB:1A2S)|Cytochrome c553 (CytC553) (PDB:6Q2U)	C|C	Energy production and conversion|Energy production and conversion
788	Core	CG_P_ch_03	1881	7	14	2	0	0.81031	0.940457	0.870546	M00156	Pathway modules; Energy metabolism; ATP synthesis	M00156	Cytochrome c oxidase, cbb3-type	K00406	cytochrome c oxidase cbb3-type subunit III			COG2010|COG2863	Cytochrome c, mono- and diheme variants (CccA) (PDB:1A2S)|Cytochrome c553 (CytC553) (PDB:6Q2U)	C|C	Energy production and conversion|Energy production and conversion
789	Core	CG_P_ch_03	1877	7	14	2	0	0.81031	0.940457	0.870546	M00156	Pathway modules; Energy metabolism; ATP synthesis	M00156	Cytochrome c oxidase, cbb3-type	K00406	cytochrome c oxidase cbb3-type subunit III			COG2010|COG2863	Cytochrome c, mono- and diheme variants (CccA) (PDB:1A2S)|Cytochrome c553 (CytC553) (PDB:6Q2U)	C|C	Energy production and conversion|Energy production and conversion
790	Core	CG_P_fl_04	399	7	14	2	0	0.81031	0.940457	0.870546	M00156	Pathway modules; Energy metabolism; ATP synthesis	M00156	Cytochrome c oxidase, cbb3-type	K00406	cytochrome c oxidase cbb3-type subunit III			COG2010|COG2863	Cytochrome c, mono- and diheme variants (CccA) (PDB:1A2S)|Cytochrome c553 (CytC553) (PDB:6Q2U)	C|C	Energy production and conversion|Energy production and conversion
791	Core	CG_P_fl_04	403	7	14	2	0	0.81031	0.940457	0.870546	M00156	Pathway modules; Energy metabolism; ATP synthesis	M00156	Cytochrome c oxidase, cbb3-type	K00406	cytochrome c oxidase cbb3-type subunit III			COG2010|COG2863	Cytochrome c, mono- and diheme variants (CccA) (PDB:1A2S)|Cytochrome c553 (CytC553) (PDB:6Q2U)	C|C	Energy production and conversion|Energy production and conversion
792	Core	CG_P_st_08	2416	7	14	2	0	0.81031	0.940457	0.870546	M00156	Pathway modules; Energy metabolism; ATP synthesis	M00156	Cytochrome c oxidase, cbb3-type	K00406	cytochrome c oxidase cbb3-type subunit III			COG2010|COG2863	Cytochrome c, mono- and diheme variants (CccA) (PDB:1A2S)|Cytochrome c553 (CytC553) (PDB:6Q2U)	C|C	Energy production and conversion|Energy production and conversion
793	Core	CG_P_st_08	2420	7	14	2	0	0.81031	0.940457	0.870546	M00156	Pathway modules; Energy metabolism; ATP synthesis	M00156	Cytochrome c oxidase, cbb3-type	K00406	cytochrome c oxidase cbb3-type subunit III			COG2010|COG2863	Cytochrome c, mono- and diheme variants (CccA) (PDB:1A2S)|Cytochrome c553 (CytC553) (PDB:6Q2U)	C|C	Energy production and conversion|Energy production and conversion
794	Core	CG_P_sy_09	4247	7	14	2	0	0.81031	0.940457	0.870546	M00156	Pathway modules; Energy metabolism; ATP synthesis	M00156	Cytochrome c oxidase, cbb3-type	K00406	cytochrome c oxidase cbb3-type subunit III			COG2010|COG2863	Cytochrome c, mono- and diheme variants (CccA) (PDB:1A2S)|Cytochrome c553 (CytC553) (PDB:6Q2U)	C|C	Energy production and conversion|Energy production and conversion
795	Core	CG_P_sy_09	4251	7	14	2	0	0.81031	0.940457	0.870546	M00156	Pathway modules; Energy metabolism; ATP synthesis	M00156	Cytochrome c oxidase, cbb3-type	K00406	cytochrome c oxidase cbb3-type subunit III			COG2010|COG2863	Cytochrome c, mono- and diheme variants (CccA) (PDB:1A2S)|Cytochrome c553 (CytC553) (PDB:6Q2U)	C|C	Energy production and conversion|Energy production and conversion
796	Core	CG_P_th_10	2064	7	14	2	0	0.81031	0.940457	0.870546	M00156	Pathway modules; Energy metabolism; ATP synthesis	M00156	Cytochrome c oxidase, cbb3-type	K00406	cytochrome c oxidase cbb3-type subunit III			COG2010|COG2863	Cytochrome c, mono- and diheme variants (CccA) (PDB:1A2S)|Cytochrome c553 (CytC553) (PDB:6Q2U)	C|C	Energy production and conversion|Energy production and conversion
797	Core	CG_P_th_10	2068	7	14	2	0	0.81031	0.940457	0.870546	M00156	Pathway modules; Energy metabolism; ATP synthesis	M00156	Cytochrome c oxidase, cbb3-type	K00406	cytochrome c oxidase cbb3-type subunit III			COG2010|COG2863	Cytochrome c, mono- and diheme variants (CccA) (PDB:1A2S)|Cytochrome c553 (CytC553) (PDB:6Q2U)	C|C	Energy production and conversion|Energy production and conversion
798	Core	MAG_001	455	7	14	2	0	0.81031	0.940457	0.870546	M00156	Pathway modules; Energy metabolism; ATP synthesis	M00156	Cytochrome c oxidase, cbb3-type	K00406	cytochrome c oxidase cbb3-type subunit III			COG2010|COG2863	Cytochrome c, mono- and diheme variants (CccA) (PDB:1A2S)|Cytochrome c553 (CytC553) (PDB:6Q2U)	C|C	Energy production and conversion|Energy production and conversion
799	Core	MAG_001	451	7	14	2	0	0.81031	0.940457	0.870546	M00156	Pathway modules; Energy metabolism; ATP synthesis	M00156	Cytochrome c oxidase, cbb3-type	K00406	cytochrome c oxidase cbb3-type subunit III			COG2010|COG2863	Cytochrome c, mono- and diheme variants (CccA) (PDB:1A2S)|Cytochrome c553 (CytC553) (PDB:6Q2U)	C|C	Energy production and conversion|Energy production and conversion
800	Core	CG_P_br_02	1279	7	14	2	0	0.808634	0.97422	0.883738	M00086	Pathway modules; Lipid metabolism; Fatty acid metabolism	M00086	beta-Oxidation, acyl-CoA synthesis	K01897	long-chain acyl-CoA synthetase [EC:6.2.1.3]	COG0318	Menaquinone biosynthesis	COG0318	O-succinylbenzoic acid-CoA ligase MenE or related acyl-CoA synthetase (AMP-forming) (MenE/FadK) (PDB:5EY9) (PUBMED:25151136;27455459)	I	Lipid transport and metabolism
801	Core	CG_P_br_02	1278	7	14	2	0	0.808634	0.97422	0.883738	M00086	Pathway modules; Lipid metabolism; Fatty acid metabolism	M00086	beta-Oxidation, acyl-CoA synthesis	K01897	long-chain acyl-CoA synthetase [EC:6.2.1.3]	COG0318	Menaquinone biosynthesis	COG0318	O-succinylbenzoic acid-CoA ligase MenE or related acyl-CoA synthetase (AMP-forming) (MenE/FadK) (PDB:5EY9) (PUBMED:25151136;27455459)	I	Lipid transport and metabolism
802	Core	CG_P_ch_03	4510	7	14	2	0	0.808634	0.97422	0.883738	M00086	Pathway modules; Lipid metabolism; Fatty acid metabolism	M00086	beta-Oxidation, acyl-CoA synthesis	K01897	long-chain acyl-CoA synthetase [EC:6.2.1.3]	COG0318	Menaquinone biosynthesis	COG0318	O-succinylbenzoic acid-CoA ligase MenE or related acyl-CoA synthetase (AMP-forming) (MenE/FadK) (PDB:5EY9) (PUBMED:25151136;27455459)	I	Lipid transport and metabolism
803	Core	CG_P_ch_03	4511	7	14	2	0	0.808634	0.97422	0.883738	M00086	Pathway modules; Lipid metabolism; Fatty acid metabolism	M00086	beta-Oxidation, acyl-CoA synthesis	K01897	long-chain acyl-CoA synthetase [EC:6.2.1.3]	COG0318	Menaquinone biosynthesis	COG0318	O-succinylbenzoic acid-CoA ligase MenE or related acyl-CoA synthetase (AMP-forming) (MenE/FadK) (PDB:5EY9) (PUBMED:25151136;27455459)	I	Lipid transport and metabolism
804	Core	CG_P_fl_04	711	7	14	2	0	0.808634	0.97422	0.883738	M00086	Pathway modules; Lipid metabolism; Fatty acid metabolism	M00086	beta-Oxidation, acyl-CoA synthesis	K01897	long-chain acyl-CoA synthetase [EC:6.2.1.3]	COG0318	Menaquinone biosynthesis	COG0318	O-succinylbenzoic acid-CoA ligase MenE or related acyl-CoA synthetase (AMP-forming) (MenE/FadK) (PDB:5EY9) (PUBMED:25151136;27455459)	I	Lipid transport and metabolism
805	Core	CG_P_fl_04	712	7	14	2	0	0.808634	0.97422	0.883738	M00086	Pathway modules; Lipid metabolism; Fatty acid metabolism	M00086	beta-Oxidation, acyl-CoA synthesis	K01897	long-chain acyl-CoA synthetase [EC:6.2.1.3]	COG0318	Menaquinone biosynthesis	COG0318	O-succinylbenzoic acid-CoA ligase MenE or related acyl-CoA synthetase (AMP-forming) (MenE/FadK) (PDB:5EY9) (PUBMED:25151136;27455459)	I	Lipid transport and metabolism
806	Core	CG_P_st_08	3001	7	14	2	0	0.808634	0.97422	0.883738	M00086	Pathway modules; Lipid metabolism; Fatty acid metabolism	M00086	beta-Oxidation, acyl-CoA synthesis	K01897	long-chain acyl-CoA synthetase [EC:6.2.1.3]	COG0318	Menaquinone biosynthesis	COG0318	O-succinylbenzoic acid-CoA ligase MenE or related acyl-CoA synthetase (AMP-forming) (MenE/FadK) (PDB:5EY9) (PUBMED:25151136;27455459)	I	Lipid transport and metabolism
807	Core	CG_P_st_08	3002	7	14	2	0	0.808634	0.97422	0.883738	M00086	Pathway modules; Lipid metabolism; Fatty acid metabolism	M00086	beta-Oxidation, acyl-CoA synthesis	K01897	long-chain acyl-CoA synthetase [EC:6.2.1.3]	COG0318	Menaquinone biosynthesis	COG0318	O-succinylbenzoic acid-CoA ligase MenE or related acyl-CoA synthetase (AMP-forming) (MenE/FadK) (PDB:5EY9) (PUBMED:25151136;27455459)	I	Lipid transport and metabolism
808	Core	CG_P_sy_09	4518	7	14	2	0	0.808634	0.97422	0.883738	M00086	Pathway modules; Lipid metabolism; Fatty acid metabolism	M00086	beta-Oxidation, acyl-CoA synthesis	K01897	long-chain acyl-CoA synthetase [EC:6.2.1.3]	COG0318	Menaquinone biosynthesis	COG0318	O-succinylbenzoic acid-CoA ligase MenE or related acyl-CoA synthetase (AMP-forming) (MenE/FadK) (PDB:5EY9) (PUBMED:25151136;27455459)	I	Lipid transport and metabolism
809	Core	CG_P_sy_09	4519	7	14	2	0	0.808634	0.97422	0.883738	M00086	Pathway modules; Lipid metabolism; Fatty acid metabolism	M00086	beta-Oxidation, acyl-CoA synthesis	K01897	long-chain acyl-CoA synthetase [EC:6.2.1.3]	COG0318	Menaquinone biosynthesis	COG0318	O-succinylbenzoic acid-CoA ligase MenE or related acyl-CoA synthetase (AMP-forming) (MenE/FadK) (PDB:5EY9) (PUBMED:25151136;27455459)	I	Lipid transport and metabolism
810	Core	CG_P_th_10	2578	7	14	2	0	0.808634	0.97422	0.883738	M00086	Pathway modules; Lipid metabolism; Fatty acid metabolism	M00086	beta-Oxidation, acyl-CoA synthesis	K01897	long-chain acyl-CoA synthetase [EC:6.2.1.3]	COG0318	Menaquinone biosynthesis	COG0318	O-succinylbenzoic acid-CoA ligase MenE or related acyl-CoA synthetase (AMP-forming) (MenE/FadK) (PDB:5EY9) (PUBMED:25151136;27455459)	I	Lipid transport and metabolism
811	Core	CG_P_th_10	2579	7	14	2	0	0.808634	0.97422	0.883738	M00086	Pathway modules; Lipid metabolism; Fatty acid metabolism	M00086	beta-Oxidation, acyl-CoA synthesis	K01897	long-chain acyl-CoA synthetase [EC:6.2.1.3]	COG0318	Menaquinone biosynthesis	COG0318	O-succinylbenzoic acid-CoA ligase MenE or related acyl-CoA synthetase (AMP-forming) (MenE/FadK) (PDB:5EY9) (PUBMED:25151136;27455459)	I	Lipid transport and metabolism
812	Core	MAG_001	1932	7	14	2	0	0.808634	0.97422	0.883738	M00086	Pathway modules; Lipid metabolism; Fatty acid metabolism	M00086	beta-Oxidation, acyl-CoA synthesis	K01897	long-chain acyl-CoA synthetase [EC:6.2.1.3]	COG0318	Menaquinone biosynthesis	COG0318	O-succinylbenzoic acid-CoA ligase MenE or related acyl-CoA synthetase (AMP-forming) (MenE/FadK) (PDB:5EY9) (PUBMED:25151136;27455459)	I	Lipid transport and metabolism
813	Core	MAG_001	1933	7	14	2	0	0.808634	0.97422	0.883738	M00086	Pathway modules; Lipid metabolism; Fatty acid metabolism	M00086	beta-Oxidation, acyl-CoA synthesis	K01897	long-chain acyl-CoA synthetase [EC:6.2.1.3]	COG0318	Menaquinone biosynthesis	COG0318	O-succinylbenzoic acid-CoA ligase MenE or related acyl-CoA synthetase (AMP-forming) (MenE/FadK) (PDB:5EY9) (PUBMED:25151136;27455459)	I	Lipid transport and metabolism
814	Core	CG_P_br_02	1247	7	14	3	0	0.843561	0.953236	0.895052					K03758	arginine:ornithine antiporter / lysine permease			COG0531	Serine transporter YbeC, amino acid:H+ symporter family (PotE) (PDB:3LRB)	E	Amino acid transport and metabolism
815	Core	CG_P_br_02	1246	7	14	3	0	0.843561	0.953236	0.895052					K03758	arginine:ornithine antiporter / lysine permease			COG0531	Serine transporter YbeC, amino acid:H+ symporter family (PotE) (PDB:3LRB)	E	Amino acid transport and metabolism
816	Core	CG_P_br_02	2496	7	14	3	0	0.843561	0.953236	0.895052					K03758	arginine:ornithine antiporter / lysine permease			COG0531	Serine transporter YbeC, amino acid:H+ symporter family (PotE) (PDB:3LRB)	E	Amino acid transport and metabolism
817	Core	CG_P_ch_03	4545	7	14	3	0	0.843561	0.953236	0.895052					K03758	arginine:ornithine antiporter / lysine permease			COG0531	Serine transporter YbeC, amino acid:H+ symporter family (PotE) (PDB:3LRB)	E	Amino acid transport and metabolism
818	Core	CG_P_ch_03	4546	7	14	3	0	0.843561	0.953236	0.895052					K03758	arginine:ornithine antiporter / lysine permease			COG0531	Serine transporter YbeC, amino acid:H+ symporter family (PotE) (PDB:3LRB)	E	Amino acid transport and metabolism
819	Core	CG_P_fl_04	763	7	14	3	0	0.843561	0.953236	0.895052					K03758	arginine:ornithine antiporter / lysine permease			COG0531	Serine transporter YbeC, amino acid:H+ symporter family (PotE) (PDB:3LRB)	E	Amino acid transport and metabolism
820	Core	CG_P_fl_04	764	7	14	3	0	0.843561	0.953236	0.895052					K03758	arginine:ornithine antiporter / lysine permease			COG0531	Serine transporter YbeC, amino acid:H+ symporter family (PotE) (PDB:3LRB)	E	Amino acid transport and metabolism
821	Core	CG_P_st_08	3954	7	14	3	0	0.843561	0.953236	0.895052					K03758	arginine:ornithine antiporter / lysine permease			COG0531	Serine transporter YbeC, amino acid:H+ symporter family (PotE) (PDB:3LRB)	E	Amino acid transport and metabolism
822	Core	CG_P_sy_09	4568	7	14	3	0	0.843561	0.953236	0.895052					K03758	arginine:ornithine antiporter / lysine permease			COG0531	Serine transporter YbeC, amino acid:H+ symporter family (PotE) (PDB:3LRB)	E	Amino acid transport and metabolism
823	Core	CG_P_sy_09	4569	7	14	3	0	0.843561	0.953236	0.895052					K03758	arginine:ornithine antiporter / lysine permease			COG0531	Serine transporter YbeC, amino acid:H+ symporter family (PotE) (PDB:3LRB)	E	Amino acid transport and metabolism
824	Core	CG_P_sy_09	3110	7	14	3	0	0.843561	0.953236	0.895052					K03758	arginine:ornithine antiporter / lysine permease			COG0531	Serine transporter YbeC, amino acid:H+ symporter family (PotE) (PDB:3LRB)	E	Amino acid transport and metabolism
825	Core	CG_P_th_10	2610	7	14	3	0	0.843561	0.953236	0.895052					K03758	arginine:ornithine antiporter / lysine permease			COG0531	Serine transporter YbeC, amino acid:H+ symporter family (PotE) (PDB:3LRB)	E	Amino acid transport and metabolism
826	Core	CG_P_th_10	2611	7	14	3	0	0.843561	0.953236	0.895052					K03758	arginine:ornithine antiporter / lysine permease			COG0531	Serine transporter YbeC, amino acid:H+ symporter family (PotE) (PDB:3LRB)	E	Amino acid transport and metabolism
827	Core	MAG_001	1964	7	14	3	0	0.843561	0.953236	0.895052					K03758	arginine:ornithine antiporter / lysine permease			COG0531	Serine transporter YbeC, amino acid:H+ symporter family (PotE) (PDB:3LRB)	E	Amino acid transport and metabolism
842	Core	CG_P_br_02	1747	7	14	2	0	0.781719	0.991206	0.874086					K03415	two-component system, chemotaxis family, chemotaxis protein CheV			COG0835|COG3706	Chemotaxis signal transduction protein CheW (CheW) (PDB:2QDL)|Two-component response regulator, PleD family, consists of two REC domains and a diguanylate cyclase (GGDEF) domain (PleD) (PDB:1W25)	T|T|K	Signal transduction mechanisms|Signal transduction mechanisms|Transcription
843	Core	CG_P_br_02	4522	7	14	2	0	0.781719	0.991206	0.874086					K03415	two-component system, chemotaxis family, chemotaxis protein CheV			COG0784|COG0835	CheY-like REC (receiver) domain, includes chemotaxis protein CheY and sporulation regulator Spo0F (CheY) (PDB:6QRJ)|Chemotaxis signal transduction protein CheW (CheW) (PDB:2QDL)	T|T	Signal transduction mechanisms|Signal transduction mechanisms
844	Core	CG_P_ch_03	4121	7	14	2	0	0.781719	0.991206	0.874086					K03415	two-component system, chemotaxis family, chemotaxis protein CheV			COG0784|COG0835	CheY-like REC (receiver) domain, includes chemotaxis protein CheY and sporulation regulator Spo0F (CheY) (PDB:6QRJ)|Chemotaxis signal transduction protein CheW (CheW) (PDB:2QDL)	T|T	Signal transduction mechanisms|Signal transduction mechanisms
845	Core	CG_P_ch_03	4400	7	14	2	0	0.781719	0.991206	0.874086					K03415	two-component system, chemotaxis family, chemotaxis protein CheV			COG0784|COG0835	CheY-like REC (receiver) domain, includes chemotaxis protein CheY and sporulation regulator Spo0F (CheY) (PDB:6QRJ)|Chemotaxis signal transduction protein CheW (CheW) (PDB:2QDL)	T|T	Signal transduction mechanisms|Signal transduction mechanisms
846	Core	CG_P_fl_04	227	7	14	2	0	0.781719	0.991206	0.874086					K03415	two-component system, chemotaxis family, chemotaxis protein CheV			COG0835|COG3706	Chemotaxis signal transduction protein CheW (CheW) (PDB:2QDL)|Two-component response regulator, PleD family, consists of two REC domains and a diguanylate cyclase (GGDEF) domain (PleD) (PDB:1W25)	T|T|K	Signal transduction mechanisms|Signal transduction mechanisms|Transcription
847	Core	CG_P_fl_04	584	7	14	2	0	0.781719	0.991206	0.874086					K03415	two-component system, chemotaxis family, chemotaxis protein CheV			COG0784|COG0835	CheY-like REC (receiver) domain, includes chemotaxis protein CheY and sporulation regulator Spo0F (CheY) (PDB:6QRJ)|Chemotaxis signal transduction protein CheW (CheW) (PDB:2QDL)	T|T	Signal transduction mechanisms|Signal transduction mechanisms
848	Core	CG_P_st_08	1625	7	14	2	0	0.781719	0.991206	0.874086					K03415	two-component system, chemotaxis family, chemotaxis protein CheV			COG0784|COG0835	CheY-like REC (receiver) domain, includes chemotaxis protein CheY and sporulation regulator Spo0F (CheY) (PDB:6QRJ)|Chemotaxis signal transduction protein CheW (CheW) (PDB:2QDL)	T|T	Signal transduction mechanisms|Signal transduction mechanisms
849	Core	CG_P_st_08	1255	7	14	2	0	0.781719	0.991206	0.874086					K03415	two-component system, chemotaxis family, chemotaxis protein CheV			COG0784|COG0835	CheY-like REC (receiver) domain, includes chemotaxis protein CheY and sporulation regulator Spo0F (CheY) (PDB:6QRJ)|Chemotaxis signal transduction protein CheW (CheW) (PDB:2QDL)	T|T	Signal transduction mechanisms|Signal transduction mechanisms
850	Core	CG_P_sy_09	4098	7	14	2	0	0.781719	0.991206	0.874086					K03415	two-component system, chemotaxis family, chemotaxis protein CheV			COG0835|COG3706	Chemotaxis signal transduction protein CheW (CheW) (PDB:2QDL)|Two-component response regulator, PleD family, consists of two REC domains and a diguanylate cyclase (GGDEF) domain (PleD) (PDB:1W25)	T|T|K	Signal transduction mechanisms|Signal transduction mechanisms|Transcription
851	Core	CG_P_sy_09	4420	7	14	2	0	0.781719	0.991206	0.874086					K03415	two-component system, chemotaxis family, chemotaxis protein CheV			COG0784|COG0835	CheY-like REC (receiver) domain, includes chemotaxis protein CheY and sporulation regulator Spo0F (CheY) (PDB:6QRJ)|Chemotaxis signal transduction protein CheW (CheW) (PDB:2QDL)	T|T	Signal transduction mechanisms|Signal transduction mechanisms
852	Core	CG_P_th_10	2143	7	14	2	0	0.781719	0.991206	0.874086					K03415	two-component system, chemotaxis family, chemotaxis protein CheV			COG0835|COG3706	Chemotaxis signal transduction protein CheW (CheW) (PDB:2QDL)|Two-component response regulator, PleD family, consists of two REC domains and a diguanylate cyclase (GGDEF) domain (PleD) (PDB:1W25)	T|T|K	Signal transduction mechanisms|Signal transduction mechanisms|Transcription
853	Core	CG_P_th_10	4162	7	14	2	0	0.781719	0.991206	0.874086					K03415	two-component system, chemotaxis family, chemotaxis protein CheV			COG0784|COG0835	CheY-like REC (receiver) domain, includes chemotaxis protein CheY and sporulation regulator Spo0F (CheY) (PDB:6QRJ)|Chemotaxis signal transduction protein CheW (CheW) (PDB:2QDL)	T|T	Signal transduction mechanisms|Signal transduction mechanisms
854	Core	MAG_001	347	7	14	2	0	0.781719	0.991206	0.874086					K03415	two-component system, chemotaxis family, chemotaxis protein CheV			COG0835|COG3706	Chemotaxis signal transduction protein CheW (CheW) (PDB:2QDL)|Two-component response regulator, PleD family, consists of two REC domains and a diguanylate cyclase (GGDEF) domain (PleD) (PDB:1W25)	T|T|K	Signal transduction mechanisms|Signal transduction mechanisms|Transcription
855	Core	MAG_001	5687	7	14	2	0	0.781719	0.991206	0.874086					K03415	two-component system, chemotaxis family, chemotaxis protein CheV			COG0784|COG0835	CheY-like REC (receiver) domain, includes chemotaxis protein CheY and sporulation regulator Spo0F (CheY) (PDB:6QRJ)|Chemotaxis signal transduction protein CheW (CheW) (PDB:2QDL)	T|T	Signal transduction mechanisms|Signal transduction mechanisms
856	Core	CG_P_br_02	2997	7	14	2	0	0.804192	0.984906	0.885422	M00013	Pathway modules; Carbohydrate metabolism; Other carbohydrate metabolism	M00013	Malonate semialdehyde pathway, propanoyl-CoA => acetyl-CoA	K00248	butyryl-CoA dehydrogenase [EC:1.3.8.1]	COG1960	Fatty acid biosynthesis	COG1960	Acyl-CoA dehydrogenase related to the alkylation response protein AidB (CaiA) (PDB:1BUC)	I	Lipid transport and metabolism
857	Core	CG_P_br_02	2995	7	14	2	0	0.804192	0.984906	0.885422	M00013	Pathway modules; Carbohydrate metabolism; Other carbohydrate metabolism	M00013	Malonate semialdehyde pathway, propanoyl-CoA => acetyl-CoA	K00248	butyryl-CoA dehydrogenase [EC:1.3.8.1]	COG1960	Fatty acid biosynthesis	COG1960	Acyl-CoA dehydrogenase related to the alkylation response protein AidB (CaiA) (PDB:1BUC)	I	Lipid transport and metabolism
858	Core	CG_P_ch_03	2876	7	14	2	0	0.804192	0.984906	0.885422	M00013	Pathway modules; Carbohydrate metabolism; Other carbohydrate metabolism	M00013	Malonate semialdehyde pathway, propanoyl-CoA => acetyl-CoA	K00248	butyryl-CoA dehydrogenase [EC:1.3.8.1]	COG1960	Fatty acid biosynthesis	COG1960	Acyl-CoA dehydrogenase related to the alkylation response protein AidB (CaiA) (PDB:1BUC)	I	Lipid transport and metabolism
859	Core	CG_P_ch_03	2878	7	14	2	0	0.804192	0.984906	0.885422	M00013	Pathway modules; Carbohydrate metabolism; Other carbohydrate metabolism	M00013	Malonate semialdehyde pathway, propanoyl-CoA => acetyl-CoA	K00248	butyryl-CoA dehydrogenase [EC:1.3.8.1]	COG1960	Fatty acid biosynthesis	COG1960	Acyl-CoA dehydrogenase related to the alkylation response protein AidB (CaiA) (PDB:1BUC)	I	Lipid transport and metabolism
860	Core	CG_P_fl_04	5048	7	14	2	0	0.804192	0.984906	0.885422	M00013	Pathway modules; Carbohydrate metabolism; Other carbohydrate metabolism	M00013	Malonate semialdehyde pathway, propanoyl-CoA => acetyl-CoA	K00248	butyryl-CoA dehydrogenase [EC:1.3.8.1]	COG1960	Fatty acid biosynthesis	COG1960	Acyl-CoA dehydrogenase related to the alkylation response protein AidB (CaiA) (PDB:1BUC)	I	Lipid transport and metabolism
861	Core	CG_P_fl_04	5046	7	14	2	0	0.804192	0.984906	0.885422	M00013	Pathway modules; Carbohydrate metabolism; Other carbohydrate metabolism	M00013	Malonate semialdehyde pathway, propanoyl-CoA => acetyl-CoA	K00248	butyryl-CoA dehydrogenase [EC:1.3.8.1]	COG1960	Fatty acid biosynthesis	COG1960	Acyl-CoA dehydrogenase related to the alkylation response protein AidB (CaiA) (PDB:1BUC)	I	Lipid transport and metabolism
862	Core	CG_P_st_08	2333	7	14	2	0	0.804192	0.984906	0.885422	M00013	Pathway modules; Carbohydrate metabolism; Other carbohydrate metabolism	M00013	Malonate semialdehyde pathway, propanoyl-CoA => acetyl-CoA	K00248	butyryl-CoA dehydrogenase [EC:1.3.8.1]	COG1960	Fatty acid biosynthesis	COG1960	Acyl-CoA dehydrogenase related to the alkylation response protein AidB (CaiA) (PDB:1BUC)	I	Lipid transport and metabolism
863	Core	CG_P_st_08	2329	7	14	2	0	0.804192	0.984906	0.885422	M00013	Pathway modules; Carbohydrate metabolism; Other carbohydrate metabolism	M00013	Malonate semialdehyde pathway, propanoyl-CoA => acetyl-CoA	K00248	butyryl-CoA dehydrogenase [EC:1.3.8.1]	COG1960	Fatty acid biosynthesis	COG1960	Acyl-CoA dehydrogenase related to the alkylation response protein AidB (CaiA) (PDB:1BUC)	I	Lipid transport and metabolism
864	Core	CG_P_sy_09	2806	7	14	2	0	0.804192	0.984906	0.885422	M00013	Pathway modules; Carbohydrate metabolism; Other carbohydrate metabolism	M00013	Malonate semialdehyde pathway, propanoyl-CoA => acetyl-CoA	K00248	butyryl-CoA dehydrogenase [EC:1.3.8.1]	COG1960	Fatty acid biosynthesis	COG1960	Acyl-CoA dehydrogenase related to the alkylation response protein AidB (CaiA) (PDB:1BUC)	I	Lipid transport and metabolism
865	Core	CG_P_sy_09	2808	7	14	2	0	0.804192	0.984906	0.885422	M00013	Pathway modules; Carbohydrate metabolism; Other carbohydrate metabolism	M00013	Malonate semialdehyde pathway, propanoyl-CoA => acetyl-CoA	K00248	butyryl-CoA dehydrogenase [EC:1.3.8.1]	COG1960	Fatty acid biosynthesis	COG1960	Acyl-CoA dehydrogenase related to the alkylation response protein AidB (CaiA) (PDB:1BUC)	I	Lipid transport and metabolism
866	Core	CG_P_th_10	960	7	14	2	0	0.804192	0.984906	0.885422	M00013	Pathway modules; Carbohydrate metabolism; Other carbohydrate metabolism	M00013	Malonate semialdehyde pathway, propanoyl-CoA => acetyl-CoA	K00248	butyryl-CoA dehydrogenase [EC:1.3.8.1]	COG1960	Fatty acid biosynthesis	COG1960	Acyl-CoA dehydrogenase related to the alkylation response protein AidB (CaiA) (PDB:1BUC)	I	Lipid transport and metabolism
867	Core	CG_P_th_10	962	7	14	2	0	0.804192	0.984906	0.885422	M00013	Pathway modules; Carbohydrate metabolism; Other carbohydrate metabolism	M00013	Malonate semialdehyde pathway, propanoyl-CoA => acetyl-CoA	K00248	butyryl-CoA dehydrogenase [EC:1.3.8.1]	COG1960	Fatty acid biosynthesis	COG1960	Acyl-CoA dehydrogenase related to the alkylation response protein AidB (CaiA) (PDB:1BUC)	I	Lipid transport and metabolism
868	Core	MAG_001	999	7	14	2	0	0.804192	0.984906	0.885422	M00013	Pathway modules; Carbohydrate metabolism; Other carbohydrate metabolism	M00013	Malonate semialdehyde pathway, propanoyl-CoA => acetyl-CoA	K00248	butyryl-CoA dehydrogenase [EC:1.3.8.1]	COG1960	Fatty acid biosynthesis	COG1960	Acyl-CoA dehydrogenase related to the alkylation response protein AidB (CaiA) (PDB:1BUC)	I	Lipid transport and metabolism
869	Core	MAG_001	1001	7	14	2	0	0.804192	0.984906	0.885422	M00013	Pathway modules; Carbohydrate metabolism; Other carbohydrate metabolism	M00013	Malonate semialdehyde pathway, propanoyl-CoA => acetyl-CoA	K00248	butyryl-CoA dehydrogenase [EC:1.3.8.1]	COG1960	Fatty acid biosynthesis	COG1960	Acyl-CoA dehydrogenase related to the alkylation response protein AidB (CaiA) (PDB:1BUC)	I	Lipid transport and metabolism
870	Core	CG_P_br_02	1863	7	14	2	0	0.798197	0.993771	0.885311					K09808	lipoprotein-releasing system permease protein			COG4591	ABC-type transport system involved in lipoprotein release, permease component LolC (LolE) (PDB:6F49)	M	Cell wall/membrane/envelope biogenesis
871	Core	CG_P_br_02	1865	7	14	2	0	0.798197	0.993771	0.885311					K09808	lipoprotein-releasing system permease protein			COG4591	ABC-type transport system involved in lipoprotein release, permease component LolC (LolE) (PDB:6F49)	M	Cell wall/membrane/envelope biogenesis
872	Core	CG_P_ch_03	1919	7	14	2	0	0.798197	0.993771	0.885311					K09808	lipoprotein-releasing system permease protein			COG4591	ABC-type transport system involved in lipoprotein release, permease component LolC (LolE) (PDB:6F49)	M	Cell wall/membrane/envelope biogenesis
873	Core	CG_P_ch_03	1921	7	14	2	0	0.798197	0.993771	0.885311					K09808	lipoprotein-releasing system permease protein			COG4591	ABC-type transport system involved in lipoprotein release, permease component LolC (LolE) (PDB:6F49)	M	Cell wall/membrane/envelope biogenesis
874	Core	CG_P_fl_04	3768	7	14	2	0	0.798197	0.993771	0.885311					K09808	lipoprotein-releasing system permease protein			COG4591	ABC-type transport system involved in lipoprotein release, permease component LolC (LolE) (PDB:6F49)	M	Cell wall/membrane/envelope biogenesis
875	Core	CG_P_fl_04	3770	7	14	2	0	0.798197	0.993771	0.885311					K09808	lipoprotein-releasing system permease protein			COG4591	ABC-type transport system involved in lipoprotein release, permease component LolC (LolE) (PDB:6F49)	M	Cell wall/membrane/envelope biogenesis
876	Core	CG_P_st_08	2672	7	14	2	0	0.798197	0.993771	0.885311					K09808	lipoprotein-releasing system permease protein			COG4591	ABC-type transport system involved in lipoprotein release, permease component LolC (LolE) (PDB:6F49)	M	Cell wall/membrane/envelope biogenesis
877	Core	CG_P_st_08	2670	7	14	2	0	0.798197	0.993771	0.885311					K09808	lipoprotein-releasing system permease protein			COG4591	ABC-type transport system involved in lipoprotein release, permease component LolC (LolE) (PDB:6F49)	M	Cell wall/membrane/envelope biogenesis
878	Core	CG_P_sy_09	1711	7	14	2	0	0.798197	0.993771	0.885311					K09808	lipoprotein-releasing system permease protein			COG4591	ABC-type transport system involved in lipoprotein release, permease component LolC (LolE) (PDB:6F49)	M	Cell wall/membrane/envelope biogenesis
879	Core	CG_P_sy_09	1713	7	14	2	0	0.798197	0.993771	0.885311					K09808	lipoprotein-releasing system permease protein			COG4591	ABC-type transport system involved in lipoprotein release, permease component LolC (LolE) (PDB:6F49)	M	Cell wall/membrane/envelope biogenesis
880	Core	CG_P_th_10	2026	7	14	2	0	0.798197	0.993771	0.885311					K09808	lipoprotein-releasing system permease protein			COG4591	ABC-type transport system involved in lipoprotein release, permease component LolC (LolE) (PDB:6F49)	M	Cell wall/membrane/envelope biogenesis
881	Core	CG_P_th_10	2024	7	14	2	0	0.798197	0.993771	0.885311					K09808	lipoprotein-releasing system permease protein			COG4591	ABC-type transport system involved in lipoprotein release, permease component LolC (LolE) (PDB:6F49)	M	Cell wall/membrane/envelope biogenesis
882	Core	MAG_001	492	7	14	2	0	0.798197	0.993771	0.885311					K09808	lipoprotein-releasing system permease protein			COG4591	ABC-type transport system involved in lipoprotein release, permease component LolC (LolE) (PDB:6F49)	M	Cell wall/membrane/envelope biogenesis
883	Core	MAG_001	494	7	14	2	0	0.798197	0.993771	0.885311					K09808	lipoprotein-releasing system permease protein			COG4591	ABC-type transport system involved in lipoprotein release, permease component LolC (LolE) (PDB:6F49)	M	Cell wall/membrane/envelope biogenesis
884	Core	CG_P_br_02	4409	7	14	2	0	0.80724	0.932393	0.865315					K06901	adenine/guanine/hypoxanthine permease			COG2252	Xanthine/guanine/uracil/vitamin C permease GhxP/GhxQ, nucleobase:cation symporter 2 ( NCS2) family (NCS2) (PUBMED:24169576;24214977)	F	Nucleotide transport and metabolism
885	Core	CG_P_br_02	5182	7	14	2	0	0.80724	0.932393	0.865315					K06901	adenine/guanine/hypoxanthine permease			COG2252	Xanthine/guanine/uracil/vitamin C permease GhxP/GhxQ, nucleobase:cation symporter 2 ( NCS2) family (NCS2) (PUBMED:24169576;24214977)	F	Nucleotide transport and metabolism
886	Core	CG_P_ch_03	4285	7	14	2	0	0.80724	0.932393	0.865315					K06901	adenine/guanine/hypoxanthine permease			COG2252	Xanthine/guanine/uracil/vitamin C permease GhxP/GhxQ, nucleobase:cation symporter 2 ( NCS2) family (NCS2) (PUBMED:24169576;24214977)	F	Nucleotide transport and metabolism
887	Core	CG_P_ch_03	5204	7	14	2	0	0.80724	0.932393	0.865315					K06901	adenine/guanine/hypoxanthine permease			COG2252	Xanthine/guanine/uracil/vitamin C permease GhxP/GhxQ, nucleobase:cation symporter 2 ( NCS2) family (NCS2) (PUBMED:24169576;24214977)	F	Nucleotide transport and metabolism
888	Core	CG_P_fl_04	182	7	14	2	0	0.80724	0.932393	0.865315					K06901	adenine/guanine/hypoxanthine permease			COG2252	Xanthine/guanine/uracil/vitamin C permease GhxP/GhxQ, nucleobase:cation symporter 2 ( NCS2) family (NCS2) (PUBMED:24169576;24214977)	F	Nucleotide transport and metabolism
889	Core	CG_P_fl_04	1180	7	14	2	0	0.80724	0.932393	0.865315					K06901	adenine/guanine/hypoxanthine permease			COG2252	Xanthine/guanine/uracil/vitamin C permease GhxP/GhxQ, nucleobase:cation symporter 2 ( NCS2) family (NCS2) (PUBMED:24169576;24214977)	F	Nucleotide transport and metabolism
890	Core	CG_P_st_08	3179	7	14	2	0	0.80724	0.932393	0.865315					K06901	adenine/guanine/hypoxanthine permease			COG2252	Xanthine/guanine/uracil/vitamin C permease GhxP/GhxQ, nucleobase:cation symporter 2 ( NCS2) family (NCS2) (PUBMED:24169576;24214977)	F	Nucleotide transport and metabolism
891	Core	CG_P_st_08	821	7	14	2	0	0.80724	0.932393	0.865315					K06901	adenine/guanine/hypoxanthine permease			COG2252	Xanthine/guanine/uracil/vitamin C permease GhxP/GhxQ, nucleobase:cation symporter 2 ( NCS2) family (NCS2) (PUBMED:24169576;24214977)	F	Nucleotide transport and metabolism
892	Core	CG_P_sy_09	4052	7	14	2	0	0.80724	0.932393	0.865315					K06901	adenine/guanine/hypoxanthine permease			COG2252	Xanthine/guanine/uracil/vitamin C permease GhxP/GhxQ, nucleobase:cation symporter 2 ( NCS2) family (NCS2) (PUBMED:24169576;24214977)	F	Nucleotide transport and metabolism
893	Core	CG_P_sy_09	5132	7	14	2	0	0.80724	0.932393	0.865315					K06901	adenine/guanine/hypoxanthine permease			COG2252	Xanthine/guanine/uracil/vitamin C permease GhxP/GhxQ, nucleobase:cation symporter 2 ( NCS2) family (NCS2) (PUBMED:24169576;24214977)	F	Nucleotide transport and metabolism
894	Core	CG_P_th_10	4036	7	14	2	0	0.80724	0.932393	0.865315					K06901	adenine/guanine/hypoxanthine permease			COG2252	Xanthine/guanine/uracil/vitamin C permease GhxP/GhxQ, nucleobase:cation symporter 2 ( NCS2) family (NCS2) (PUBMED:24169576;24214977)	F	Nucleotide transport and metabolism
895	Core	CG_P_th_10	4807	7	14	2	0	0.80724	0.932393	0.865315					K06901	adenine/guanine/hypoxanthine permease			COG2252	Xanthine/guanine/uracil/vitamin C permease GhxP/GhxQ, nucleobase:cation symporter 2 ( NCS2) family (NCS2) (PUBMED:24169576;24214977)	F	Nucleotide transport and metabolism
896	Core	MAG_001	3426	7	14	2	0	0.80724	0.932393	0.865315					K06901	adenine/guanine/hypoxanthine permease			COG2252	Xanthine/guanine/uracil/vitamin C permease GhxP/GhxQ, nucleobase:cation symporter 2 ( NCS2) family (NCS2) (PUBMED:24169576;24214977)	F	Nucleotide transport and metabolism
897	Core	MAG_001	106	7	14	2	0	0.80724	0.932393	0.865315					K06901	adenine/guanine/hypoxanthine permease			COG2252	Xanthine/guanine/uracil/vitamin C permease GhxP/GhxQ, nucleobase:cation symporter 2 ( NCS2) family (NCS2) (PUBMED:24169576;24214977)	F	Nucleotide transport and metabolism
898	Core	CG_P_br_02	1822	7	13	2	0	0.75918	0.833988	0.794828	M00156	Pathway modules; Energy metabolism; ATP synthesis	M00156	Cytochrome c oxidase, cbb3-type	K00407	cytochrome c oxidase cbb3-type subunit IV			COG4736	Cbb3-type cytochrome oxidase, subunit 3 (CcoQ)	C	Energy production and conversion
899	Core	CG_P_br_02	1826	7	13	2	0	0.75918	0.833988	0.794828	M00156	Pathway modules; Energy metabolism; ATP synthesis	M00156	Cytochrome c oxidase, cbb3-type	K00407	cytochrome c oxidase cbb3-type subunit IV			COG4736	Cbb3-type cytochrome oxidase, subunit 3 (CcoQ)	C	Energy production and conversion
900	Core	CG_P_ch_03	1878	7	13	2	0	0.75918	0.833988	0.794828	M00156	Pathway modules; Energy metabolism; ATP synthesis	M00156	Cytochrome c oxidase, cbb3-type	K00407	cytochrome c oxidase cbb3-type subunit IV			COG4736	Cbb3-type cytochrome oxidase, subunit 3 (CcoQ)	C	Energy production and conversion
901	Core	CG_P_ch_03	1882	7	13	2	0	0.75918	0.833988	0.794828	M00156	Pathway modules; Energy metabolism; ATP synthesis	M00156	Cytochrome c oxidase, cbb3-type	K00407	cytochrome c oxidase cbb3-type subunit IV			COG4736	Cbb3-type cytochrome oxidase, subunit 3 (CcoQ)	C	Energy production and conversion
902	Core	CG_P_fl_04	402	7	13	2	0	0.75918	0.833988	0.794828	M00156	Pathway modules; Energy metabolism; ATP synthesis	M00156	Cytochrome c oxidase, cbb3-type	K00407	cytochrome c oxidase cbb3-type subunit IV			COG4736	Cbb3-type cytochrome oxidase, subunit 3 (CcoQ)	C	Energy production and conversion
903	Core	CG_P_fl_04	398	7	13	2	0	0.75918	0.833988	0.794828	M00156	Pathway modules; Energy metabolism; ATP synthesis	M00156	Cytochrome c oxidase, cbb3-type	K00407	cytochrome c oxidase cbb3-type subunit IV			COG4736	Cbb3-type cytochrome oxidase, subunit 3 (CcoQ)	C	Energy production and conversion
904	Core	CG_P_st_08	2419	7	13	2	0	0.75918	0.833988	0.794828	M00156	Pathway modules; Energy metabolism; ATP synthesis	M00156	Cytochrome c oxidase, cbb3-type	K00407	cytochrome c oxidase cbb3-type subunit IV			COG4736	Cbb3-type cytochrome oxidase, subunit 3 (CcoQ)	C	Energy production and conversion
905	Core	CG_P_sy_09	4250	7	13	2	0	0.75918	0.833988	0.794828	M00156	Pathway modules; Energy metabolism; ATP synthesis	M00156	Cytochrome c oxidase, cbb3-type	K00407	cytochrome c oxidase cbb3-type subunit IV			COG4736	Cbb3-type cytochrome oxidase, subunit 3 (CcoQ)	C	Energy production and conversion
906	Core	CG_P_sy_09	4246	7	13	2	0	0.75918	0.833988	0.794828	M00156	Pathway modules; Energy metabolism; ATP synthesis	M00156	Cytochrome c oxidase, cbb3-type	K00407	cytochrome c oxidase cbb3-type subunit IV			COG4736	Cbb3-type cytochrome oxidase, subunit 3 (CcoQ)	C	Energy production and conversion
907	Core	CG_P_th_10	2067	7	13	2	0	0.75918	0.833988	0.794828	M00156	Pathway modules; Energy metabolism; ATP synthesis	M00156	Cytochrome c oxidase, cbb3-type	K00407	cytochrome c oxidase cbb3-type subunit IV			COG4736	Cbb3-type cytochrome oxidase, subunit 3 (CcoQ)	C	Energy production and conversion
908	Core	CG_P_th_10	2063	7	13	2	0	0.75918	0.833988	0.794828	M00156	Pathway modules; Energy metabolism; ATP synthesis	M00156	Cytochrome c oxidase, cbb3-type	K00407	cytochrome c oxidase cbb3-type subunit IV			COG4736	Cbb3-type cytochrome oxidase, subunit 3 (CcoQ)	C	Energy production and conversion
909	Core	MAG_001	452	7	13	2	0	0.75918	0.833988	0.794828	M00156	Pathway modules; Energy metabolism; ATP synthesis	M00156	Cytochrome c oxidase, cbb3-type	K00407	cytochrome c oxidase cbb3-type subunit IV			COG4736	Cbb3-type cytochrome oxidase, subunit 3 (CcoQ)	C	Energy production and conversion
910	Core	MAG_001	456	7	13	2	0	0.75918	0.833988	0.794828	M00156	Pathway modules; Energy metabolism; ATP synthesis	M00156	Cytochrome c oxidase, cbb3-type	K00407	cytochrome c oxidase cbb3-type subunit IV			COG4736	Cbb3-type cytochrome oxidase, subunit 3 (CcoQ)	C	Energy production and conversion
911	Core	CG_P_br_02	4544	7	13	2	0	0.87889	0.909091	0.893736					K03563	carbon storage regulator			COG1551	sRNA-binding carbon storage regulator CsrA (CsrA) (PDB:1T3O)	T	Signal transduction mechanisms
912	Core	CG_P_br_02	3843	7	13	2	0	0.87889	0.909091	0.893736					K03563	carbon storage regulator			COG1551	sRNA-binding carbon storage regulator CsrA (CsrA) (PDB:1T3O)	T	Signal transduction mechanisms
913	Core	CG_P_ch_03	4420	7	13	2	0	0.87889	0.909091	0.893736					K03563	carbon storage regulator			COG1551	sRNA-binding carbon storage regulator CsrA (CsrA) (PDB:1T3O)	T	Signal transduction mechanisms
914	Core	CG_P_ch_03	1983	7	13	2	0	0.87889	0.909091	0.893736					K03563	carbon storage regulator			COG1551	sRNA-binding carbon storage regulator CsrA (CsrA) (PDB:1T3O)	T	Signal transduction mechanisms
915	Core	CG_P_fl_04	619	7	13	2	0	0.87889	0.909091	0.893736					K03563	carbon storage regulator			COG1551	sRNA-binding carbon storage regulator CsrA (CsrA) (PDB:1T3O)	T	Signal transduction mechanisms
916	Core	CG_P_fl_04	5921	7	13	2	0	0.87889	0.909091	0.893736					K03563	carbon storage regulator			COG1551	sRNA-binding carbon storage regulator CsrA (CsrA) (PDB:1T3O)	T	Signal transduction mechanisms
917	Core	CG_P_st_08	1240	7	13	2	0	0.87889	0.909091	0.893736					K03563	carbon storage regulator			COG1551	sRNA-binding carbon storage regulator CsrA (CsrA) (PDB:1T3O)	T	Signal transduction mechanisms
918	Core	CG_P_sy_09	4431	7	13	2	0	0.87889	0.909091	0.893736					K03563	carbon storage regulator			COG1551	sRNA-binding carbon storage regulator CsrA (CsrA) (PDB:1T3O)	T	Signal transduction mechanisms
919	Core	CG_P_sy_09	3855	7	13	2	0	0.87889	0.909091	0.893736					K03563	carbon storage regulator			COG1551	sRNA-binding carbon storage regulator CsrA (CsrA) (PDB:1T3O)	T	Signal transduction mechanisms
920	Core	CG_P_th_10	4177	7	13	2	0	0.87889	0.909091	0.893736					K03563	carbon storage regulator			COG1551	sRNA-binding carbon storage regulator CsrA (CsrA) (PDB:1T3O)	T	Signal transduction mechanisms
921	Core	CG_P_th_10	1836	7	13	2	0	0.87889	0.909091	0.893736					K03563	carbon storage regulator			COG1551	sRNA-binding carbon storage regulator CsrA (CsrA) (PDB:1T3O)	T	Signal transduction mechanisms
922	Core	MAG_001	3665	7	13	2	0	0.87889	0.909091	0.893736					K03563	carbon storage regulator			COG1551	sRNA-binding carbon storage regulator CsrA (CsrA) (PDB:1T3O)	T	Signal transduction mechanisms
923	Core	MAG_001	4193	7	13	2	0	0.87889	0.909091	0.893736					K03563	carbon storage regulator			COG1551	sRNA-binding carbon storage regulator CsrA (CsrA) (PDB:1T3O)	T	Signal transduction mechanisms
924	Core	CG_P_br_02	1230	7	13	2	0	0.792884	0.979203	0.876248					K01996	branched-chain amino acid transport system ATP-binding protein			COG0410	ABC-type branched-chain amino acid transport system, ATPase component LivF (LivF) (PDB:1JI0) (PUBMED:26527648;32250026)	E	Amino acid transport and metabolism
925	Core	CG_P_br_02	603	7	13	2	0	0.792884	0.979203	0.876248					K01996	branched-chain amino acid transport system ATP-binding protein			COG0410	ABC-type branched-chain amino acid transport system, ATPase component LivF (LivF) (PDB:1JI0) (PUBMED:26527648;32250026)	E	Amino acid transport and metabolism
926	Core	CG_P_ch_03	1267	7	13	2	0	0.792884	0.979203	0.876248					K01996	branched-chain amino acid transport system ATP-binding protein			COG0410	ABC-type branched-chain amino acid transport system, ATPase component LivF (LivF) (PDB:1JI0) (PUBMED:26527648;32250026)	E	Amino acid transport and metabolism
927	Core	CG_P_ch_03	569	7	13	2	0	0.792884	0.979203	0.876248					K01996	branched-chain amino acid transport system ATP-binding protein			COG0410	ABC-type branched-chain amino acid transport system, ATPase component LivF (LivF) (PDB:1JI0) (PUBMED:26527648;32250026)	E	Amino acid transport and metabolism
928	Core	CG_P_fl_04	3479	7	13	2	0	0.792884	0.979203	0.876248					K01996	branched-chain amino acid transport system ATP-binding protein			COG0410	ABC-type branched-chain amino acid transport system, ATPase component LivF (LivF) (PDB:1JI0) (PUBMED:26527648;32250026)	E	Amino acid transport and metabolism
929	Core	CG_P_fl_04	2581	7	13	2	0	0.792884	0.979203	0.876248					K01996	branched-chain amino acid transport system ATP-binding protein			COG0410	ABC-type branched-chain amino acid transport system, ATPase component LivF (LivF) (PDB:1JI0) (PUBMED:26527648;32250026)	E	Amino acid transport and metabolism
930	Core	CG_P_st_08	3026	7	13	2	0	0.792884	0.979203	0.876248					K01996	branched-chain amino acid transport system ATP-binding protein			COG0410	ABC-type branched-chain amino acid transport system, ATPase component LivF (LivF) (PDB:1JI0) (PUBMED:26527648;32250026)	E	Amino acid transport and metabolism
931	Core	CG_P_sy_09	1491	7	13	2	0	0.792884	0.979203	0.876248					K01996	branched-chain amino acid transport system ATP-binding protein			COG0410	ABC-type branched-chain amino acid transport system, ATPase component LivF (LivF) (PDB:1JI0) (PUBMED:26527648;32250026)	E	Amino acid transport and metabolism
932	Core	CG_P_sy_09	517	7	13	2	0	0.792884	0.979203	0.876248					K01996	branched-chain amino acid transport system ATP-binding protein			COG0410	ABC-type branched-chain amino acid transport system, ATPase component LivF (LivF) (PDB:1JI0) (PUBMED:26527648;32250026)	E	Amino acid transport and metabolism
933	Core	CG_P_th_10	2627	7	13	2	0	0.792884	0.979203	0.876248					K01996	branched-chain amino acid transport system ATP-binding protein			COG0410	ABC-type branched-chain amino acid transport system, ATPase component LivF (LivF) (PDB:1JI0) (PUBMED:26527648;32250026)	E	Amino acid transport and metabolism
934	Core	CG_P_th_10	3279	7	13	2	0	0.792884	0.979203	0.876248					K01996	branched-chain amino acid transport system ATP-binding protein			COG0410	ABC-type branched-chain amino acid transport system, ATPase component LivF (LivF) (PDB:1JI0) (PUBMED:26527648;32250026)	E	Amino acid transport and metabolism
935	Core	MAG_001	1980	7	13	2	0	0.792884	0.979203	0.876248					K01996	branched-chain amino acid transport system ATP-binding protein			COG0410	ABC-type branched-chain amino acid transport system, ATPase component LivF (LivF) (PDB:1JI0) (PUBMED:26527648;32250026)	E	Amino acid transport and metabolism
936	Core	MAG_001	1832	7	13	2	0	0.792884	0.979203	0.876248					K01996	branched-chain amino acid transport system ATP-binding protein			COG0410	ABC-type branched-chain amino acid transport system, ATPase component LivF (LivF) (PDB:1JI0) (PUBMED:26527648;32250026)	E	Amino acid transport and metabolism
937	Core	CG_P_br_02	507	7	13	3	0	0.755014	0.974054	0.85066	M00307	Pathway modules; Carbohydrate metabolism; Central carbohydrate metabolism	M00307	Pyruvate oxidation, pyruvate => acetyl-CoA	K00163	pyruvate dehydrogenase E1 component [EC:1.2.4.1]	COG2609	Pyruvate oxidation	COG2609	Pyruvate dehydrogenase complex, dehydrogenase (E1) component (AceE) (PDB:1L8A)	C	Energy production and conversion
938	Core	CG_P_br_02	931	7	13	3	0	0.755014	0.974054	0.85066	M00307	Pathway modules; Carbohydrate metabolism; Central carbohydrate metabolism	M00307	Pyruvate oxidation, pyruvate => acetyl-CoA	K00163	pyruvate dehydrogenase E1 component [EC:1.2.4.1]	COG2609	Pyruvate oxidation	COG2609	Pyruvate dehydrogenase complex, dehydrogenase (E1) component (AceE) (PDB:1L8A)	C	Energy production and conversion
939	Core	CG_P_br_02	2175	7	13	3	0	0.755014	0.974054	0.85066	M00307	Pathway modules; Carbohydrate metabolism; Central carbohydrate metabolism	M00307	Pyruvate oxidation, pyruvate => acetyl-CoA	K00163	pyruvate dehydrogenase E1 component [EC:1.2.4.1]	COG2609	Pyruvate oxidation	COG2609	Pyruvate dehydrogenase complex, dehydrogenase (E1) component (AceE) (PDB:1L8A)	C	Energy production and conversion
940	Core	CG_P_ch_03	473	7	13	3	0	0.755014	0.974054	0.85066	M00307	Pathway modules; Carbohydrate metabolism; Central carbohydrate metabolism	M00307	Pyruvate oxidation, pyruvate => acetyl-CoA	K00163	pyruvate dehydrogenase E1 component [EC:1.2.4.1]	COG2609	Pyruvate oxidation	COG2609	Pyruvate dehydrogenase complex, dehydrogenase (E1) component (AceE) (PDB:1L8A)	C	Energy production and conversion
941	Core	CG_P_fl_04	2490	7	13	3	0	0.755014	0.974054	0.85066	M00307	Pathway modules; Carbohydrate metabolism; Central carbohydrate metabolism	M00307	Pyruvate oxidation, pyruvate => acetyl-CoA	K00163	pyruvate dehydrogenase E1 component [EC:1.2.4.1]	COG2609	Pyruvate oxidation	COG2609	Pyruvate dehydrogenase complex, dehydrogenase (E1) component (AceE) (PDB:1L8A)	C	Energy production and conversion
942	Core	CG_P_fl_04	4696	7	13	3	0	0.755014	0.974054	0.85066	M00307	Pathway modules; Carbohydrate metabolism; Central carbohydrate metabolism	M00307	Pyruvate oxidation, pyruvate => acetyl-CoA	K00163	pyruvate dehydrogenase E1 component [EC:1.2.4.1]	COG2609	Pyruvate oxidation	COG2609	Pyruvate dehydrogenase complex, dehydrogenase (E1) component (AceE) (PDB:1L8A)	C	Energy production and conversion
943	Core	CG_P_st_08	3798	7	13	3	0	0.755014	0.974054	0.85066	M00307	Pathway modules; Carbohydrate metabolism; Central carbohydrate metabolism	M00307	Pyruvate oxidation, pyruvate => acetyl-CoA	K00163	pyruvate dehydrogenase E1 component [EC:1.2.4.1]	COG2609	Pyruvate oxidation	COG2609	Pyruvate dehydrogenase complex, dehydrogenase (E1) component (AceE) (PDB:1L8A)	C	Energy production and conversion
944	Core	CG_P_sy_09	429	7	13	3	0	0.755014	0.974054	0.85066	M00307	Pathway modules; Carbohydrate metabolism; Central carbohydrate metabolism	M00307	Pyruvate oxidation, pyruvate => acetyl-CoA	K00163	pyruvate dehydrogenase E1 component [EC:1.2.4.1]	COG2609	Pyruvate oxidation	COG2609	Pyruvate dehydrogenase complex, dehydrogenase (E1) component (AceE) (PDB:1L8A)	C	Energy production and conversion
945	Core	CG_P_sy_09	3641	7	13	3	0	0.755014	0.974054	0.85066	M00307	Pathway modules; Carbohydrate metabolism; Central carbohydrate metabolism	M00307	Pyruvate oxidation, pyruvate => acetyl-CoA	K00163	pyruvate dehydrogenase E1 component [EC:1.2.4.1]	COG2609	Pyruvate oxidation	COG2609	Pyruvate dehydrogenase complex, dehydrogenase (E1) component (AceE) (PDB:1L8A)	C	Energy production and conversion
946	Core	CG_P_th_10	3372	7	13	3	0	0.755014	0.974054	0.85066	M00307	Pathway modules; Carbohydrate metabolism; Central carbohydrate metabolism	M00307	Pyruvate oxidation, pyruvate => acetyl-CoA	K00163	pyruvate dehydrogenase E1 component [EC:1.2.4.1]	COG2609	Pyruvate oxidation	COG2609	Pyruvate dehydrogenase complex, dehydrogenase (E1) component (AceE) (PDB:1L8A)	C	Energy production and conversion
947	Core	CG_P_th_10	1585	7	13	3	0	0.755014	0.974054	0.85066	M00307	Pathway modules; Carbohydrate metabolism; Central carbohydrate metabolism	M00307	Pyruvate oxidation, pyruvate => acetyl-CoA	K00163	pyruvate dehydrogenase E1 component [EC:1.2.4.1]	COG2609	Pyruvate oxidation	COG2609	Pyruvate dehydrogenase complex, dehydrogenase (E1) component (AceE) (PDB:1L8A)	C	Energy production and conversion
948	Core	MAG_001	2229	7	13	3	0	0.755014	0.974054	0.85066	M00307	Pathway modules; Carbohydrate metabolism; Central carbohydrate metabolism	M00307	Pyruvate oxidation, pyruvate => acetyl-CoA	K00163	pyruvate dehydrogenase E1 component [EC:1.2.4.1]	COG2609	Pyruvate oxidation	COG2609	Pyruvate dehydrogenase complex, dehydrogenase (E1) component (AceE) (PDB:1L8A)	C	Energy production and conversion
949	Core	MAG_001	3874	7	13	3	0	0.755014	0.974054	0.85066	M00307	Pathway modules; Carbohydrate metabolism; Central carbohydrate metabolism	M00307	Pyruvate oxidation, pyruvate => acetyl-CoA	K00163	pyruvate dehydrogenase E1 component [EC:1.2.4.1]	COG2609	Pyruvate oxidation	COG2609	Pyruvate dehydrogenase complex, dehydrogenase (E1) component (AceE) (PDB:1L8A)	C	Energy production and conversion
963	Core	CG_P_br_02	3593	7	13	4	0	0.761411	0.88593	0.818964					K00433	non-heme chloroperoxidase [EC:1.11.1.10]	COG0596	Menaquinone biosynthesis	COG0596	2-succinyl-6-hydroxy-2,4-cyclohexadiene-1-carboxylate synthase MenH and related esterases, alpha/beta hydrolase fold (MenH) (PDB:4MYS)	H|R	Coenzyme transport and metabolism|General function prediction only
964	Core	CG_P_br_02	3714	7	13	4	0	0.761411	0.88593	0.818964					K00433	non-heme chloroperoxidase [EC:1.11.1.10]	COG0596	Menaquinone biosynthesis	COG0596	2-succinyl-6-hydroxy-2,4-cyclohexadiene-1-carboxylate synthase MenH and related esterases, alpha/beta hydrolase fold (MenH) (PDB:4MYS)	H|R	Coenzyme transport and metabolism|General function prediction only
965	Core	CG_P_ch_03	3544	7	13	4	0	0.761411	0.88593	0.818964					K00433	non-heme chloroperoxidase [EC:1.11.1.10]	COG0596	Menaquinone biosynthesis	COG0596	2-succinyl-6-hydroxy-2,4-cyclohexadiene-1-carboxylate synthase MenH and related esterases, alpha/beta hydrolase fold (MenH) (PDB:4MYS)	H|R	Coenzyme transport and metabolism|General function prediction only
966	Core	CG_P_fl_04	5450	7	13	4	0	0.761411	0.88593	0.818964					K00433	non-heme chloroperoxidase [EC:1.11.1.10]	COG0596	Menaquinone biosynthesis	COG0596	2-succinyl-6-hydroxy-2,4-cyclohexadiene-1-carboxylate synthase MenH and related esterases, alpha/beta hydrolase fold (MenH) (PDB:4MYS)	H|R	Coenzyme transport and metabolism|General function prediction only
967	Core	CG_P_st_08	214	7	13	4	0	0.761411	0.88593	0.818964					K00433	non-heme chloroperoxidase [EC:1.11.1.10]	COG0596	Menaquinone biosynthesis	COG0596	2-succinyl-6-hydroxy-2,4-cyclohexadiene-1-carboxylate synthase MenH and related esterases, alpha/beta hydrolase fold (MenH) (PDB:4MYS)	H|R	Coenzyme transport and metabolism|General function prediction only
968	Core	CG_P_sy_09	5289	7	13	4	0	0.761411	0.88593	0.818964					K00433	non-heme chloroperoxidase [EC:1.11.1.10]	COG0596	Menaquinone biosynthesis	COG0596	2-succinyl-6-hydroxy-2,4-cyclohexadiene-1-carboxylate synthase MenH and related esterases, alpha/beta hydrolase fold (MenH) (PDB:4MYS)	H|R	Coenzyme transport and metabolism|General function prediction only
969	Core	CG_P_sy_09	2390	7	13	4	0	0.761411	0.88593	0.818964					K00433	non-heme chloroperoxidase [EC:1.11.1.10]	COG0596	Menaquinone biosynthesis	COG0596	2-succinyl-6-hydroxy-2,4-cyclohexadiene-1-carboxylate synthase MenH and related esterases, alpha/beta hydrolase fold (MenH) (PDB:4MYS)	H|R	Coenzyme transport and metabolism|General function prediction only
970	Core	CG_P_th_10	566	7	13	4	0	0.761411	0.88593	0.818964					K00433	non-heme chloroperoxidase [EC:1.11.1.10]	COG0596	Menaquinone biosynthesis	COG0596	2-succinyl-6-hydroxy-2,4-cyclohexadiene-1-carboxylate synthase MenH and related esterases, alpha/beta hydrolase fold (MenH) (PDB:4MYS)	H|R	Coenzyme transport and metabolism|General function prediction only
971	Core	CG_P_th_10	205	7	13	4	0	0.761411	0.88593	0.818964					K00433	non-heme chloroperoxidase [EC:1.11.1.10]	COG0596	Menaquinone biosynthesis	COG0596	2-succinyl-6-hydroxy-2,4-cyclohexadiene-1-carboxylate synthase MenH and related esterases, alpha/beta hydrolase fold (MenH) (PDB:4MYS)	H|R	Coenzyme transport and metabolism|General function prediction only
972	Core	CG_P_th_10	300	7	13	4	0	0.761411	0.88593	0.818964					K00433	non-heme chloroperoxidase [EC:1.11.1.10]	COG0596	Menaquinone biosynthesis	COG0596	2-succinyl-6-hydroxy-2,4-cyclohexadiene-1-carboxylate synthase MenH and related esterases, alpha/beta hydrolase fold (MenH) (PDB:4MYS)	H|R	Coenzyme transport and metabolism|General function prediction only
973	Core	CG_P_th_10	5711	7	13	4	0	0.761411	0.88593	0.818964					K00433	non-heme chloroperoxidase [EC:1.11.1.10]	COG0596	Menaquinone biosynthesis	COG0596	2-succinyl-6-hydroxy-2,4-cyclohexadiene-1-carboxylate synthase MenH and related esterases, alpha/beta hydrolase fold (MenH) (PDB:4MYS)	H|R	Coenzyme transport and metabolism|General function prediction only
974	Core	MAG_001	3970	7	13	4	0	0.761411	0.88593	0.818964					K00433	non-heme chloroperoxidase [EC:1.11.1.10]	COG0596	Menaquinone biosynthesis	COG0596	2-succinyl-6-hydroxy-2,4-cyclohexadiene-1-carboxylate synthase MenH and related esterases, alpha/beta hydrolase fold (MenH) (PDB:4MYS)	H|R	Coenzyme transport and metabolism|General function prediction only
975	Core	MAG_001	3881	7	13	4	0	0.761411	0.88593	0.818964					K00433	non-heme chloroperoxidase [EC:1.11.1.10]	COG0596	Menaquinone biosynthesis	COG0596	2-succinyl-6-hydroxy-2,4-cyclohexadiene-1-carboxylate synthase MenH and related esterases, alpha/beta hydrolase fold (MenH) (PDB:4MYS)	H|R	Coenzyme transport and metabolism|General function prediction only
976	Core	CG_P_br_02	4562	7	13	2	0	0.80505	0.990961	0.888383	M00357|M00617	Pathway modules; Energy metabolism; Methane metabolism|Signature modules; Module set; Metabolic capacity	M00357|M00617	Methanogenesis, acetate => methane|Methanogen	K01895	acetyl-CoA synthetase [EC:6.2.1.1]			COG0365	Acyl-coenzyme A synthetase/AMP-(fatty) acid ligase (Acs) (PDB:4B2O) (PUBMED:14638756)	I	Lipid transport and metabolism
977	Core	CG_P_br_02	5092	7	13	2	0	0.80505	0.990961	0.888383	M00357|M00617	Pathway modules; Energy metabolism; Methane metabolism|Signature modules; Module set; Metabolic capacity	M00357|M00617	Methanogenesis, acetate => methane|Methanogen	K01895	acetyl-CoA synthetase [EC:6.2.1.1]			COG0365	Acyl-coenzyme A synthetase/AMP-(fatty) acid ligase (Acs) (PDB:4B2O) (PUBMED:14638756)	I	Lipid transport and metabolism
978	Core	CG_P_ch_03	4438	7	13	2	0	0.80505	0.990961	0.888383	M00357|M00617	Pathway modules; Energy metabolism; Methane metabolism|Signature modules; Module set; Metabolic capacity	M00357|M00617	Methanogenesis, acetate => methane|Methanogen	K01895	acetyl-CoA synthetase [EC:6.2.1.1]			COG0365	Acyl-coenzyme A synthetase/AMP-(fatty) acid ligase (Acs) (PDB:4B2O) (PUBMED:14638756)	I	Lipid transport and metabolism
979	Core	CG_P_ch_03	5105	7	13	2	0	0.80505	0.990961	0.888383	M00357|M00617	Pathway modules; Energy metabolism; Methane metabolism|Signature modules; Module set; Metabolic capacity	M00357|M00617	Methanogenesis, acetate => methane|Methanogen	K01895	acetyl-CoA synthetase [EC:6.2.1.1]			COG0365	Acyl-coenzyme A synthetase/AMP-(fatty) acid ligase (Acs) (PDB:4B2O) (PUBMED:14638756)	I	Lipid transport and metabolism
980	Core	CG_P_fl_04	639	7	13	2	0	0.80505	0.990961	0.888383	M00357|M00617	Pathway modules; Energy metabolism; Methane metabolism|Signature modules; Module set; Metabolic capacity	M00357|M00617	Methanogenesis, acetate => methane|Methanogen	K01895	acetyl-CoA synthetase [EC:6.2.1.1]			COG0365	Acyl-coenzyme A synthetase/AMP-(fatty) acid ligase (Acs) (PDB:4B2O) (PUBMED:14638756)	I	Lipid transport and metabolism
981	Core	CG_P_fl_04	1105	7	13	2	0	0.80505	0.990961	0.888383	M00357|M00617	Pathway modules; Energy metabolism; Methane metabolism|Signature modules; Module set; Metabolic capacity	M00357|M00617	Methanogenesis, acetate => methane|Methanogen	K01895	acetyl-CoA synthetase [EC:6.2.1.1]			COG0365	Acyl-coenzyme A synthetase/AMP-(fatty) acid ligase (Acs) (PDB:4B2O) (PUBMED:14638756)	I	Lipid transport and metabolism
982	Core	CG_P_st_08	2538	7	13	2	0	0.80505	0.990961	0.888383	M00357|M00617	Pathway modules; Energy metabolism; Methane metabolism|Signature modules; Module set; Metabolic capacity	M00357|M00617	Methanogenesis, acetate => methane|Methanogen	K01895	acetyl-CoA synthetase [EC:6.2.1.1]			COG0365	Acyl-coenzyme A synthetase/AMP-(fatty) acid ligase (Acs) (PDB:4B2O) (PUBMED:14638756)	I	Lipid transport and metabolism
983	Core	CG_P_sy_09	4451	7	13	2	0	0.80505	0.990961	0.888383	M00357|M00617	Pathway modules; Energy metabolism; Methane metabolism|Signature modules; Module set; Metabolic capacity	M00357|M00617	Methanogenesis, acetate => methane|Methanogen	K01895	acetyl-CoA synthetase [EC:6.2.1.1]			COG0365	Acyl-coenzyme A synthetase/AMP-(fatty) acid ligase (Acs) (PDB:4B2O) (PUBMED:14638756)	I	Lipid transport and metabolism
984	Core	CG_P_sy_09	4990	7	13	2	0	0.80505	0.990961	0.888383	M00357|M00617	Pathway modules; Energy metabolism; Methane metabolism|Signature modules; Module set; Metabolic capacity	M00357|M00617	Methanogenesis, acetate => methane|Methanogen	K01895	acetyl-CoA synthetase [EC:6.2.1.1]			COG0365	Acyl-coenzyme A synthetase/AMP-(fatty) acid ligase (Acs) (PDB:4B2O) (PUBMED:14638756)	I	Lipid transport and metabolism
985	Core	CG_P_th_10	4194	7	13	2	0	0.80505	0.990961	0.888383	M00357|M00617	Pathway modules; Energy metabolism; Methane metabolism|Signature modules; Module set; Metabolic capacity	M00357|M00617	Methanogenesis, acetate => methane|Methanogen	K01895	acetyl-CoA synthetase [EC:6.2.1.1]			COG0365	Acyl-coenzyme A synthetase/AMP-(fatty) acid ligase (Acs) (PDB:4B2O) (PUBMED:14638756)	I	Lipid transport and metabolism
986	Core	CG_P_th_10	4713	7	13	2	0	0.80505	0.990961	0.888383	M00357|M00617	Pathway modules; Energy metabolism; Methane metabolism|Signature modules; Module set; Metabolic capacity	M00357|M00617	Methanogenesis, acetate => methane|Methanogen	K01895	acetyl-CoA synthetase [EC:6.2.1.1]			COG0365	Acyl-coenzyme A synthetase/AMP-(fatty) acid ligase (Acs) (PDB:4B2O) (PUBMED:14638756)	I	Lipid transport and metabolism
987	Core	MAG_001	3648	7	13	2	0	0.80505	0.990961	0.888383	M00357|M00617	Pathway modules; Energy metabolism; Methane metabolism|Signature modules; Module set; Metabolic capacity	M00357|M00617	Methanogenesis, acetate => methane|Methanogen	K01895	acetyl-CoA synthetase [EC:6.2.1.1]			COG0365	Acyl-coenzyme A synthetase/AMP-(fatty) acid ligase (Acs) (PDB:4B2O) (PUBMED:14638756)	I	Lipid transport and metabolism
988	Core	MAG_001	1662	7	13	2	0	0.80505	0.990961	0.888383	M00357|M00617	Pathway modules; Energy metabolism; Methane metabolism|Signature modules; Module set; Metabolic capacity	M00357|M00617	Methanogenesis, acetate => methane|Methanogen	K01895	acetyl-CoA synthetase [EC:6.2.1.1]			COG0365	Acyl-coenzyme A synthetase/AMP-(fatty) acid ligase (Acs) (PDB:4B2O) (PUBMED:14638756)	I	Lipid transport and metabolism
989	Core	CG_P_br_02	710	7	13	2	0	0.774663	0.980796	0.865627	M00013	Pathway modules; Carbohydrate metabolism; Other carbohydrate metabolism	M00013	Malonate semialdehyde pathway, propanoyl-CoA => acetyl-CoA	K00140	malonate-semialdehyde dehydrogenase (acetylating) / methylmalonate-semialdehyde dehydrogenase [EC:1.2.1.18 1.2.1.27]	COG1012	Proline degradation	COG1012	Acyl-CoA reductase or other NAD-dependent aldehyde dehydrogenase (AdhE) (PDB:1A4S)	I	Lipid transport and metabolism
990	Core	CG_P_br_02	3436	7	13	2	0	0.774663	0.980796	0.865627	M00013	Pathway modules; Carbohydrate metabolism; Other carbohydrate metabolism	M00013	Malonate semialdehyde pathway, propanoyl-CoA => acetyl-CoA	K00140	malonate-semialdehyde dehydrogenase (acetylating) / methylmalonate-semialdehyde dehydrogenase [EC:1.2.1.18 1.2.1.27]	COG1012	Proline degradation	COG1012	Acyl-CoA reductase or other NAD-dependent aldehyde dehydrogenase (AdhE) (PDB:1A4S)	I	Lipid transport and metabolism
991	Core	CG_P_ch_03	702	7	13	2	0	0.774663	0.980796	0.865627	M00013	Pathway modules; Carbohydrate metabolism; Other carbohydrate metabolism	M00013	Malonate semialdehyde pathway, propanoyl-CoA => acetyl-CoA	K00140	malonate-semialdehyde dehydrogenase (acetylating) / methylmalonate-semialdehyde dehydrogenase [EC:1.2.1.18 1.2.1.27]	COG1012	Proline degradation	COG1012	Acyl-CoA reductase or other NAD-dependent aldehyde dehydrogenase (AdhE) (PDB:1A4S)	I	Lipid transport and metabolism
992	Core	CG_P_ch_03	2366	7	13	2	0	0.774663	0.980796	0.865627	M00013	Pathway modules; Carbohydrate metabolism; Other carbohydrate metabolism	M00013	Malonate semialdehyde pathway, propanoyl-CoA => acetyl-CoA	K00140	malonate-semialdehyde dehydrogenase (acetylating) / methylmalonate-semialdehyde dehydrogenase [EC:1.2.1.18 1.2.1.27]	COG1012	Proline degradation	COG1012	Acyl-CoA reductase or other NAD-dependent aldehyde dehydrogenase (AdhE) (PDB:1A4S)	I	Lipid transport and metabolism
993	Core	CG_P_fl_04	2699	7	13	2	0	0.774663	0.980796	0.865627	M00013	Pathway modules; Carbohydrate metabolism; Other carbohydrate metabolism	M00013	Malonate semialdehyde pathway, propanoyl-CoA => acetyl-CoA	K00140	malonate-semialdehyde dehydrogenase (acetylating) / methylmalonate-semialdehyde dehydrogenase [EC:1.2.1.18 1.2.1.27]	COG1012	Proline degradation	COG1012	Acyl-CoA reductase or other NAD-dependent aldehyde dehydrogenase (AdhE) (PDB:1A4S)	I	Lipid transport and metabolism
994	Core	CG_P_fl_04	5488	7	13	2	0	0.774663	0.980796	0.865627	M00013	Pathway modules; Carbohydrate metabolism; Other carbohydrate metabolism	M00013	Malonate semialdehyde pathway, propanoyl-CoA => acetyl-CoA	K00140	malonate-semialdehyde dehydrogenase (acetylating) / methylmalonate-semialdehyde dehydrogenase [EC:1.2.1.18 1.2.1.27]	COG1012	Proline degradation	COG1012	Acyl-CoA reductase or other NAD-dependent aldehyde dehydrogenase (AdhE) (PDB:1A4S)	I	Lipid transport and metabolism
995	Core	CG_P_st_08	520	7	13	2	0	0.774663	0.980796	0.865627	M00013	Pathway modules; Carbohydrate metabolism; Other carbohydrate metabolism	M00013	Malonate semialdehyde pathway, propanoyl-CoA => acetyl-CoA	K00140	malonate-semialdehyde dehydrogenase (acetylating) / methylmalonate-semialdehyde dehydrogenase [EC:1.2.1.18 1.2.1.27]	COG1012	Proline degradation	COG1012	Acyl-CoA reductase or other NAD-dependent aldehyde dehydrogenase (AdhE) (PDB:1A4S)	I	Lipid transport and metabolism
996	Core	CG_P_sy_09	634	7	13	2	0	0.774663	0.980796	0.865627	M00013	Pathway modules; Carbohydrate metabolism; Other carbohydrate metabolism	M00013	Malonate semialdehyde pathway, propanoyl-CoA => acetyl-CoA	K00140	malonate-semialdehyde dehydrogenase (acetylating) / methylmalonate-semialdehyde dehydrogenase [EC:1.2.1.18 1.2.1.27]	COG1012	Proline degradation	COG1012	Acyl-CoA reductase or other NAD-dependent aldehyde dehydrogenase (AdhE) (PDB:1A4S)	I	Lipid transport and metabolism
997	Core	CG_P_sy_09	2303	7	13	2	0	0.774663	0.980796	0.865627	M00013	Pathway modules; Carbohydrate metabolism; Other carbohydrate metabolism	M00013	Malonate semialdehyde pathway, propanoyl-CoA => acetyl-CoA	K00140	malonate-semialdehyde dehydrogenase (acetylating) / methylmalonate-semialdehyde dehydrogenase [EC:1.2.1.18 1.2.1.27]	COG1012	Proline degradation	COG1012	Acyl-CoA reductase or other NAD-dependent aldehyde dehydrogenase (AdhE) (PDB:1A4S)	I	Lipid transport and metabolism
998	Core	CG_P_th_10	3165	7	13	2	0	0.774663	0.980796	0.865627	M00013	Pathway modules; Carbohydrate metabolism; Other carbohydrate metabolism	M00013	Malonate semialdehyde pathway, propanoyl-CoA => acetyl-CoA	K00140	malonate-semialdehyde dehydrogenase (acetylating) / methylmalonate-semialdehyde dehydrogenase [EC:1.2.1.18 1.2.1.27]	COG1012	Proline degradation	COG1012	Acyl-CoA reductase or other NAD-dependent aldehyde dehydrogenase (AdhE) (PDB:1A4S)	I	Lipid transport and metabolism
999	Core	CG_P_th_10	436	7	13	2	0	0.774663	0.980796	0.865627	M00013	Pathway modules; Carbohydrate metabolism; Other carbohydrate metabolism	M00013	Malonate semialdehyde pathway, propanoyl-CoA => acetyl-CoA	K00140	malonate-semialdehyde dehydrogenase (acetylating) / methylmalonate-semialdehyde dehydrogenase [EC:1.2.1.18 1.2.1.27]	COG1012	Proline degradation	COG1012	Acyl-CoA reductase or other NAD-dependent aldehyde dehydrogenase (AdhE) (PDB:1A4S)	I	Lipid transport and metabolism
1000	Core	MAG_001	1728	7	13	2	0	0.774663	0.980796	0.865627	M00013	Pathway modules; Carbohydrate metabolism; Other carbohydrate metabolism	M00013	Malonate semialdehyde pathway, propanoyl-CoA => acetyl-CoA	K00140	malonate-semialdehyde dehydrogenase (acetylating) / methylmalonate-semialdehyde dehydrogenase [EC:1.2.1.18 1.2.1.27]	COG1012	Proline degradation	COG1012	Acyl-CoA reductase or other NAD-dependent aldehyde dehydrogenase (AdhE) (PDB:1A4S)	I	Lipid transport and metabolism
1001	Core	MAG_001	4100	7	13	2	0	0.774663	0.980796	0.865627	M00013	Pathway modules; Carbohydrate metabolism; Other carbohydrate metabolism	M00013	Malonate semialdehyde pathway, propanoyl-CoA => acetyl-CoA	K00140	malonate-semialdehyde dehydrogenase (acetylating) / methylmalonate-semialdehyde dehydrogenase [EC:1.2.1.18 1.2.1.27]	COG1012	Proline degradation	COG1012	Acyl-CoA reductase or other NAD-dependent aldehyde dehydrogenase (AdhE) (PDB:1A4S)	I	Lipid transport and metabolism
1002	Core	CG_P_br_02	4661	7	13	2	0	0.750824	0.943985	0.836397	M00532	Pathway modules; Carbohydrate metabolism; Other carbohydrate metabolism	M00532	Photorespiration	K02437	glycine cleavage system H protein	COG0509	Glycine cleavage	COG0509	Glycine cleavage system protein H (lipoate-binding) (GcvH) (PDB:1DXM)	E	Amino acid transport and metabolism
1003	Core	CG_P_br_02	5724	7	13	2	0	0.750824	0.943985	0.836397	M00532	Pathway modules; Carbohydrate metabolism; Other carbohydrate metabolism	M00532	Photorespiration	K02437	glycine cleavage system H protein	COG0509	Glycine cleavage	COG0509	Glycine cleavage system protein H (lipoate-binding) (GcvH) (PDB:1DXM)	E	Amino acid transport and metabolism
1004	Core	CG_P_ch_03	4552	7	13	2	0	0.750824	0.943985	0.836397	M00532	Pathway modules; Carbohydrate metabolism; Other carbohydrate metabolism	M00532	Photorespiration	K02437	glycine cleavage system H protein	COG0509	Glycine cleavage	COG0509	Glycine cleavage system protein H (lipoate-binding) (GcvH) (PDB:1DXM)	E	Amino acid transport and metabolism
1005	Core	CG_P_ch_03	5726	7	13	2	0	0.750824	0.943985	0.836397	M00532	Pathway modules; Carbohydrate metabolism; Other carbohydrate metabolism	M00532	Photorespiration	K02437	glycine cleavage system H protein	COG0509	Glycine cleavage	COG0509	Glycine cleavage system protein H (lipoate-binding) (GcvH) (PDB:1DXM)	E	Amino acid transport and metabolism
1006	Core	CG_P_fl_04	771	7	13	2	0	0.750824	0.943985	0.836397	M00532	Pathway modules; Carbohydrate metabolism; Other carbohydrate metabolism	M00532	Photorespiration	K02437	glycine cleavage system H protein	COG0509	Glycine cleavage	COG0509	Glycine cleavage system protein H (lipoate-binding) (GcvH) (PDB:1DXM)	E	Amino acid transport and metabolism
1007	Core	CG_P_fl_04	1721	7	13	2	0	0.750824	0.943985	0.836397	M00532	Pathway modules; Carbohydrate metabolism; Other carbohydrate metabolism	M00532	Photorespiration	K02437	glycine cleavage system H protein	COG0509	Glycine cleavage	COG0509	Glycine cleavage system protein H (lipoate-binding) (GcvH) (PDB:1DXM)	E	Amino acid transport and metabolism
1008	Core	CG_P_st_08	4042	7	13	2	0	0.750824	0.943985	0.836397	M00532	Pathway modules; Carbohydrate metabolism; Other carbohydrate metabolism	M00532	Photorespiration	K02437	glycine cleavage system H protein	COG0509	Glycine cleavage	COG0509	Glycine cleavage system protein H (lipoate-binding) (GcvH) (PDB:1DXM)	E	Amino acid transport and metabolism
1009	Core	CG_P_sy_09	4575	7	13	2	0	0.750824	0.943985	0.836397	M00532	Pathway modules; Carbohydrate metabolism; Other carbohydrate metabolism	M00532	Photorespiration	K02437	glycine cleavage system H protein	COG0509	Glycine cleavage	COG0509	Glycine cleavage system protein H (lipoate-binding) (GcvH) (PDB:1DXM)	E	Amino acid transport and metabolism
1010	Core	CG_P_sy_09	5657	7	13	2	0	0.750824	0.943985	0.836397	M00532	Pathway modules; Carbohydrate metabolism; Other carbohydrate metabolism	M00532	Photorespiration	K02437	glycine cleavage system H protein	COG0509	Glycine cleavage	COG0509	Glycine cleavage system protein H (lipoate-binding) (GcvH) (PDB:1DXM)	E	Amino acid transport and metabolism
1011	Core	CG_P_th_10	4291	7	13	2	0	0.750824	0.943985	0.836397	M00532	Pathway modules; Carbohydrate metabolism; Other carbohydrate metabolism	M00532	Photorespiration	K02437	glycine cleavage system H protein	COG0509	Glycine cleavage	COG0509	Glycine cleavage system protein H (lipoate-binding) (GcvH) (PDB:1DXM)	E	Amino acid transport and metabolism
1012	Core	CG_P_th_10	5354	7	13	2	0	0.750824	0.943985	0.836397	M00532	Pathway modules; Carbohydrate metabolism; Other carbohydrate metabolism	M00532	Photorespiration	K02437	glycine cleavage system H protein	COG0509	Glycine cleavage	COG0509	Glycine cleavage system protein H (lipoate-binding) (GcvH) (PDB:1DXM)	E	Amino acid transport and metabolism
1013	Core	MAG_001	3545	7	13	2	0	0.750824	0.943985	0.836397	M00532	Pathway modules; Carbohydrate metabolism; Other carbohydrate metabolism	M00532	Photorespiration	K02437	glycine cleavage system H protein	COG0509	Glycine cleavage	COG0509	Glycine cleavage system protein H (lipoate-binding) (GcvH) (PDB:1DXM)	E	Amino acid transport and metabolism
1014	Core	MAG_001	4846	7	13	2	0	0.750824	0.943985	0.836397	M00532	Pathway modules; Carbohydrate metabolism; Other carbohydrate metabolism	M00532	Photorespiration	K02437	glycine cleavage system H protein	COG0509	Glycine cleavage	COG0509	Glycine cleavage system protein H (lipoate-binding) (GcvH) (PDB:1DXM)	E	Amino acid transport and metabolism
1015	Core	CG_P_br_02	5184	7	13	2	0	0.789586	0.966467	0.869118	M00022	Pathway modules; Amino acid metabolism; Aromatic amino acid metabolism	M00022	Shikimate pathway, phosphoenolpyruvate + erythrose-4P => chorismate	K03786	3-dehydroquinate dehydratase II [EC:4.2.1.10]	COG0757	Aromatic amino acid biosynthesis	COG0757	3-dehydroquinate dehydratase (AroQ) (PDB:1D0I)	E	Amino acid transport and metabolism
1016	Core	CG_P_br_02	664	7	13	2	0	0.789586	0.966467	0.869118	M00022	Pathway modules; Amino acid metabolism; Aromatic amino acid metabolism	M00022	Shikimate pathway, phosphoenolpyruvate + erythrose-4P => chorismate	K03786	3-dehydroquinate dehydratase II [EC:4.2.1.10]	COG0757	Aromatic amino acid biosynthesis	COG0757	3-dehydroquinate dehydratase (AroQ) (PDB:1D0I)	E	Amino acid transport and metabolism
1017	Core	CG_P_ch_03	5206	7	13	2	0	0.789586	0.966467	0.869118	M00022	Pathway modules; Amino acid metabolism; Aromatic amino acid metabolism	M00022	Shikimate pathway, phosphoenolpyruvate + erythrose-4P => chorismate	K03786	3-dehydroquinate dehydratase II [EC:4.2.1.10]	COG0757	Aromatic amino acid biosynthesis	COG0757	3-dehydroquinate dehydratase (AroQ) (PDB:1D0I)	E	Amino acid transport and metabolism
1018	Core	CG_P_ch_03	632	7	13	2	0	0.789586	0.966467	0.869118	M00022	Pathway modules; Amino acid metabolism; Aromatic amino acid metabolism	M00022	Shikimate pathway, phosphoenolpyruvate + erythrose-4P => chorismate	K03786	3-dehydroquinate dehydratase II [EC:4.2.1.10]	COG0757	Aromatic amino acid biosynthesis	COG0757	3-dehydroquinate dehydratase (AroQ) (PDB:1D0I)	E	Amino acid transport and metabolism
1019	Core	CG_P_fl_04	1184	7	13	2	0	0.789586	0.966467	0.869118	M00022	Pathway modules; Amino acid metabolism; Aromatic amino acid metabolism	M00022	Shikimate pathway, phosphoenolpyruvate + erythrose-4P => chorismate	K03786	3-dehydroquinate dehydratase II [EC:4.2.1.10]	COG0757	Aromatic amino acid biosynthesis	COG0757	3-dehydroquinate dehydratase (AroQ) (PDB:1D0I)	E	Amino acid transport and metabolism
1020	Core	CG_P_fl_04	2642	7	13	2	0	0.789586	0.966467	0.869118	M00022	Pathway modules; Amino acid metabolism; Aromatic amino acid metabolism	M00022	Shikimate pathway, phosphoenolpyruvate + erythrose-4P => chorismate	K03786	3-dehydroquinate dehydratase II [EC:4.2.1.10]	COG0757	Aromatic amino acid biosynthesis	COG0757	3-dehydroquinate dehydratase (AroQ) (PDB:1D0I)	E	Amino acid transport and metabolism
1021	Core	CG_P_st_08	3365	7	13	2	0	0.789586	0.966467	0.869118	M00022	Pathway modules; Amino acid metabolism; Aromatic amino acid metabolism	M00022	Shikimate pathway, phosphoenolpyruvate + erythrose-4P => chorismate	K03786	3-dehydroquinate dehydratase II [EC:4.2.1.10]	COG0757	Aromatic amino acid biosynthesis	COG0757	3-dehydroquinate dehydratase (AroQ) (PDB:1D0I)	E	Amino acid transport and metabolism
1022	Core	CG_P_sy_09	5144	7	13	2	0	0.789586	0.966467	0.869118	M00022	Pathway modules; Amino acid metabolism; Aromatic amino acid metabolism	M00022	Shikimate pathway, phosphoenolpyruvate + erythrose-4P => chorismate	K03786	3-dehydroquinate dehydratase II [EC:4.2.1.10]	COG0757	Aromatic amino acid biosynthesis	COG0757	3-dehydroquinate dehydratase (AroQ) (PDB:1D0I)	E	Amino acid transport and metabolism
1023	Core	CG_P_sy_09	577	7	13	2	0	0.789586	0.966467	0.869118	M00022	Pathway modules; Amino acid metabolism; Aromatic amino acid metabolism	M00022	Shikimate pathway, phosphoenolpyruvate + erythrose-4P => chorismate	K03786	3-dehydroquinate dehydratase II [EC:4.2.1.10]	COG0757	Aromatic amino acid biosynthesis	COG0757	3-dehydroquinate dehydratase (AroQ) (PDB:1D0I)	E	Amino acid transport and metabolism
1024	Core	CG_P_th_10	4809	7	13	2	0	0.789586	0.966467	0.869118	M00022	Pathway modules; Amino acid metabolism; Aromatic amino acid metabolism	M00022	Shikimate pathway, phosphoenolpyruvate + erythrose-4P => chorismate	K03786	3-dehydroquinate dehydratase II [EC:4.2.1.10]	COG0757	Aromatic amino acid biosynthesis	COG0757	3-dehydroquinate dehydratase (AroQ) (PDB:1D0I)	E	Amino acid transport and metabolism
1025	Core	CG_P_th_10	3212	7	13	2	0	0.789586	0.966467	0.869118	M00022	Pathway modules; Amino acid metabolism; Aromatic amino acid metabolism	M00022	Shikimate pathway, phosphoenolpyruvate + erythrose-4P => chorismate	K03786	3-dehydroquinate dehydratase II [EC:4.2.1.10]	COG0757	Aromatic amino acid biosynthesis	COG0757	3-dehydroquinate dehydratase (AroQ) (PDB:1D0I)	E	Amino acid transport and metabolism
1026	Core	MAG_001	104	7	13	2	0	0.789586	0.966467	0.869118	M00022	Pathway modules; Amino acid metabolism; Aromatic amino acid metabolism	M00022	Shikimate pathway, phosphoenolpyruvate + erythrose-4P => chorismate	K03786	3-dehydroquinate dehydratase II [EC:4.2.1.10]	COG0757	Aromatic amino acid biosynthesis	COG0757	3-dehydroquinate dehydratase (AroQ) (PDB:1D0I)	E	Amino acid transport and metabolism
1027	Core	MAG_001	1774	7	13	2	0	0.789586	0.966467	0.869118	M00022	Pathway modules; Amino acid metabolism; Aromatic amino acid metabolism	M00022	Shikimate pathway, phosphoenolpyruvate + erythrose-4P => chorismate	K03786	3-dehydroquinate dehydratase II [EC:4.2.1.10]	COG0757	Aromatic amino acid biosynthesis	COG0757	3-dehydroquinate dehydratase (AroQ) (PDB:1D0I)	E	Amino acid transport and metabolism
1028	Core	CG_P_br_02	602	7	13	2	0	0.808127	0.90759	0.854975					K01995	branched-chain amino acid transport system ATP-binding protein			COG0411	ABC-type branched-chain amino acid transport system, ATPase component LivG (LivG) (PDB:1G9X) (PUBMED:29514851)	E	Amino acid transport and metabolism
1029	Core	CG_P_br_02	1231	7	13	2	0	0.808127	0.90759	0.854975					K01995	branched-chain amino acid transport system ATP-binding protein			COG0411	ABC-type branched-chain amino acid transport system, ATPase component LivG (LivG) (PDB:1G9X) (PUBMED:29514851)	E	Amino acid transport and metabolism
1030	Core	CG_P_ch_03	568	7	13	2	0	0.808127	0.90759	0.854975					K01995	branched-chain amino acid transport system ATP-binding protein			COG0411	ABC-type branched-chain amino acid transport system, ATPase component LivG (LivG) (PDB:1G9X) (PUBMED:29514851)	E	Amino acid transport and metabolism
1031	Core	CG_P_ch_03	1268	7	13	2	0	0.808127	0.90759	0.854975					K01995	branched-chain amino acid transport system ATP-binding protein			COG0411	ABC-type branched-chain amino acid transport system, ATPase component LivG (LivG) (PDB:1G9X) (PUBMED:29514851)	E	Amino acid transport and metabolism
1032	Core	CG_P_fl_04	2580	7	13	2	0	0.808127	0.90759	0.854975					K01995	branched-chain amino acid transport system ATP-binding protein			COG0411	ABC-type branched-chain amino acid transport system, ATPase component LivG (LivG) (PDB:1G9X) (PUBMED:29514851)	E	Amino acid transport and metabolism
1033	Core	CG_P_fl_04	3480	7	13	2	0	0.808127	0.90759	0.854975					K01995	branched-chain amino acid transport system ATP-binding protein			COG0411	ABC-type branched-chain amino acid transport system, ATPase component LivG (LivG) (PDB:1G9X) (PUBMED:29514851)	E	Amino acid transport and metabolism
1034	Core	CG_P_st_08	3025	7	13	2	0	0.808127	0.90759	0.854975					K01995	branched-chain amino acid transport system ATP-binding protein			COG0411	ABC-type branched-chain amino acid transport system, ATPase component LivG (LivG) (PDB:1G9X) (PUBMED:29514851)	E	Amino acid transport and metabolism
1035	Core	CG_P_sy_09	516	7	13	2	0	0.808127	0.90759	0.854975					K01995	branched-chain amino acid transport system ATP-binding protein			COG0411	ABC-type branched-chain amino acid transport system, ATPase component LivG (LivG) (PDB:1G9X) (PUBMED:29514851)	E	Amino acid transport and metabolism
1036	Core	CG_P_sy_09	1492	7	13	2	0	0.808127	0.90759	0.854975					K01995	branched-chain amino acid transport system ATP-binding protein			COG0411	ABC-type branched-chain amino acid transport system, ATPase component LivG (LivG) (PDB:1G9X) (PUBMED:29514851)	E	Amino acid transport and metabolism
1037	Core	CG_P_th_10	3280	7	13	2	0	0.808127	0.90759	0.854975					K01995	branched-chain amino acid transport system ATP-binding protein			COG0411	ABC-type branched-chain amino acid transport system, ATPase component LivG (LivG) (PDB:1G9X) (PUBMED:29514851)	E	Amino acid transport and metabolism
1038	Core	CG_P_th_10	2626	7	13	2	0	0.808127	0.90759	0.854975					K01995	branched-chain amino acid transport system ATP-binding protein			COG0411	ABC-type branched-chain amino acid transport system, ATPase component LivG (LivG) (PDB:1G9X) (PUBMED:29514851)	E	Amino acid transport and metabolism
1039	Core	MAG_001	1833	7	13	2	0	0.808127	0.90759	0.854975					K01995	branched-chain amino acid transport system ATP-binding protein			COG0411	ABC-type branched-chain amino acid transport system, ATPase component LivG (LivG) (PDB:1G9X) (PUBMED:29514851)	E	Amino acid transport and metabolism
1040	Core	MAG_001	1979	7	13	2	0	0.808127	0.90759	0.854975					K01995	branched-chain amino acid transport system ATP-binding protein			COG0411	ABC-type branched-chain amino acid transport system, ATPase component LivG (LivG) (PDB:1G9X) (PUBMED:29514851)	E	Amino acid transport and metabolism
1054	Core	CG_P_br_02	974	7	13	2	0	0.779121	0.957727	0.859241					K04487	cysteine desulfurase [EC:2.8.1.7]			COG1104	Cysteine desulfurase/Cysteine sulfinate desulfinase IscS or related enzyme, NifS family (NifS) (PDB:4IXO) (PUBMED:22773787;25825430)	E	Amino acid transport and metabolism
1055	Core	CG_P_br_02	4107	7	13	2	0	0.779121	0.957727	0.859241					K04487	cysteine desulfurase [EC:2.8.1.7]			COG1104	Cysteine desulfurase/Cysteine sulfinate desulfinase IscS or related enzyme, NifS family (NifS) (PDB:4IXO) (PUBMED:22773787;25825430)	E	Amino acid transport and metabolism
1056	Core	CG_P_ch_03	4812	7	13	2	0	0.779121	0.957727	0.859241					K04487	cysteine desulfurase [EC:2.8.1.7]			COG1104	Cysteine desulfurase/Cysteine sulfinate desulfinase IscS or related enzyme, NifS family (NifS) (PDB:4IXO) (PUBMED:22773787;25825430)	E	Amino acid transport and metabolism
1057	Core	CG_P_ch_03	4078	7	13	2	0	0.779121	0.957727	0.859241					K04487	cysteine desulfurase [EC:2.8.1.7]			COG1104	Cysteine desulfurase/Cysteine sulfinate desulfinase IscS or related enzyme, NifS family (NifS) (PDB:4IXO) (PUBMED:22773787;25825430)	E	Amino acid transport and metabolism
1058	Core	CG_P_fl_04	948	7	13	2	0	0.779121	0.957727	0.859241					K04487	cysteine desulfurase [EC:2.8.1.7]			COG1104	Cysteine desulfurase/Cysteine sulfinate desulfinase IscS or related enzyme, NifS family (NifS) (PDB:4IXO) (PUBMED:22773787;25825430)	E	Amino acid transport and metabolism
1059	Core	CG_P_fl_04	4093	7	13	2	0	0.779121	0.957727	0.859241					K04487	cysteine desulfurase [EC:2.8.1.7]			COG1104	Cysteine desulfurase/Cysteine sulfinate desulfinase IscS or related enzyme, NifS family (NifS) (PDB:4IXO) (PUBMED:22773787;25825430)	E	Amino acid transport and metabolism
1060	Core	CG_P_st_08	3132	7	13	2	0	0.779121	0.957727	0.859241					K04487	cysteine desulfurase [EC:2.8.1.7]			COG1104	Cysteine desulfurase/Cysteine sulfinate desulfinase IscS or related enzyme, NifS family (NifS) (PDB:4IXO) (PUBMED:22773787;25825430)	E	Amino acid transport and metabolism
1061	Core	CG_P_sy_09	4759	7	13	2	0	0.779121	0.957727	0.859241					K04487	cysteine desulfurase [EC:2.8.1.7]			COG1104	Cysteine desulfurase/Cysteine sulfinate desulfinase IscS or related enzyme, NifS family (NifS) (PDB:4IXO) (PUBMED:22773787;25825430)	E	Amino acid transport and metabolism
1062	Core	CG_P_sy_09	2022	7	13	2	0	0.779121	0.957727	0.859241					K04487	cysteine desulfurase [EC:2.8.1.7]			COG1104	Cysteine desulfurase/Cysteine sulfinate desulfinase IscS or related enzyme, NifS family (NifS) (PDB:4IXO) (PUBMED:22773787;25825430)	E	Amino acid transport and metabolism
1063	Core	CG_P_th_10	2875	7	13	2	0	0.779121	0.957727	0.859241					K04487	cysteine desulfurase [EC:2.8.1.7]			COG1104	Cysteine desulfurase/Cysteine sulfinate desulfinase IscS or related enzyme, NifS family (NifS) (PDB:4IXO) (PUBMED:22773787;25825430)	E	Amino acid transport and metabolism
1064	Core	CG_P_th_10	3732	7	13	2	0	0.779121	0.957727	0.859241					K04487	cysteine desulfurase [EC:2.8.1.7]			COG1104	Cysteine desulfurase/Cysteine sulfinate desulfinase IscS or related enzyme, NifS family (NifS) (PDB:4IXO) (PUBMED:22773787;25825430)	E	Amino acid transport and metabolism
1065	Core	MAG_001	2275	7	13	2	0	0.779121	0.957727	0.859241					K04487	cysteine desulfurase [EC:2.8.1.7]			COG1104	Cysteine desulfurase/Cysteine sulfinate desulfinase IscS or related enzyme, NifS family (NifS) (PDB:4IXO) (PUBMED:22773787;25825430)	E	Amino acid transport and metabolism
1066	Core	MAG_001	2827	7	13	2	0	0.779121	0.957727	0.859241					K04487	cysteine desulfurase [EC:2.8.1.7]			COG1104	Cysteine desulfurase/Cysteine sulfinate desulfinase IscS or related enzyme, NifS family (NifS) (PDB:4IXO) (PUBMED:22773787;25825430)	E	Amino acid transport and metabolism
1067	Core	CG_P_br_02	4953	7	13	2	0	0.794865	0.925248	0.855115
1068	Core	CG_P_br_02	920	7	13	2	0	0.794865	0.925248	0.855115
1069	Core	CG_P_ch_03	923	7	13	2	0	0.794865	0.925248	0.855115
1070	Core	CG_P_ch_03	4939	7	13	2	0	0.794865	0.925248	0.855115
1071	Core	CG_P_fl_04	1002	7	13	2	0	0.794865	0.925248	0.855115
1072	Core	CG_P_fl_04	3073	7	13	2	0	0.794865	0.925248	0.855115
1073	Core	CG_P_st_08	3264	7	13	2	0	0.794865	0.925248	0.855115
1074	Core	CG_P_sy_09	4890	7	13	2	0	0.794865	0.925248	0.855115
1075	Core	CG_P_sy_09	1009	7	13	2	0	0.794865	0.925248	0.855115
1076	Core	CG_P_th_10	4593	7	13	2	0	0.794865	0.925248	0.855115
1077	Core	CG_P_th_10	2950	7	13	2	0	0.794865	0.925248	0.855115
1078	Core	MAG_001	767	7	13	2	0	0.794865	0.925248	0.855115
1079	Core	MAG_001	2319	7	13	2	0	0.794865	0.925248	0.855115
1080	Core	CG_P_br_02	28	7	13	2	0	0.824613	0.989608	0.899608					K02073	D-methionine transport system substrate-binding protein			COG1464	ABC-type metal ion transport system, periplasmic component/surface antigen (NlpA) (PDB:1P99)	P	Inorganic ion transport and metabolism
1081	Core	CG_P_br_02	244	7	13	2	0	0.824613	0.989608	0.899608					K02073	D-methionine transport system substrate-binding protein			COG1464	ABC-type metal ion transport system, periplasmic component/surface antigen (NlpA) (PDB:1P99)	P	Inorganic ion transport and metabolism
1082	Core	CG_P_ch_03	69	7	13	2	0	0.824613	0.989608	0.899608					K02073	D-methionine transport system substrate-binding protein			COG1464	ABC-type metal ion transport system, periplasmic component/surface antigen (NlpA) (PDB:1P99)	P	Inorganic ion transport and metabolism
1083	Core	CG_P_ch_03	239	7	13	2	0	0.824613	0.989608	0.899608					K02073	D-methionine transport system substrate-binding protein			COG1464	ABC-type metal ion transport system, periplasmic component/surface antigen (NlpA) (PDB:1P99)	P	Inorganic ion transport and metabolism
1084	Core	CG_P_fl_04	2075	7	13	2	0	0.824613	0.989608	0.899608					K02073	D-methionine transport system substrate-binding protein			COG1464	ABC-type metal ion transport system, periplasmic component/surface antigen (NlpA) (PDB:1P99)	P	Inorganic ion transport and metabolism
1085	Core	CG_P_fl_04	2221	7	13	2	0	0.824613	0.989608	0.899608					K02073	D-methionine transport system substrate-binding protein			COG1464	ABC-type metal ion transport system, periplasmic component/surface antigen (NlpA) (PDB:1P99)	P	Inorganic ion transport and metabolism
1086	Core	CG_P_st_08	37	7	13	2	0	0.824613	0.989608	0.899608					K02073	D-methionine transport system substrate-binding protein			COG1464	ABC-type metal ion transport system, periplasmic component/surface antigen (NlpA) (PDB:1P99)	P	Inorganic ion transport and metabolism
1087	Core	CG_P_sy_09	65	7	13	2	0	0.824613	0.989608	0.899608					K02073	D-methionine transport system substrate-binding protein			COG1464	ABC-type metal ion transport system, periplasmic component/surface antigen (NlpA) (PDB:1P99)	P	Inorganic ion transport and metabolism
1088	Core	CG_P_sy_09	208	7	13	2	0	0.824613	0.989608	0.899608					K02073	D-methionine transport system substrate-binding protein			COG1464	ABC-type metal ion transport system, periplasmic component/surface antigen (NlpA) (PDB:1P99)	P	Inorganic ion transport and metabolism
1089	Core	CG_P_th_10	5652	7	13	2	0	0.824613	0.989608	0.899608					K02073	D-methionine transport system substrate-binding protein			COG1464	ABC-type metal ion transport system, periplasmic component/surface antigen (NlpA) (PDB:1P99)	P	Inorganic ion transport and metabolism
1090	Core	CG_P_th_10	3656	7	13	2	0	0.824613	0.989608	0.899608					K02073	D-methionine transport system substrate-binding protein			COG1464	ABC-type metal ion transport system, periplasmic component/surface antigen (NlpA) (PDB:1P99)	P	Inorganic ion transport and metabolism
1091	Core	MAG_001	680	7	13	2	0	0.824613	0.989608	0.899608					K02073	D-methionine transport system substrate-binding protein			COG1464	ABC-type metal ion transport system, periplasmic component/surface antigen (NlpA) (PDB:1P99)	P	Inorganic ion transport and metabolism
1092	Core	MAG_001	3193	7	13	2	0	0.824613	0.989608	0.899608					K02073	D-methionine transport system substrate-binding protein			COG1464	ABC-type metal ion transport system, periplasmic component/surface antigen (NlpA) (PDB:1P99)	P	Inorganic ion transport and metabolism
1093	Core	CG_P_br_02	4238	7	13	3	0	0.714108	0.931111	0.808298					K07302	isoquinoline 1-oxidoreductase subunit alpha [EC:1.3.99.16]	COG2080	Non-phosphorylated Entner-Doudoroff pathway	COG2080	Aldehyde, CO, or xanthine dehydrogenase, Fe-S subunit, CoxS/CutS family (CutS) (PDB:1FFU) (PUBMED:21175741)	C	Energy production and conversion
1094	Core	CG_P_br_02	2842	7	13	3	0	0.714108	0.931111	0.808298					K07302	isoquinoline 1-oxidoreductase subunit alpha [EC:1.3.99.16]	COG2080	Non-phosphorylated Entner-Doudoroff pathway	COG2080	Aldehyde, CO, or xanthine dehydrogenase, Fe-S subunit, CoxS/CutS family (CutS) (PDB:1FFU) (PUBMED:21175741)	C	Energy production and conversion
1095	Core	CG_P_ch_03	2595	7	13	3	0	0.714108	0.931111	0.808298					K07302	isoquinoline 1-oxidoreductase subunit alpha [EC:1.3.99.16]	COG2080	Non-phosphorylated Entner-Doudoroff pathway	COG2080	Aldehyde, CO, or xanthine dehydrogenase, Fe-S subunit, CoxS/CutS family (CutS) (PDB:1FFU) (PUBMED:21175741)	C	Energy production and conversion
1096	Core	CG_P_ch_03	1732	7	13	3	0	0.714108	0.931111	0.808298					K07302	isoquinoline 1-oxidoreductase subunit alpha [EC:1.3.99.16]	COG2080	Non-phosphorylated Entner-Doudoroff pathway	COG2080	Aldehyde, CO, or xanthine dehydrogenase, Fe-S subunit, CoxS/CutS family (CutS) (PDB:1FFU) (PUBMED:21175741)	C	Energy production and conversion
1097	Core	CG_P_ch_03	2985	7	13	3	0	0.714108	0.931111	0.808298					K07302	isoquinoline 1-oxidoreductase subunit alpha [EC:1.3.99.16]	COG2080	Non-phosphorylated Entner-Doudoroff pathway	COG2080	Aldehyde, CO, or xanthine dehydrogenase, Fe-S subunit, CoxS/CutS family (CutS) (PDB:1FFU) (PUBMED:21175741)	C	Energy production and conversion
1098	Core	CG_P_fl_04	4283	7	13	3	0	0.714108	0.931111	0.808298					K07302	isoquinoline 1-oxidoreductase subunit alpha [EC:1.3.99.16]	COG2080	Non-phosphorylated Entner-Doudoroff pathway	COG2080	Aldehyde, CO, or xanthine dehydrogenase, Fe-S subunit, CoxS/CutS family (CutS) (PDB:1FFU) (PUBMED:21175741)	C	Energy production and conversion
1099	Core	CG_P_st_08	480	7	13	3	0	0.714108	0.931111	0.808298					K07302	isoquinoline 1-oxidoreductase subunit alpha [EC:1.3.99.16]	COG2080	Non-phosphorylated Entner-Doudoroff pathway	COG2080	Aldehyde, CO, or xanthine dehydrogenase, Fe-S subunit, CoxS/CutS family (CutS) (PDB:1FFU) (PUBMED:21175741)	C	Energy production and conversion
1100	Core	CG_P_sy_09	2300	7	13	3	0	0.714108	0.931111	0.808298					K07302	isoquinoline 1-oxidoreductase subunit alpha [EC:1.3.99.16]	COG2080	Non-phosphorylated Entner-Doudoroff pathway	COG2080	Aldehyde, CO, or xanthine dehydrogenase, Fe-S subunit, CoxS/CutS family (CutS) (PDB:1FFU) (PUBMED:21175741)	C	Energy production and conversion
1101	Core	CG_P_th_10	3862	7	13	3	0	0.714108	0.931111	0.808298					K07302	isoquinoline 1-oxidoreductase subunit alpha [EC:1.3.99.16]	COG2080	Non-phosphorylated Entner-Doudoroff pathway	COG2080	Aldehyde, CO, or xanthine dehydrogenase, Fe-S subunit, CoxS/CutS family (CutS) (PDB:1FFU) (PUBMED:21175741)	C	Energy production and conversion
1102	Core	CG_P_th_10	1083	7	13	3	0	0.714108	0.931111	0.808298					K07302	isoquinoline 1-oxidoreductase subunit alpha [EC:1.3.99.16]	COG2080	Non-phosphorylated Entner-Doudoroff pathway	COG2080	Aldehyde, CO, or xanthine dehydrogenase, Fe-S subunit, CoxS/CutS family (CutS) (PDB:1FFU) (PUBMED:21175741)	C	Energy production and conversion
1103	Core	MAG_001	1087	7	13	3	0	0.714108	0.931111	0.808298					K07302	isoquinoline 1-oxidoreductase subunit alpha [EC:1.3.99.16]	COG2080	Non-phosphorylated Entner-Doudoroff pathway	COG2080	Aldehyde, CO, or xanthine dehydrogenase, Fe-S subunit, CoxS/CutS family (CutS) (PDB:1FFU) (PUBMED:21175741)	C	Energy production and conversion
1104	Core	MAG_001	4334	7	13	3	0	0.714108	0.931111	0.808298					K07302	isoquinoline 1-oxidoreductase subunit alpha [EC:1.3.99.16]	COG2080	Non-phosphorylated Entner-Doudoroff pathway	COG2080	Aldehyde, CO, or xanthine dehydrogenase, Fe-S subunit, CoxS/CutS family (CutS) (PDB:1FFU) (PUBMED:21175741)	C	Energy production and conversion
1105	Core	MAG_001	1152	7	13	3	0	0.714108	0.931111	0.808298					K07302	isoquinoline 1-oxidoreductase subunit alpha [EC:1.3.99.16]	COG2080	Non-phosphorylated Entner-Doudoroff pathway	COG2080	Aldehyde, CO, or xanthine dehydrogenase, Fe-S subunit, CoxS/CutS family (CutS) (PDB:1FFU) (PUBMED:21175741)	C	Energy production and conversion
1106	Core	CG_P_br_02	189	7	13	2	0	0.781237	0.979239	0.869103					K23163	sulfate/thiosulfate transport system substrate-binding protein			COG1613	ABC-type sulfate transport system, periplasmic component (Sbp) (PDB:5UM2)	P	Inorganic ion transport and metabolism
1107	Core	CG_P_br_02	4338	7	13	2	0	0.781237	0.979239	0.869103	M00616	Signature modules; Module set; Metabolic capacity	M00616	Sulfate-sulfur assimilation	K02048	sulfate/thiosulfate transport system substrate-binding protein			COG1613	ABC-type sulfate transport system, periplasmic component (Sbp) (PDB:5UM2)	P	Inorganic ion transport and metabolism
1108	Core	CG_P_ch_03	201	7	13	2	0	0.781237	0.979239	0.869103					K23163	sulfate/thiosulfate transport system substrate-binding protein			COG1613	ABC-type sulfate transport system, periplasmic component (Sbp) (PDB:5UM2)	P	Inorganic ion transport and metabolism
1109	Core	CG_P_ch_03	1630	7	13	2	0	0.781237	0.979239	0.869103	M00616	Signature modules; Module set; Metabolic capacity	M00616	Sulfate-sulfur assimilation	K02048	sulfate/thiosulfate transport system substrate-binding protein			COG1613	ABC-type sulfate transport system, periplasmic component (Sbp) (PDB:5UM2)	P	Inorganic ion transport and metabolism
1110	Core	CG_P_fl_04	2203	7	13	2	0	0.781237	0.979239	0.869103					K23163	sulfate/thiosulfate transport system substrate-binding protein			COG1613	ABC-type sulfate transport system, periplasmic component (Sbp) (PDB:5UM2)	P	Inorganic ion transport and metabolism
1111	Core	CG_P_fl_04	3958	7	13	2	0	0.781237	0.979239	0.869103	M00616	Signature modules; Module set; Metabolic capacity	M00616	Sulfate-sulfur assimilation	K02048	sulfate/thiosulfate transport system substrate-binding protein			COG1613	ABC-type sulfate transport system, periplasmic component (Sbp) (PDB:5UM2)	P	Inorganic ion transport and metabolism
1112	Core	CG_P_st_08	258	7	13	2	0	0.781237	0.979239	0.869103					K23163	sulfate/thiosulfate transport system substrate-binding protein			COG1613	ABC-type sulfate transport system, periplasmic component (Sbp) (PDB:5UM2)	P	Inorganic ion transport and metabolism
1113	Core	CG_P_sy_09	181	7	13	2	0	0.781237	0.979239	0.869103					K23163	sulfate/thiosulfate transport system substrate-binding protein			COG1613	ABC-type sulfate transport system, periplasmic component (Sbp) (PDB:5UM2)	P	Inorganic ion transport and metabolism
1114	Core	CG_P_sy_09	1892	7	13	2	0	0.781237	0.979239	0.869103	M00616	Signature modules; Module set; Metabolic capacity	M00616	Sulfate-sulfur assimilation	K02048	sulfate/thiosulfate transport system substrate-binding protein			COG1613	ABC-type sulfate transport system, periplasmic component (Sbp) (PDB:5UM2)	P	Inorganic ion transport and metabolism
1115	Core	CG_P_th_10	3702	7	13	2	0	0.781237	0.979239	0.869103					K23163	sulfate/thiosulfate transport system substrate-binding protein			COG1613	ABC-type sulfate transport system, periplasmic component (Sbp) (PDB:5UM2)	P	Inorganic ion transport and metabolism
1116	Core	CG_P_th_10	3962	7	13	2	0	0.781237	0.979239	0.869103	M00616	Signature modules; Module set; Metabolic capacity	M00616	Sulfate-sulfur assimilation	K02048	sulfate/thiosulfate transport system substrate-binding protein			COG1613	ABC-type sulfate transport system, periplasmic component (Sbp) (PDB:5UM2)	P	Inorganic ion transport and metabolism
1117	Core	MAG_001	5170	7	13	2	0	0.781237	0.979239	0.869103					K23163	sulfate/thiosulfate transport system substrate-binding protein			COG1613	ABC-type sulfate transport system, periplasmic component (Sbp) (PDB:5UM2)	P	Inorganic ion transport and metabolism
1118	Core	MAG_001	3406	7	13	2	0	0.781237	0.979239	0.869103	M00616	Signature modules; Module set; Metabolic capacity	M00616	Sulfate-sulfur assimilation	K02048	sulfate/thiosulfate transport system substrate-binding protein			COG1613	ABC-type sulfate transport system, periplasmic component (Sbp) (PDB:5UM2)	P	Inorganic ion transport and metabolism
1119	Core	CG_P_br_02	600	7	13	2	0	0.80265	0.992888	0.887691					K01997	branched-chain amino acid transport system permease protein			COG0559	Branched-chain amino acid ABC-type transport system, permease component (LivH)	E	Amino acid transport and metabolism
1120	Core	CG_P_br_02	1233	7	13	2	0	0.80265	0.992888	0.887691					K01997	branched-chain amino acid transport system permease protein			COG0559	Branched-chain amino acid ABC-type transport system, permease component (LivH)	E	Amino acid transport and metabolism
1121	Core	CG_P_ch_03	566	7	13	2	0	0.80265	0.992888	0.887691					K01997	branched-chain amino acid transport system permease protein			COG0559	Branched-chain amino acid ABC-type transport system, permease component (LivH)	E	Amino acid transport and metabolism
1122	Core	CG_P_ch_03	1270	7	13	2	0	0.80265	0.992888	0.887691					K01997	branched-chain amino acid transport system permease protein			COG0559	Branched-chain amino acid ABC-type transport system, permease component (LivH)	E	Amino acid transport and metabolism
1123	Core	CG_P_fl_04	2578	7	13	2	0	0.80265	0.992888	0.887691					K01997	branched-chain amino acid transport system permease protein			COG0559	Branched-chain amino acid ABC-type transport system, permease component (LivH)	E	Amino acid transport and metabolism
1124	Core	CG_P_fl_04	3482	7	13	2	0	0.80265	0.992888	0.887691					K01997	branched-chain amino acid transport system permease protein			COG0559	Branched-chain amino acid ABC-type transport system, permease component (LivH)	E	Amino acid transport and metabolism
1125	Core	CG_P_st_08	3023	7	13	2	0	0.80265	0.992888	0.887691					K01997	branched-chain amino acid transport system permease protein			COG0559	Branched-chain amino acid ABC-type transport system, permease component (LivH)	E	Amino acid transport and metabolism
1126	Core	CG_P_sy_09	514	7	13	2	0	0.80265	0.992888	0.887691					K01997	branched-chain amino acid transport system permease protein			COG0559	Branched-chain amino acid ABC-type transport system, permease component (LivH)	E	Amino acid transport and metabolism
1127	Core	CG_P_sy_09	1494	7	13	2	0	0.80265	0.992888	0.887691					K01997	branched-chain amino acid transport system permease protein			COG0559	Branched-chain amino acid ABC-type transport system, permease component (LivH)	E	Amino acid transport and metabolism
1128	Core	CG_P_th_10	3282	7	13	2	0	0.80265	0.992888	0.887691					K01997	branched-chain amino acid transport system permease protein			COG0559	Branched-chain amino acid ABC-type transport system, permease component (LivH)	E	Amino acid transport and metabolism
1129	Core	CG_P_th_10	2624	7	13	2	0	0.80265	0.992888	0.887691					K01997	branched-chain amino acid transport system permease protein			COG0559	Branched-chain amino acid ABC-type transport system, permease component (LivH)	E	Amino acid transport and metabolism
1130	Core	MAG_001	1835	7	13	2	0	0.80265	0.992888	0.887691					K01997	branched-chain amino acid transport system permease protein			COG0559	Branched-chain amino acid ABC-type transport system, permease component (LivH)	E	Amino acid transport and metabolism
1131	Core	MAG_001	1977	7	13	2	0	0.80265	0.992888	0.887691					K01997	branched-chain amino acid transport system permease protein			COG0559	Branched-chain amino acid ABC-type transport system, permease component (LivH)	E	Amino acid transport and metabolism
1132	Core	CG_P_br_02	4340	7	12	2	0	0.726708	0.869782	0.791834
1133	Core	CG_P_br_02	2796	7	12	2	0	0.726708	0.869782	0.791834
1134	Core	CG_P_ch_03	4264	7	12	2	0	0.726708	0.869782	0.791834
1135	Core	CG_P_fl_04	158	7	12	2	0	0.726708	0.869782	0.791834
1136	Core	CG_P_st_08	1683	7	12	2	0	0.726708	0.869782	0.791834
1137	Core	CG_P_st_08	2149	7	12	2	0	0.726708	0.869782	0.791834
1138	Core	CG_P_sy_09	4028	7	12	2	0	0.726708	0.869782	0.791834
1139	Core	CG_P_sy_09	2880	7	12	2	0	0.726708	0.869782	0.791834
1140	Core	CG_P_th_10	3964	7	12	2	0	0.726708	0.869782	0.791834
1141	Core	CG_P_th_10	1143	7	12	2	0	0.726708	0.869782	0.791834
1142	Core	MAG_001	3408	7	12	2	0	0.726708	0.869782	0.791834
1143	Core	MAG_001	5698	7	12	2	0	0.726708	0.869782	0.791834
1156	Core	CG_P_br_02	1740	7	12	3	0	0.815812	0.95657	0.880601	M00880	Pathway modules; Metabolism of cofactors and vitamins; Cofactor and vitamin metabolism	M00880	Molybdenum cofactor biosynthesis, GTP => molybdenum cofactor	K03638	molybdopterin adenylyltransferase [EC:2.7.7.75]	COG0521	Molybdopterin biosynthesis	COG0521	Molybdopterin biosynthesis enzyme MoaB/MogA (MoaB) (PDB:1DI6) (PUBMED:32239579)	H	Coenzyme transport and metabolism
1157	Core	CG_P_br_02	3231	7	12	3	0	0.815812	0.95657	0.880601	M00880	Pathway modules; Metabolism of cofactors and vitamins; Cofactor and vitamin metabolism	M00880	Molybdenum cofactor biosynthesis, GTP => molybdenum cofactor	K03638	molybdopterin adenylyltransferase [EC:2.7.7.75]	COG0521	Molybdopterin biosynthesis	COG0521	Molybdopterin biosynthesis enzyme MoaB/MogA (MoaB) (PDB:1DI6) (PUBMED:32239579)	H	Coenzyme transport and metabolism
1158	Core	CG_P_ch_03	4128	7	12	3	0	0.815812	0.95657	0.880601	M00880	Pathway modules; Metabolism of cofactors and vitamins; Cofactor and vitamin metabolism	M00880	Molybdenum cofactor biosynthesis, GTP => molybdenum cofactor	K03638	molybdopterin adenylyltransferase [EC:2.7.7.75]	COG0521	Molybdopterin biosynthesis	COG0521	Molybdopterin biosynthesis enzyme MoaB/MogA (MoaB) (PDB:1DI6) (PUBMED:32239579)	H	Coenzyme transport and metabolism
1159	Core	CG_P_ch_03	3703	7	12	3	0	0.815812	0.95657	0.880601	M00880	Pathway modules; Metabolism of cofactors and vitamins; Cofactor and vitamin metabolism	M00880	Molybdenum cofactor biosynthesis, GTP => molybdenum cofactor	K03638	molybdopterin adenylyltransferase [EC:2.7.7.75]	COG0521	Molybdopterin biosynthesis	COG0521	Molybdopterin biosynthesis enzyme MoaB/MogA (MoaB) (PDB:1DI6) (PUBMED:32239579)	H	Coenzyme transport and metabolism
1160	Core	CG_P_ch_03	3402	7	12	3	0	0.815812	0.95657	0.880601	M00880	Pathway modules; Metabolism of cofactors and vitamins; Cofactor and vitamin metabolism	M00880	Molybdenum cofactor biosynthesis, GTP => molybdenum cofactor	K03638	molybdopterin adenylyltransferase [EC:2.7.7.75]	COG0521	Molybdopterin biosynthesis	COG0521	Molybdopterin biosynthesis enzyme MoaB/MogA (MoaB) (PDB:1DI6) (PUBMED:32239579)	H	Coenzyme transport and metabolism
1161	Core	CG_P_fl_04	3922	7	12	3	0	0.815812	0.95657	0.880601	M00880	Pathway modules; Metabolism of cofactors and vitamins; Cofactor and vitamin metabolism	M00880	Molybdenum cofactor biosynthesis, GTP => molybdenum cofactor	K03638	molybdopterin adenylyltransferase [EC:2.7.7.75]	COG0521	Molybdopterin biosynthesis	COG0521	Molybdopterin biosynthesis enzyme MoaB/MogA (MoaB) (PDB:1DI6) (PUBMED:32239579)	H	Coenzyme transport and metabolism
1162	Core	CG_P_st_08	803	7	12	3	0	0.815812	0.95657	0.880601	M00880	Pathway modules; Metabolism of cofactors and vitamins; Cofactor and vitamin metabolism	M00880	Molybdenum cofactor biosynthesis, GTP => molybdenum cofactor	K03638	molybdopterin adenylyltransferase [EC:2.7.7.75]	COG0521	Molybdopterin biosynthesis	COG0521	Molybdopterin biosynthesis enzyme MoaB/MogA (MoaB) (PDB:1DI6) (PUBMED:32239579)	H	Coenzyme transport and metabolism
1163	Core	CG_P_sy_09	1872	7	12	3	0	0.815812	0.95657	0.880601	M00880	Pathway modules; Metabolism of cofactors and vitamins; Cofactor and vitamin metabolism	M00880	Molybdenum cofactor biosynthesis, GTP => molybdenum cofactor	K03638	molybdopterin adenylyltransferase [EC:2.7.7.75]	COG0521	Molybdopterin biosynthesis	COG0521	Molybdopterin biosynthesis enzyme MoaB/MogA (MoaB) (PDB:1DI6) (PUBMED:32239579)	H	Coenzyme transport and metabolism
1164	Core	CG_P_sy_09	2220	7	12	3	0	0.815812	0.95657	0.880601	M00880	Pathway modules; Metabolism of cofactors and vitamins; Cofactor and vitamin metabolism	M00880	Molybdenum cofactor biosynthesis, GTP => molybdenum cofactor	K03638	molybdopterin adenylyltransferase [EC:2.7.7.75]	COG0521	Molybdopterin biosynthesis	COG0521	Molybdopterin biosynthesis enzyme MoaB/MogA (MoaB) (PDB:1DI6) (PUBMED:32239579)	H	Coenzyme transport and metabolism
1165	Core	CG_P_th_10	2150	7	12	3	0	0.815812	0.95657	0.880601	M00880	Pathway modules; Metabolism of cofactors and vitamins; Cofactor and vitamin metabolism	M00880	Molybdenum cofactor biosynthesis, GTP => molybdenum cofactor	K03638	molybdopterin adenylyltransferase [EC:2.7.7.75]	COG0521	Molybdopterin biosynthesis	COG0521	Molybdopterin biosynthesis enzyme MoaB/MogA (MoaB) (PDB:1DI6) (PUBMED:32239579)	H	Coenzyme transport and metabolism
1166	Core	CG_P_th_10	798	7	12	3	0	0.815812	0.95657	0.880601	M00880	Pathway modules; Metabolism of cofactors and vitamins; Cofactor and vitamin metabolism	M00880	Molybdenum cofactor biosynthesis, GTP => molybdenum cofactor	K03638	molybdopterin adenylyltransferase [EC:2.7.7.75]	COG0521	Molybdopterin biosynthesis	COG0521	Molybdopterin biosynthesis enzyme MoaB/MogA (MoaB) (PDB:1DI6) (PUBMED:32239579)	H	Coenzyme transport and metabolism
1167	Core	MAG_001	340	7	12	3	0	0.815812	0.95657	0.880601	M00880	Pathway modules; Metabolism of cofactors and vitamins; Cofactor and vitamin metabolism	M00880	Molybdenum cofactor biosynthesis, GTP => molybdenum cofactor	K03638	molybdopterin adenylyltransferase [EC:2.7.7.75]	COG0521	Molybdopterin biosynthesis	COG0521	Molybdopterin biosynthesis enzyme MoaB/MogA (MoaB) (PDB:1DI6) (PUBMED:32239579)	H	Coenzyme transport and metabolism
1180	Core	CG_P_br_02	261	7	12	2	0	0.868118	0.793457	0.82911	M00570	Pathway modules; Amino acid metabolism; Branched-chain amino acid metabolism	M00570	Isoleucine biosynthesis, threonine => 2-oxobutanoate => isoleucine	K01754	threonine dehydratase [EC:4.3.1.19]	COG1171	Isoleucine, leucine, valine biosynthesis	COG1171	Threonine deaminase (IlvA) (PDB:3IAU)	E	Amino acid transport and metabolism
1181	Core	CG_P_br_02	3164	7	12	2	0	0.868118	0.793457	0.82911	M00570	Pathway modules; Amino acid metabolism; Branched-chain amino acid metabolism	M00570	Isoleucine biosynthesis, threonine => 2-oxobutanoate => isoleucine	K01754	threonine dehydratase [EC:4.3.1.19]	COG1171	Isoleucine, leucine, valine biosynthesis	COG1171	Threonine deaminase (IlvA) (PDB:3IAU)	E	Amino acid transport and metabolism
1182	Core	CG_P_ch_03	5680	7	12	2	0	0.868118	0.793457	0.82911	M00570	Pathway modules; Amino acid metabolism; Branched-chain amino acid metabolism	M00570	Isoleucine biosynthesis, threonine => 2-oxobutanoate => isoleucine	K01754	threonine dehydratase [EC:4.3.1.19]	COG1171	Isoleucine, leucine, valine biosynthesis	COG1171	Threonine deaminase (IlvA) (PDB:3IAU)	E	Amino acid transport and metabolism
1183	Core	CG_P_ch_03	2834	7	12	2	0	0.868118	0.793457	0.82911	M00570	Pathway modules; Amino acid metabolism; Branched-chain amino acid metabolism	M00570	Isoleucine biosynthesis, threonine => 2-oxobutanoate => isoleucine	K01754	threonine dehydratase [EC:4.3.1.19]	COG1171	Isoleucine, leucine, valine biosynthesis	COG1171	Threonine deaminase (IlvA) (PDB:3IAU)	E	Amino acid transport and metabolism
1184	Core	CG_P_fl_04	1667	7	12	2	0	0.868118	0.793457	0.82911	M00570	Pathway modules; Amino acid metabolism; Branched-chain amino acid metabolism	M00570	Isoleucine biosynthesis, threonine => 2-oxobutanoate => isoleucine	K01754	threonine dehydratase [EC:4.3.1.19]	COG1171	Isoleucine, leucine, valine biosynthesis	COG1171	Threonine deaminase (IlvA) (PDB:3IAU)	E	Amino acid transport and metabolism
1185	Core	CG_P_fl_04	4647	7	12	2	0	0.868118	0.793457	0.82911	M00570	Pathway modules; Amino acid metabolism; Branched-chain amino acid metabolism	M00570	Isoleucine biosynthesis, threonine => 2-oxobutanoate => isoleucine	K01754	threonine dehydratase [EC:4.3.1.19]	COG1171	Isoleucine, leucine, valine biosynthesis	COG1171	Threonine deaminase (IlvA) (PDB:3IAU)	E	Amino acid transport and metabolism
1186	Core	CG_P_st_08	424	7	12	2	0	0.868118	0.793457	0.82911	M00570	Pathway modules; Amino acid metabolism; Branched-chain amino acid metabolism	M00570	Isoleucine biosynthesis, threonine => 2-oxobutanoate => isoleucine	K01754	threonine dehydratase [EC:4.3.1.19]	COG1171	Isoleucine, leucine, valine biosynthesis	COG1171	Threonine deaminase (IlvA) (PDB:3IAU)	E	Amino acid transport and metabolism
1187	Core	CG_P_sy_09	5612	7	12	2	0	0.868118	0.793457	0.82911	M00570	Pathway modules; Amino acid metabolism; Branched-chain amino acid metabolism	M00570	Isoleucine biosynthesis, threonine => 2-oxobutanoate => isoleucine	K01754	threonine dehydratase [EC:4.3.1.19]	COG1171	Isoleucine, leucine, valine biosynthesis	COG1171	Threonine deaminase (IlvA) (PDB:3IAU)	E	Amino acid transport and metabolism
1188	Core	CG_P_th_10	3637	7	12	2	0	0.868118	0.793457	0.82911	M00570	Pathway modules; Amino acid metabolism; Branched-chain amino acid metabolism	M00570	Isoleucine biosynthesis, threonine => 2-oxobutanoate => isoleucine	K01754	threonine dehydratase [EC:4.3.1.19]	COG1171	Isoleucine, leucine, valine biosynthesis	COG1171	Threonine deaminase (IlvA) (PDB:3IAU)	E	Amino acid transport and metabolism
1189	Core	CG_P_th_10	812	7	12	2	0	0.868118	0.793457	0.82911	M00570	Pathway modules; Amino acid metabolism; Branched-chain amino acid metabolism	M00570	Isoleucine biosynthesis, threonine => 2-oxobutanoate => isoleucine	K01754	threonine dehydratase [EC:4.3.1.19]	COG1171	Isoleucine, leucine, valine biosynthesis	COG1171	Threonine deaminase (IlvA) (PDB:3IAU)	E	Amino acid transport and metabolism
1190	Core	MAG_001	3212	7	12	2	0	0.868118	0.793457	0.82911	M00570	Pathway modules; Amino acid metabolism; Branched-chain amino acid metabolism	M00570	Isoleucine biosynthesis, threonine => 2-oxobutanoate => isoleucine	K01754	threonine dehydratase [EC:4.3.1.19]	COG1171	Isoleucine, leucine, valine biosynthesis	COG1171	Threonine deaminase (IlvA) (PDB:3IAU)	E	Amino acid transport and metabolism
1191	Core	MAG_001	1287	7	12	2	0	0.868118	0.793457	0.82911	M00570	Pathway modules; Amino acid metabolism; Branched-chain amino acid metabolism	M00570	Isoleucine biosynthesis, threonine => 2-oxobutanoate => isoleucine	K01754	threonine dehydratase [EC:4.3.1.19]	COG1171	Isoleucine, leucine, valine biosynthesis	COG1171	Threonine deaminase (IlvA) (PDB:3IAU)	E	Amino acid transport and metabolism
1216	Core	CG_P_br_02	3168	7	12	2	0	0.706736	0.758528	0.731717					K01971	bifunctional non-homologous end joining protein LigD [EC:6.5.1.1]			COG1793|COG3285	ATP-dependent DNA ligase (CDC9) (PDB:1A0I)|Eukaryotic-type DNA primase (LigD) (PDB:5DMU)	L|L	Replication, recombination and repair|Replication, recombination and repair
1217	Core	CG_P_br_02	2825	7	12	2	0	0.706736	0.758528	0.731717					K01971	bifunctional non-homologous end joining protein LigD [EC:6.5.1.1]			COG1793|COG3285	ATP-dependent DNA ligase (CDC9) (PDB:1A0I)|Eukaryotic-type DNA primase (LigD) (PDB:5DMU)	L|L	Replication, recombination and repair|Replication, recombination and repair
1218	Core	CG_P_ch_03	2824	7	12	2	0	0.706736	0.758528	0.731717					K01971	bifunctional non-homologous end joining protein LigD [EC:6.5.1.1]			COG1793|COG3285	ATP-dependent DNA ligase (CDC9) (PDB:1A0I)|Eukaryotic-type DNA primase (LigD) (PDB:5DMU)	L|L	Replication, recombination and repair|Replication, recombination and repair
1219	Core	CG_P_fl_04	4785	7	12	2	0	0.706736	0.758528	0.731717					K01971	bifunctional non-homologous end joining protein LigD [EC:6.5.1.1]			COG1793|COG3285	ATP-dependent DNA ligase (CDC9) (PDB:1A0I)|Eukaryotic-type DNA primase (LigD) (PDB:5DMU)	L|L	Replication, recombination and repair|Replication, recombination and repair
1220	Core	CG_P_st_08	2113	7	12	2	0	0.706736	0.758528	0.731717					K01971	bifunctional non-homologous end joining protein LigD [EC:6.5.1.1]			COG1793|COG3285	ATP-dependent DNA ligase (CDC9) (PDB:1A0I)|Eukaryotic-type DNA primase (LigD) (PDB:5DMU)	L|L	Replication, recombination and repair|Replication, recombination and repair
1221	Core	CG_P_st_08	2082	7	12	2	0	0.706736	0.758528	0.731717					K01971	bifunctional non-homologous end joining protein LigD [EC:6.5.1.1]			COG3285	Eukaryotic-type DNA primase (LigD) (PDB:5DMU)	L	Replication, recombination and repair
1222	Core	CG_P_sy_09	2731	7	12	2	0	0.706736	0.758528	0.731717					K01971	bifunctional non-homologous end joining protein LigD [EC:6.5.1.1]			COG1793|COG3285	ATP-dependent DNA ligase (CDC9) (PDB:1A0I)|Eukaryotic-type DNA primase (LigD) (PDB:5DMU)	L|L	Replication, recombination and repair|Replication, recombination and repair
1223	Core	CG_P_sy_09	4838	7	12	2	0	0.706736	0.758528	0.731717									COG1793|COG3285	ATP-dependent DNA ligase (CDC9) (PDB:1A0I)|Eukaryotic-type DNA primase (LigD) (PDB:5DMU)	L|L	Replication, recombination and repair|Replication, recombination and repair
1224	Core	CG_P_th_10	808	7	12	2	0	0.706736	0.758528	0.731717					K01971	bifunctional non-homologous end joining protein LigD [EC:6.5.1.1]			COG1793|COG3285	ATP-dependent DNA ligase (CDC9) (PDB:1A0I)|Eukaryotic-type DNA primase (LigD) (PDB:5DMU)	L|L	Replication, recombination and repair|Replication, recombination and repair
1225	Core	CG_P_th_10	914	7	12	2	0	0.706736	0.758528	0.731717					K01971	bifunctional non-homologous end joining protein LigD [EC:6.5.1.1]			COG1793|COG3285	ATP-dependent DNA ligase (CDC9) (PDB:1A0I)|Eukaryotic-type DNA primase (LigD) (PDB:5DMU)	L|L	Replication, recombination and repair|Replication, recombination and repair
1226	Core	MAG_001	1291	7	12	2	0	0.706736	0.758528	0.731717					K01971	bifunctional non-homologous end joining protein LigD [EC:6.5.1.1]			COG1793|COG3285	ATP-dependent DNA ligase (CDC9) (PDB:1A0I)|Eukaryotic-type DNA primase (LigD) (PDB:5DMU)	L|L	Replication, recombination and repair|Replication, recombination and repair
1227	Core	MAG_001	1163	7	12	2	0	0.706736	0.758528	0.731717					K01971	bifunctional non-homologous end joining protein LigD [EC:6.5.1.1]			COG1793|COG3285	ATP-dependent DNA ligase (CDC9) (PDB:1A0I)|Eukaryotic-type DNA primase (LigD) (PDB:5DMU)	L|L	Replication, recombination and repair|Replication, recombination and repair
1240	Core	CG_P_br_02	4741	7	12	3	0	0.743042	0.926535	0.824705									COG2207	AraC-type DNA-binding domain and AraC-containing proteins (AraC) (PDB:1BL0)	K	Transcription
1241	Core	CG_P_br_02	4096	7	12	3	0	0.743042	0.926535	0.824705									COG2207	AraC-type DNA-binding domain and AraC-containing proteins (AraC) (PDB:1BL0)	K	Transcription
1242	Core	CG_P_ch_03	4662	7	12	3	0	0.743042	0.926535	0.824705									COG2207	AraC-type DNA-binding domain and AraC-containing proteins (AraC) (PDB:1BL0)	K	Transcription
1243	Core	CG_P_ch_03	2637	7	12	3	0	0.743042	0.926535	0.824705									COG2207	AraC-type DNA-binding domain and AraC-containing proteins (AraC) (PDB:1BL0)	K	Transcription
1244	Core	CG_P_fl_04	843	7	12	3	0	0.743042	0.926535	0.824705									COG2207	AraC-type DNA-binding domain and AraC-containing proteins (AraC) (PDB:1BL0)	K	Transcription
1245	Core	CG_P_st_08	2945	7	12	3	0	0.743042	0.926535	0.824705									COG2207	AraC-type DNA-binding domain and AraC-containing proteins (AraC) (PDB:1BL0)	K	Transcription
1246	Core	CG_P_sy_09	4642	7	12	3	0	0.743042	0.926535	0.824705									COG2207	AraC-type DNA-binding domain and AraC-containing proteins (AraC) (PDB:1BL0)	K	Transcription
1247	Core	CG_P_th_10	4370	7	12	3	0	0.743042	0.926535	0.824705									COG2207	AraC-type DNA-binding domain and AraC-containing proteins (AraC) (PDB:1BL0)	K	Transcription
1248	Core	CG_P_th_10	5791	7	12	3	0	0.743042	0.926535	0.824705									COG2207	AraC-type DNA-binding domain and AraC-containing proteins (AraC) (PDB:1BL0)	K	Transcription
1249	Core	CG_P_th_10	3	7	12	3	0	0.743042	0.926535	0.824705									COG2207	AraC-type DNA-binding domain and AraC-containing proteins (AraC) (PDB:1BL0)	K	Transcription
1250	Core	MAG_001	5946	7	12	3	0	0.743042	0.926535	0.824705									COG2207	AraC-type DNA-binding domain and AraC-containing proteins (AraC) (PDB:1BL0)	K	Transcription
1251	Core	MAG_001	909	7	12	3	0	0.743042	0.926535	0.824705									COG2207	AraC-type DNA-binding domain and AraC-containing proteins (AraC) (PDB:1BL0)	K	Transcription
1276	Core	CG_P_br_02	5947	7	12	2	0	0.786727	0.972903	0.869966					K00763	nicotinate phosphoribosyltransferase [EC:6.3.4.21]	COG1488	NAD biosynthesis	COG1488	Nicotinic acid phosphoribosyltransferase (PncB) (PDB:1VLP)	H	Coenzyme transport and metabolism
1277	Core	CG_P_br_02	595	7	12	2	0	0.786727	0.972903	0.869966					K00763	nicotinate phosphoribosyltransferase [EC:6.3.4.21]	COG1488	NAD biosynthesis	COG1488	Nicotinic acid phosphoribosyltransferase (PncB) (PDB:1VLP)	H	Coenzyme transport and metabolism
1278	Core	CG_P_ch_03	561	7	12	2	0	0.786727	0.972903	0.869966					K00763	nicotinate phosphoribosyltransferase [EC:6.3.4.21]	COG1488	NAD biosynthesis	COG1488	Nicotinic acid phosphoribosyltransferase (PncB) (PDB:1VLP)	H	Coenzyme transport and metabolism
1279	Core	CG_P_fl_04	5415	7	12	2	0	0.786727	0.972903	0.869966					K00763	nicotinate phosphoribosyltransferase [EC:6.3.4.21]	COG1488	NAD biosynthesis	COG1488	Nicotinic acid phosphoribosyltransferase (PncB) (PDB:1VLP)	H	Coenzyme transport and metabolism
1280	Core	CG_P_fl_04	2573	7	12	2	0	0.786727	0.972903	0.869966					K00763	nicotinate phosphoribosyltransferase [EC:6.3.4.21]	COG1488	NAD biosynthesis	COG1488	Nicotinic acid phosphoribosyltransferase (PncB) (PDB:1VLP)	H	Coenzyme transport and metabolism
1281	Core	CG_P_st_08	3215	7	12	2	0	0.786727	0.972903	0.869966					K00763	nicotinate phosphoribosyltransferase [EC:6.3.4.21]	COG1488	NAD biosynthesis	COG1488	Nicotinic acid phosphoribosyltransferase (PncB) (PDB:1VLP)	H	Coenzyme transport and metabolism
1282	Core	CG_P_sy_09	2422	7	12	2	0	0.786727	0.972903	0.869966					K00763	nicotinate phosphoribosyltransferase [EC:6.3.4.21]	COG1488	NAD biosynthesis	COG1488	Nicotinic acid phosphoribosyltransferase (PncB) (PDB:1VLP)	H	Coenzyme transport and metabolism
1283	Core	CG_P_sy_09	509	7	12	2	0	0.786727	0.972903	0.869966					K00763	nicotinate phosphoribosyltransferase [EC:6.3.4.21]	COG1488	NAD biosynthesis	COG1488	Nicotinic acid phosphoribosyltransferase (PncB) (PDB:1VLP)	H	Coenzyme transport and metabolism
1284	Core	CG_P_th_10	5595	7	12	2	0	0.786727	0.972903	0.869966					K00763	nicotinate phosphoribosyltransferase [EC:6.3.4.21]	COG1488	NAD biosynthesis	COG1488	Nicotinic acid phosphoribosyltransferase (PncB) (PDB:1VLP)	H	Coenzyme transport and metabolism
1285	Core	CG_P_th_10	3287	7	12	2	0	0.786727	0.972903	0.869966					K00763	nicotinate phosphoribosyltransferase [EC:6.3.4.21]	COG1488	NAD biosynthesis	COG1488	Nicotinic acid phosphoribosyltransferase (PncB) (PDB:1VLP)	H	Coenzyme transport and metabolism
1286	Core	MAG_001	5089	7	12	2	0	0.786727	0.972903	0.869966					K00763	nicotinate phosphoribosyltransferase [EC:6.3.4.21]	COG1488	NAD biosynthesis	COG1488	Nicotinic acid phosphoribosyltransferase (PncB) (PDB:1VLP)	H	Coenzyme transport and metabolism
1287	Core	MAG_001	1840	7	12	2	0	0.786727	0.972903	0.869966					K00763	nicotinate phosphoribosyltransferase [EC:6.3.4.21]	COG1488	NAD biosynthesis	COG1488	Nicotinic acid phosphoribosyltransferase (PncB) (PDB:1VLP)	H	Coenzyme transport and metabolism
1312	Core	CG_P_br_02	594	7	12	2	0	0.748671	0.942333	0.834413	M00115|M00912	Pathway modules; Metabolism of cofactors and vitamins; Cofactor and vitamin metabolism|Pathway modules; Metabolism of cofactors and vitamins; Cofactor and vitamin metabolism	M00115|M00912	NAD biosynthesis, aspartate => quinolinate => NAD|NAD biosynthesis, tryptophan => quinolinate => NAD	K01916	NAD+ synthase [EC:6.3.1.5]	COG0171	NAD biosynthesis	COG0171	NH3-dependent NAD+ synthetase (NadE) (PDB:3HMQ)	H	Coenzyme transport and metabolism
1313	Core	CG_P_br_02	5946	7	12	2	0	0.748671	0.942333	0.834413	M00115|M00912	Pathway modules; Metabolism of cofactors and vitamins; Cofactor and vitamin metabolism|Pathway modules; Metabolism of cofactors and vitamins; Cofactor and vitamin metabolism	M00115|M00912	NAD biosynthesis, aspartate => quinolinate => NAD|NAD biosynthesis, tryptophan => quinolinate => NAD	K01916	NAD+ synthase [EC:6.3.1.5]	COG0171	NAD biosynthesis	COG0171	NH3-dependent NAD+ synthetase (NadE) (PDB:3HMQ)	H	Coenzyme transport and metabolism
1314	Core	CG_P_ch_03	560	7	12	2	0	0.748671	0.942333	0.834413	M00115|M00912	Pathway modules; Metabolism of cofactors and vitamins; Cofactor and vitamin metabolism|Pathway modules; Metabolism of cofactors and vitamins; Cofactor and vitamin metabolism	M00115|M00912	NAD biosynthesis, aspartate => quinolinate => NAD|NAD biosynthesis, tryptophan => quinolinate => NAD	K01916	NAD+ synthase [EC:6.3.1.5]	COG0171	NAD biosynthesis	COG0171	NH3-dependent NAD+ synthetase (NadE) (PDB:3HMQ)	H	Coenzyme transport and metabolism
1315	Core	CG_P_fl_04	2572	7	12	2	0	0.748671	0.942333	0.834413	M00115|M00912	Pathway modules; Metabolism of cofactors and vitamins; Cofactor and vitamin metabolism|Pathway modules; Metabolism of cofactors and vitamins; Cofactor and vitamin metabolism	M00115|M00912	NAD biosynthesis, aspartate => quinolinate => NAD|NAD biosynthesis, tryptophan => quinolinate => NAD	K01916	NAD+ synthase [EC:6.3.1.5]	COG0171	NAD biosynthesis	COG0171	NH3-dependent NAD+ synthetase (NadE) (PDB:3HMQ)	H	Coenzyme transport and metabolism
1316	Core	CG_P_fl_04	5414	7	12	2	0	0.748671	0.942333	0.834413	M00115|M00912	Pathway modules; Metabolism of cofactors and vitamins; Cofactor and vitamin metabolism|Pathway modules; Metabolism of cofactors and vitamins; Cofactor and vitamin metabolism	M00115|M00912	NAD biosynthesis, aspartate => quinolinate => NAD|NAD biosynthesis, tryptophan => quinolinate => NAD	K01916	NAD+ synthase [EC:6.3.1.5]	COG0171	NAD biosynthesis	COG0171	NH3-dependent NAD+ synthetase (NadE) (PDB:3HMQ)	H	Coenzyme transport and metabolism
1317	Core	CG_P_st_08	2426	7	12	2	0	0.748671	0.942333	0.834413	M00115|M00912	Pathway modules; Metabolism of cofactors and vitamins; Cofactor and vitamin metabolism|Pathway modules; Metabolism of cofactors and vitamins; Cofactor and vitamin metabolism	M00115|M00912	NAD biosynthesis, aspartate => quinolinate => NAD|NAD biosynthesis, tryptophan => quinolinate => NAD	K01916	NAD+ synthase [EC:6.3.1.5]	COG0171	NAD biosynthesis	COG0171	NH3-dependent NAD+ synthetase (NadE) (PDB:3HMQ)	H	Coenzyme transport and metabolism
1318	Core	CG_P_sy_09	508	7	12	2	0	0.748671	0.942333	0.834413	M00115|M00912	Pathway modules; Metabolism of cofactors and vitamins; Cofactor and vitamin metabolism|Pathway modules; Metabolism of cofactors and vitamins; Cofactor and vitamin metabolism	M00115|M00912	NAD biosynthesis, aspartate => quinolinate => NAD|NAD biosynthesis, tryptophan => quinolinate => NAD	K01916	NAD+ synthase [EC:6.3.1.5]	COG0171	NAD biosynthesis	COG0171	NH3-dependent NAD+ synthetase (NadE) (PDB:3HMQ)	H	Coenzyme transport and metabolism
1319	Core	CG_P_sy_09	2423	7	12	2	0	0.748671	0.942333	0.834413	M00115|M00912	Pathway modules; Metabolism of cofactors and vitamins; Cofactor and vitamin metabolism|Pathway modules; Metabolism of cofactors and vitamins; Cofactor and vitamin metabolism	M00115|M00912	NAD biosynthesis, aspartate => quinolinate => NAD|NAD biosynthesis, tryptophan => quinolinate => NAD	K01916	NAD+ synthase [EC:6.3.1.5]	COG0171	NAD biosynthesis	COG0171	NH3-dependent NAD+ synthetase (NadE) (PDB:3HMQ)	H	Coenzyme transport and metabolism
1320	Core	CG_P_th_10	3288	7	12	2	0	0.748671	0.942333	0.834413	M00115|M00912	Pathway modules; Metabolism of cofactors and vitamins; Cofactor and vitamin metabolism|Pathway modules; Metabolism of cofactors and vitamins; Cofactor and vitamin metabolism	M00115|M00912	NAD biosynthesis, aspartate => quinolinate => NAD|NAD biosynthesis, tryptophan => quinolinate => NAD	K01916	NAD+ synthase [EC:6.3.1.5]	COG0171	NAD biosynthesis	COG0171	NH3-dependent NAD+ synthetase (NadE) (PDB:3HMQ)	H	Coenzyme transport and metabolism
1321	Core	CG_P_th_10	5594	7	12	2	0	0.748671	0.942333	0.834413	M00115|M00912	Pathway modules; Metabolism of cofactors and vitamins; Cofactor and vitamin metabolism|Pathway modules; Metabolism of cofactors and vitamins; Cofactor and vitamin metabolism	M00115|M00912	NAD biosynthesis, aspartate => quinolinate => NAD|NAD biosynthesis, tryptophan => quinolinate => NAD	K01916	NAD+ synthase [EC:6.3.1.5]	COG0171	NAD biosynthesis	COG0171	NH3-dependent NAD+ synthetase (NadE) (PDB:3HMQ)	H	Coenzyme transport and metabolism
1322	Core	MAG_001	1841	7	12	2	0	0.748671	0.942333	0.834413	M00115|M00912	Pathway modules; Metabolism of cofactors and vitamins; Cofactor and vitamin metabolism|Pathway modules; Metabolism of cofactors and vitamins; Cofactor and vitamin metabolism	M00115|M00912	NAD biosynthesis, aspartate => quinolinate => NAD|NAD biosynthesis, tryptophan => quinolinate => NAD	K01916	NAD+ synthase [EC:6.3.1.5]	COG0171	NAD biosynthesis	COG0171	NH3-dependent NAD+ synthetase (NadE) (PDB:3HMQ)	H	Coenzyme transport and metabolism
1323	Core	MAG_001	5088	7	12	2	0	0.748671	0.942333	0.834413	M00115|M00912	Pathway modules; Metabolism of cofactors and vitamins; Cofactor and vitamin metabolism|Pathway modules; Metabolism of cofactors and vitamins; Cofactor and vitamin metabolism	M00115|M00912	NAD biosynthesis, aspartate => quinolinate => NAD|NAD biosynthesis, tryptophan => quinolinate => NAD	K01916	NAD+ synthase [EC:6.3.1.5]	COG0171	NAD biosynthesis	COG0171	NH3-dependent NAD+ synthetase (NadE) (PDB:3HMQ)	H	Coenzyme transport and metabolism
1372	Core	CG_P_br_02	4680	7	11	2	0	0.802053	0.929608	0.861133					K03560	biopolymer transport protein TolR			COG0848	Biopolymer transport protein ExbD (ExbD) (PDB:2JWK)	U	Intracellular trafficking, secretion, and vesicular transport
1373	Core	CG_P_br_02	3021	7	11	2	0	0.802053	0.929608	0.861133					K03560	biopolymer transport protein TolR			COG0848	Biopolymer transport protein ExbD (ExbD) (PDB:2JWK)	U	Intracellular trafficking, secretion, and vesicular transport
1374	Core	CG_P_ch_03	4596	7	11	2	0	0.802053	0.929608	0.861133					K03560	biopolymer transport protein TolR			COG0848	Biopolymer transport protein ExbD (ExbD) (PDB:2JWK)	U	Intracellular trafficking, secretion, and vesicular transport
1375	Core	CG_P_fl_04	793	7	11	2	0	0.802053	0.929608	0.861133					K03560	biopolymer transport protein TolR			COG0848	Biopolymer transport protein ExbD (ExbD) (PDB:2JWK)	U	Intracellular trafficking, secretion, and vesicular transport
1376	Core	CG_P_st_08	2833	7	11	2	0	0.802053	0.929608	0.861133					K03560	biopolymer transport protein TolR			COG0848	Biopolymer transport protein ExbD (ExbD) (PDB:2JWK)	U	Intracellular trafficking, secretion, and vesicular transport
1377	Core	CG_P_st_08	2297	7	11	2	0	0.802053	0.929608	0.861133					K03560	biopolymer transport protein TolR			COG0848	Biopolymer transport protein ExbD (ExbD) (PDB:2JWK)	U	Intracellular trafficking, secretion, and vesicular transport
1378	Core	CG_P_sy_09	4592	7	11	2	0	0.802053	0.929608	0.861133					K03560	biopolymer transport protein TolR			COG0848	Biopolymer transport protein ExbD (ExbD) (PDB:2JWK)	U	Intracellular trafficking, secretion, and vesicular transport
1379	Core	CG_P_sy_09	2458	7	11	2	0	0.802053	0.929608	0.861133					K03560	biopolymer transport protein TolR			COG0848	Biopolymer transport protein ExbD (ExbD) (PDB:2JWK)	U	Intracellular trafficking, secretion, and vesicular transport
1380	Core	CG_P_th_10	4310	7	11	2	0	0.802053	0.929608	0.861133					K03560	biopolymer transport protein TolR			COG0848	Biopolymer transport protein ExbD (ExbD) (PDB:2JWK)	U	Intracellular trafficking, secretion, and vesicular transport
1381	Core	CG_P_th_10	941	7	11	2	0	0.802053	0.929608	0.861133					K03560	biopolymer transport protein TolR			COG0848	Biopolymer transport protein ExbD (ExbD) (PDB:2JWK)	U	Intracellular trafficking, secretion, and vesicular transport
1382	Core	MAG_001	3519	7	11	2	0	0.802053	0.929608	0.861133					K03560	biopolymer transport protein TolR			COG0848	Biopolymer transport protein ExbD (ExbD) (PDB:2JWK)	U	Intracellular trafficking, secretion, and vesicular transport
1383	Core	CG_P_br_02	4813	7	11	3	0	0.87999	0.904375	0.892016					K06899	nucleoid-associated protein			COG3081	dsDNA-binding nucleoid-associated protein YejK/NdpA (NdpA) (PUBMED:24043617)	L	Replication, recombination and repair
1384	Core	CG_P_ch_03	1012	7	11	3	0	0.87999	0.904375	0.892016					K06899	nucleoid-associated protein			COG3081	dsDNA-binding nucleoid-associated protein YejK/NdpA (NdpA) (PUBMED:24043617)	L	Replication, recombination and repair
1385	Core	CG_P_fl_04	3199	7	11	3	0	0.87999	0.904375	0.892016					K06899	nucleoid-associated protein			COG3081	dsDNA-binding nucleoid-associated protein YejK/NdpA (NdpA) (PUBMED:24043617)	L	Replication, recombination and repair
1386	Core	CG_P_fl_04	2920	7	11	3	0	0.87999	0.904375	0.892016					K06899	nucleoid-associated protein			COG3081	dsDNA-binding nucleoid-associated protein YejK/NdpA (NdpA) (PUBMED:24043617)	L	Replication, recombination and repair
1387	Core	CG_P_fl_04	5580	7	11	3	0	0.87999	0.904375	0.892016					K06899	nucleoid-associated protein			COG3081	dsDNA-binding nucleoid-associated protein YejK/NdpA (NdpA) (PUBMED:24043617)	L	Replication, recombination and repair
1388	Core	CG_P_st_08	3160	7	11	3	0	0.87999	0.904375	0.892016					K06899	nucleoid-associated protein			COG3081	dsDNA-binding nucleoid-associated protein YejK/NdpA (NdpA) (PUBMED:24043617)	L	Replication, recombination and repair
1389	Core	CG_P_sy_09	1132	7	11	3	0	0.87999	0.904375	0.892016					K06899	nucleoid-associated protein			COG3081	dsDNA-binding nucleoid-associated protein YejK/NdpA (NdpA) (PUBMED:24043617)	L	Replication, recombination and repair
1390	Core	CG_P_sy_09	864	7	11	3	0	0.87999	0.904375	0.892016					K06899	nucleoid-associated protein			COG3081	dsDNA-binding nucleoid-associated protein YejK/NdpA (NdpA) (PUBMED:24043617)	L	Replication, recombination and repair
1391	Core	CG_P_sy_09	3478	7	11	3	0	0.87999	0.904375	0.892016					K06899	nucleoid-associated protein			COG3081	dsDNA-binding nucleoid-associated protein YejK/NdpA (NdpA) (PUBMED:24043617)	L	Replication, recombination and repair
1392	Core	CG_P_th_10	4448	7	11	3	0	0.87999	0.904375	0.892016					K06899	nucleoid-associated protein			COG3081	dsDNA-binding nucleoid-associated protein YejK/NdpA (NdpA) (PUBMED:24043617)	L	Replication, recombination and repair
1393	Core	MAG_001	885	7	11	3	0	0.87999	0.904375	0.892016					K06899	nucleoid-associated protein			COG3081	dsDNA-binding nucleoid-associated protein YejK/NdpA (NdpA) (PUBMED:24043617)	L	Replication, recombination and repair
1394	Core	CG_P_br_02	4969	7	11	2	0	0.868388	0.989174	0.924854					K22345	glucosaminate ammonia-lyase [EC:4.3.1.9]			COG0492	Thioredoxin reductase (TrxB) (PDB:3FBS)	O	Posttranslational modification, protein turnover, chaperones
1395	Core	CG_P_br_02	3670	7	11	2	0	0.868388	0.989174	0.924854					K00384	thioredoxin reductase (NADPH) [EC:1.8.1.9]			COG0492	Thioredoxin reductase (TrxB) (PDB:3FBS)	O	Posttranslational modification, protein turnover, chaperones
1396	Core	CG_P_ch_03	905	7	11	2	0	0.868388	0.989174	0.924854					K22345	glucosaminate ammonia-lyase [EC:4.3.1.9]			COG0492	Thioredoxin reductase (TrxB) (PDB:3FBS)	O	Posttranslational modification, protein turnover, chaperones
1397	Core	CG_P_ch_03	3755	7	11	2	0	0.868388	0.989174	0.924854					K00384	thioredoxin reductase (NADPH) [EC:1.8.1.9]			COG0492	Thioredoxin reductase (TrxB) (PDB:3FBS)	O	Posttranslational modification, protein turnover, chaperones
1398	Core	CG_P_fl_04	1019	7	11	2	0	0.868388	0.989174	0.924854					K22345	glucosaminate ammonia-lyase [EC:4.3.1.9]			COG0492	Thioredoxin reductase (TrxB) (PDB:3FBS)	O	Posttranslational modification, protein turnover, chaperones
1399	Core	CG_P_st_08	1955	7	11	2	0	0.868388	0.989174	0.924854					K00384	thioredoxin reductase (NADPH) [EC:1.8.1.9]			COG0492	Thioredoxin reductase (TrxB) (PDB:3FBS)	O	Posttranslational modification, protein turnover, chaperones
1400	Core	CG_P_sy_09	4904	7	11	2	0	0.868388	0.989174	0.924854					K22345	glucosaminate ammonia-lyase [EC:4.3.1.9]			COG0492	Thioredoxin reductase (TrxB) (PDB:3FBS)	O	Posttranslational modification, protein turnover, chaperones
1401	Core	CG_P_th_10	4608	7	11	2	0	0.868388	0.989174	0.924854					K22345	glucosaminate ammonia-lyase [EC:4.3.1.9]			COG0492	Thioredoxin reductase (TrxB) (PDB:3FBS)	O	Posttranslational modification, protein turnover, chaperones
1402	Core	CG_P_th_10	243	7	11	2	0	0.868388	0.989174	0.924854					K00384	thioredoxin reductase (NADPH) [EC:1.8.1.9]			COG0492	Thioredoxin reductase (TrxB) (PDB:3FBS)	O	Posttranslational modification, protein turnover, chaperones
1403	Core	MAG_001	752	7	11	2	0	0.868388	0.989174	0.924854					K22345	glucosaminate ammonia-lyase [EC:4.3.1.9]			COG0492	Thioredoxin reductase (TrxB) (PDB:3FBS)	O	Posttranslational modification, protein turnover, chaperones
1404	Core	MAG_001	3923	7	11	2	0	0.868388	0.989174	0.924854					K00384	thioredoxin reductase (NADPH) [EC:1.8.1.9]			COG0492	Thioredoxin reductase (TrxB) (PDB:3FBS)	O	Posttranslational modification, protein turnover, chaperones
1405	Core	CG_P_br_02	126	7	11	2	0	0.793387	0.942659	0.861606					K02036	phosphate transport system ATP-binding protein [EC:7.3.2.1]			COG1117	ABC-type phosphate transport system, ATPase component (PstB)	P	Inorganic ion transport and metabolism
1406	Core	CG_P_ch_03	5909	7	11	2	0	0.793387	0.942659	0.861606					K02036	phosphate transport system ATP-binding protein [EC:7.3.2.1]			COG1117	ABC-type phosphate transport system, ATPase component (PstB)	P	Inorganic ion transport and metabolism
1407	Core	CG_P_fl_04	1888	7	11	2	0	0.793387	0.942659	0.861606					K02036	phosphate transport system ATP-binding protein [EC:7.3.2.1]			COG1117	ABC-type phosphate transport system, ATPase component (PstB)	P	Inorganic ion transport and metabolism
1408	Core	CG_P_fl_04	785	7	11	2	0	0.793387	0.942659	0.861606					K02036	phosphate transport system ATP-binding protein [EC:7.3.2.1]			COG1117	ABC-type phosphate transport system, ATPase component (PstB)	P	Inorganic ion transport and metabolism
1409	Core	CG_P_st_08	4001	7	11	2	0	0.793387	0.942659	0.861606					K02036	phosphate transport system ATP-binding protein [EC:7.3.2.1]			COG1117	ABC-type phosphate transport system, ATPase component (PstB)	P	Inorganic ion transport and metabolism
1410	Core	CG_P_sy_09	2988	7	11	2	0	0.793387	0.942659	0.861606					K02036	phosphate transport system ATP-binding protein [EC:7.3.2.1]			COG1117	ABC-type phosphate transport system, ATPase component (PstB)	P	Inorganic ion transport and metabolism
1411	Core	CG_P_sy_09	5866	7	11	2	0	0.793387	0.942659	0.861606					K02036	phosphate transport system ATP-binding protein [EC:7.3.2.1]			COG1117	ABC-type phosphate transport system, ATPase component (PstB)	P	Inorganic ion transport and metabolism
1412	Core	CG_P_th_10	990	7	11	2	0	0.793387	0.942659	0.861606					K02036	phosphate transport system ATP-binding protein [EC:7.3.2.1]			COG1117	ABC-type phosphate transport system, ATPase component (PstB)	P	Inorganic ion transport and metabolism
1413	Core	CG_P_th_10	5749	7	11	2	0	0.793387	0.942659	0.861606					K02036	phosphate transport system ATP-binding protein [EC:7.3.2.1]			COG1117	ABC-type phosphate transport system, ATPase component (PstB)	P	Inorganic ion transport and metabolism
1414	Core	MAG_001	1106	7	11	2	0	0.793387	0.942659	0.861606					K02036	phosphate transport system ATP-binding protein [EC:7.3.2.1]			COG1117	ABC-type phosphate transport system, ATPase component (PstB)	P	Inorganic ion transport and metabolism
1415	Core	MAG_001	3062	7	11	2	0	0.793387	0.942659	0.861606					K02036	phosphate transport system ATP-binding protein [EC:7.3.2.1]			COG1117	ABC-type phosphate transport system, ATPase component (PstB)	P	Inorganic ion transport and metabolism
1416	Core	CG_P_br_02	538	7	11	3	0	0.731283	0.947884	0.825613	M00575|M00696|M00697	Signature modules; Gene set; Pathogenicity|Signature modules; Gene set; Drug resistance|Signature modules; Gene set; Drug resistance	M00575|M00696|M00697	Pertussis pathogenicity signature, T1SS|Multidrug resistance, efflux pump AcrEF-TolC|Multidrug resistance, efflux pump MdtEF-TolC	K12340	outer membrane protein			COG1538	Outer membrane protein TolC (TolC) (PDB:1EK9)	M	Cell wall/membrane/envelope biogenesis
1417	Core	CG_P_br_02	2891	7	11	3	0	0.731283	0.947884	0.825613	M00575|M00696|M00697	Signature modules; Gene set; Pathogenicity|Signature modules; Gene set; Drug resistance|Signature modules; Gene set; Drug resistance	M00575|M00696|M00697	Pertussis pathogenicity signature, T1SS|Multidrug resistance, efflux pump AcrEF-TolC|Multidrug resistance, efflux pump MdtEF-TolC	K12340	outer membrane protein			COG1538	Outer membrane protein TolC (TolC) (PDB:1EK9)	M	Cell wall/membrane/envelope biogenesis
1418	Core	CG_P_ch_03	501	7	11	3	0	0.731283	0.947884	0.825613	M00575|M00696|M00697	Signature modules; Gene set; Pathogenicity|Signature modules; Gene set; Drug resistance|Signature modules; Gene set; Drug resistance	M00575|M00696|M00697	Pertussis pathogenicity signature, T1SS|Multidrug resistance, efflux pump AcrEF-TolC|Multidrug resistance, efflux pump MdtEF-TolC	K12340	outer membrane protein			COG1538	Outer membrane protein TolC (TolC) (PDB:1EK9)	M	Cell wall/membrane/envelope biogenesis
1419	Core	CG_P_ch_03	3920	7	11	3	0	0.731283	0.947884	0.825613	M00575|M00696|M00697	Signature modules; Gene set; Pathogenicity|Signature modules; Gene set; Drug resistance|Signature modules; Gene set; Drug resistance	M00575|M00696|M00697	Pertussis pathogenicity signature, T1SS|Multidrug resistance, efflux pump AcrEF-TolC|Multidrug resistance, efflux pump MdtEF-TolC	K12340	outer membrane protein			COG1538	Outer membrane protein TolC (TolC) (PDB:1EK9)	M	Cell wall/membrane/envelope biogenesis
1420	Core	CG_P_ch_03	3607	7	11	3	0	0.731283	0.947884	0.825613	M00575|M00696|M00697	Signature modules; Gene set; Pathogenicity|Signature modules; Gene set; Drug resistance|Signature modules; Gene set; Drug resistance	M00575|M00696|M00697	Pertussis pathogenicity signature, T1SS|Multidrug resistance, efflux pump AcrEF-TolC|Multidrug resistance, efflux pump MdtEF-TolC	K12340	outer membrane protein			COG1538	Outer membrane protein TolC (TolC) (PDB:1EK9)	M	Cell wall/membrane/envelope biogenesis
1421	Core	CG_P_fl_04	2519	7	11	3	0	0.731283	0.947884	0.825613	M00575|M00696|M00697	Signature modules; Gene set; Pathogenicity|Signature modules; Gene set; Drug resistance|Signature modules; Gene set; Drug resistance	M00575|M00696|M00697	Pertussis pathogenicity signature, T1SS|Multidrug resistance, efflux pump AcrEF-TolC|Multidrug resistance, efflux pump MdtEF-TolC	K12340	outer membrane protein			COG1538	Outer membrane protein TolC (TolC) (PDB:1EK9)	M	Cell wall/membrane/envelope biogenesis
1422	Core	CG_P_st_08	3770	7	11	3	0	0.731283	0.947884	0.825613	M00575|M00696|M00697	Signature modules; Gene set; Pathogenicity|Signature modules; Gene set; Drug resistance|Signature modules; Gene set; Drug resistance	M00575|M00696|M00697	Pertussis pathogenicity signature, T1SS|Multidrug resistance, efflux pump AcrEF-TolC|Multidrug resistance, efflux pump MdtEF-TolC	K12340	outer membrane protein			COG1538	Outer membrane protein TolC (TolC) (PDB:1EK9)	M	Cell wall/membrane/envelope biogenesis
1423	Core	CG_P_sy_09	454	7	11	3	0	0.731283	0.947884	0.825613	M00575|M00696|M00697	Signature modules; Gene set; Pathogenicity|Signature modules; Gene set; Drug resistance|Signature modules; Gene set; Drug resistance	M00575|M00696|M00697	Pertussis pathogenicity signature, T1SS|Multidrug resistance, efflux pump AcrEF-TolC|Multidrug resistance, efflux pump MdtEF-TolC	K12340	outer membrane protein			COG1538	Outer membrane protein TolC (TolC) (PDB:1EK9)	M	Cell wall/membrane/envelope biogenesis
1424	Core	CG_P_th_10	3346	7	11	3	0	0.731283	0.947884	0.825613	M00575|M00696|M00697	Signature modules; Gene set; Pathogenicity|Signature modules; Gene set; Drug resistance|Signature modules; Gene set; Drug resistance	M00575|M00696|M00697	Pertussis pathogenicity signature, T1SS|Multidrug resistance, efflux pump AcrEF-TolC|Multidrug resistance, efflux pump MdtEF-TolC	K12340	outer membrane protein			COG1538	Outer membrane protein TolC (TolC) (PDB:1EK9)	M	Cell wall/membrane/envelope biogenesis
1425	Core	MAG_001	5910	7	11	3	0	0.731283	0.947884	0.825613	M00575|M00696|M00697	Signature modules; Gene set; Pathogenicity|Signature modules; Gene set; Drug resistance|Signature modules; Gene set; Drug resistance	M00575|M00696|M00697	Pertussis pathogenicity signature, T1SS|Multidrug resistance, efflux pump AcrEF-TolC|Multidrug resistance, efflux pump MdtEF-TolC	K12340	outer membrane protein			COG1538	Outer membrane protein TolC (TolC) (PDB:1EK9)	M	Cell wall/membrane/envelope biogenesis
1426	Core	MAG_001	3964	7	11	3	0	0.731283	0.947884	0.825613	M00575|M00696|M00697	Signature modules; Gene set; Pathogenicity|Signature modules; Gene set; Drug resistance|Signature modules; Gene set; Drug resistance	M00575|M00696|M00697	Pertussis pathogenicity signature, T1SS|Multidrug resistance, efflux pump AcrEF-TolC|Multidrug resistance, efflux pump MdtEF-TolC	K12340	outer membrane protein			COG1538	Outer membrane protein TolC (TolC) (PDB:1EK9)	M	Cell wall/membrane/envelope biogenesis
1449	Core	CG_P_br_02	1794	7	11	2	0	0.762615	0.947986	0.845256					K05782	benzoate membrane transport protein			COG3135	Predicted benzoate:H+ symporter BenE (BenE)	Q	Secondary metabolites biosynthesis, transport and catabolism
1450	Core	CG_P_br_02	4939	7	11	2	0	0.762615	0.947986	0.845256					K05782	benzoate membrane transport protein			COG3135	Predicted benzoate:H+ symporter BenE (BenE)	Q	Secondary metabolites biosynthesis, transport and catabolism
1451	Core	CG_P_ch_03	1844	7	11	2	0	0.762615	0.947986	0.845256					K05782	benzoate membrane transport protein			COG3135	Predicted benzoate:H+ symporter BenE (BenE)	Q	Secondary metabolites biosynthesis, transport and catabolism
1452	Core	CG_P_ch_03	3943	7	11	2	0	0.762615	0.947986	0.845256					K05782	benzoate membrane transport protein			COG3135	Predicted benzoate:H+ symporter BenE (BenE)	Q	Secondary metabolites biosynthesis, transport and catabolism
1453	Core	CG_P_fl_04	438	7	11	2	0	0.762615	0.947986	0.845256					K05782	benzoate membrane transport protein			COG3135	Predicted benzoate:H+ symporter BenE (BenE)	Q	Secondary metabolites biosynthesis, transport and catabolism
1454	Core	CG_P_st_08	1513	7	11	2	0	0.762615	0.947986	0.845256					K05782	benzoate membrane transport protein			COG3135	Predicted benzoate:H+ symporter BenE (BenE)	Q	Secondary metabolites biosynthesis, transport and catabolism
1455	Core	CG_P_st_08	2568	7	11	2	0	0.762615	0.947986	0.845256					K05782	benzoate membrane transport protein			COG3135	Predicted benzoate:H+ symporter BenE (BenE)	Q	Secondary metabolites biosynthesis, transport and catabolism
1456	Core	CG_P_sy_09	4282	7	11	2	0	0.762615	0.947986	0.845256					K05782	benzoate membrane transport protein			COG3135	Predicted benzoate:H+ symporter BenE (BenE)	Q	Secondary metabolites biosynthesis, transport and catabolism
1457	Core	CG_P_th_10	2096	7	11	2	0	0.762615	0.947986	0.845256					K05782	benzoate membrane transport protein			COG3135	Predicted benzoate:H+ symporter BenE (BenE)	Q	Secondary metabolites biosynthesis, transport and catabolism
1458	Core	CG_P_th_10	4580	7	11	2	0	0.762615	0.947986	0.845256					K05782	benzoate membrane transport protein			COG3135	Predicted benzoate:H+ symporter BenE (BenE)	Q	Secondary metabolites biosynthesis, transport and catabolism
1459	Core	MAG_001	422	7	11	2	0	0.762615	0.947986	0.845256					K05782	benzoate membrane transport protein			COG3135	Predicted benzoate:H+ symporter BenE (BenE)	Q	Secondary metabolites biosynthesis, transport and catabolism
1460	Core	CG_P_br_02	4195	7	11	2	0	0.753619	0.914	0.826097					K13979	alcohol dehydrogenase (NADP+) [EC:1.1.1.2]			COG1064	D-arabinose 1-dehydrogenase, Zn-dependent alcohol dehydrogenase family (AdhP) (PDB:5O8Q)	G	Carbohydrate transport and metabolism
1461	Core	CG_P_br_02	1892	7	11	2	0	0.753619	0.914	0.826097					K13979	alcohol dehydrogenase (NADP+) [EC:1.1.1.2]			COG1064	D-arabinose 1-dehydrogenase, Zn-dependent alcohol dehydrogenase family (AdhP) (PDB:5O8Q)	G	Carbohydrate transport and metabolism
1462	Core	CG_P_ch_03	1773	7	11	2	0	0.753619	0.914	0.826097					K13979	alcohol dehydrogenase (NADP+) [EC:1.1.1.2]			COG1064	D-arabinose 1-dehydrogenase, Zn-dependent alcohol dehydrogenase family (AdhP) (PDB:5O8Q)	G	Carbohydrate transport and metabolism
1463	Core	CG_P_ch_03	3449	7	11	2	0	0.753619	0.914	0.826097					K13979	alcohol dehydrogenase (NADP+) [EC:1.1.1.2]			COG1064	D-arabinose 1-dehydrogenase, Zn-dependent alcohol dehydrogenase family (AdhP) (PDB:5O8Q)	G	Carbohydrate transport and metabolism
1464	Core	CG_P_fl_04	529	7	11	2	0	0.753619	0.914	0.826097					K13979	alcohol dehydrogenase (NADP+) [EC:1.1.1.2]			COG1064	D-arabinose 1-dehydrogenase, Zn-dependent alcohol dehydrogenase family (AdhP) (PDB:5O8Q)	G	Carbohydrate transport and metabolism
1465	Core	CG_P_fl_04	5449	7	11	2	0	0.753619	0.914	0.826097					K13979	alcohol dehydrogenase (NADP+) [EC:1.1.1.2]			COG1064	D-arabinose 1-dehydrogenase, Zn-dependent alcohol dehydrogenase family (AdhP) (PDB:5O8Q)	G	Carbohydrate transport and metabolism
1466	Core	CG_P_st_08	3107	7	11	2	0	0.753619	0.914	0.826097					K13979	alcohol dehydrogenase (NADP+) [EC:1.1.1.2]			COG1064	D-arabinose 1-dehydrogenase, Zn-dependent alcohol dehydrogenase family (AdhP) (PDB:5O8Q)	G	Carbohydrate transport and metabolism
1467	Core	CG_P_sy_09	4367	7	11	2	0	0.753619	0.914	0.826097					K13979	alcohol dehydrogenase (NADP+) [EC:1.1.1.2]			COG1064	D-arabinose 1-dehydrogenase, Zn-dependent alcohol dehydrogenase family (AdhP) (PDB:5O8Q)	G	Carbohydrate transport and metabolism
1468	Core	CG_P_sy_09	2393	7	11	2	0	0.753619	0.914	0.826097					K13979	alcohol dehydrogenase (NADP+) [EC:1.1.1.2]			COG1064	D-arabinose 1-dehydrogenase, Zn-dependent alcohol dehydrogenase family (AdhP) (PDB:5O8Q)	G	Carbohydrate transport and metabolism
1469	Core	CG_P_th_10	3821	7	11	2	0	0.753619	0.914	0.826097					K13979	alcohol dehydrogenase (NADP+) [EC:1.1.1.2]			COG1064	D-arabinose 1-dehydrogenase, Zn-dependent alcohol dehydrogenase family (AdhP) (PDB:5O8Q)	G	Carbohydrate transport and metabolism
1470	Core	MAG_001	4292	7	11	2	0	0.753619	0.914	0.826097					K13979	alcohol dehydrogenase (NADP+) [EC:1.1.1.2]			COG1064	D-arabinose 1-dehydrogenase, Zn-dependent alcohol dehydrogenase family (AdhP) (PDB:5O8Q)	G	Carbohydrate transport and metabolism
1482	Core	CG_P_br_02	1217	7	11	2	0	0.779479	1	0.876075	M00124	Pathway modules; Metabolism of cofactors and vitamins; Cofactor and vitamin metabolism	M00124	Pyridoxal-P biosynthesis, erythrose-4P => pyridoxal-P	K00275	pyridoxamine 5'-phosphate oxidase [EC:1.4.3.5]	COG0259	Pyridoxal phosphate biosynthesis	COG0259	Pyridoxine/pyridoxamine 5'-phosphate oxidase (PdxH) (PDB:1CI0)	H	Coenzyme transport and metabolism
1483	Core	CG_P_br_02	3232	7	11	2	0	0.779479	1	0.876075	M00124	Pathway modules; Metabolism of cofactors and vitamins; Cofactor and vitamin metabolism	M00124	Pyridoxal-P biosynthesis, erythrose-4P => pyridoxal-P	K00275	pyridoxamine 5'-phosphate oxidase [EC:1.4.3.5]	COG0259	Pyridoxal phosphate biosynthesis	COG0259	Pyridoxine/pyridoxamine 5'-phosphate oxidase (PdxH) (PDB:1CI0)	H	Coenzyme transport and metabolism
1484	Core	CG_P_ch_03	1253	7	11	2	0	0.779479	1	0.876075	M00124	Pathway modules; Metabolism of cofactors and vitamins; Cofactor and vitamin metabolism	M00124	Pyridoxal-P biosynthesis, erythrose-4P => pyridoxal-P	K00275	pyridoxamine 5'-phosphate oxidase [EC:1.4.3.5]	COG0259	Pyridoxal phosphate biosynthesis	COG0259	Pyridoxine/pyridoxamine 5'-phosphate oxidase (PdxH) (PDB:1CI0)	H	Coenzyme transport and metabolism
1485	Core	CG_P_ch_03	3403	7	11	2	0	0.779479	1	0.876075	M00124	Pathway modules; Metabolism of cofactors and vitamins; Cofactor and vitamin metabolism	M00124	Pyridoxal-P biosynthesis, erythrose-4P => pyridoxal-P	K00275	pyridoxamine 5'-phosphate oxidase [EC:1.4.3.5]	COG0259	Pyridoxal phosphate biosynthesis	COG0259	Pyridoxine/pyridoxamine 5'-phosphate oxidase (PdxH) (PDB:1CI0)	H	Coenzyme transport and metabolism
1486	Core	CG_P_fl_04	3460	7	11	2	0	0.779479	1	0.876075	M00124	Pathway modules; Metabolism of cofactors and vitamins; Cofactor and vitamin metabolism	M00124	Pyridoxal-P biosynthesis, erythrose-4P => pyridoxal-P	K00275	pyridoxamine 5'-phosphate oxidase [EC:1.4.3.5]	COG0259	Pyridoxal phosphate biosynthesis	COG0259	Pyridoxine/pyridoxamine 5'-phosphate oxidase (PdxH) (PDB:1CI0)	H	Coenzyme transport and metabolism
1487	Core	CG_P_st_08	1414	7	11	2	0	0.779479	1	0.876075	M00124	Pathway modules; Metabolism of cofactors and vitamins; Cofactor and vitamin metabolism	M00124	Pyridoxal-P biosynthesis, erythrose-4P => pyridoxal-P	K00275	pyridoxamine 5'-phosphate oxidase [EC:1.4.3.5]	COG0259	Pyridoxal phosphate biosynthesis	COG0259	Pyridoxine/pyridoxamine 5'-phosphate oxidase (PdxH) (PDB:1CI0)	H	Coenzyme transport and metabolism
1488	Core	CG_P_sy_09	1478	7	11	2	0	0.779479	1	0.876075	M00124	Pathway modules; Metabolism of cofactors and vitamins; Cofactor and vitamin metabolism	M00124	Pyridoxal-P biosynthesis, erythrose-4P => pyridoxal-P	K00275	pyridoxamine 5'-phosphate oxidase [EC:1.4.3.5]	COG0259	Pyridoxal phosphate biosynthesis	COG0259	Pyridoxine/pyridoxamine 5'-phosphate oxidase (PdxH) (PDB:1CI0)	H	Coenzyme transport and metabolism
1489	Core	CG_P_sy_09	2219	7	11	2	0	0.779479	1	0.876075	M00124	Pathway modules; Metabolism of cofactors and vitamins; Cofactor and vitamin metabolism	M00124	Pyridoxal-P biosynthesis, erythrose-4P => pyridoxal-P	K00275	pyridoxamine 5'-phosphate oxidase [EC:1.4.3.5]	COG0259	Pyridoxal phosphate biosynthesis	COG0259	Pyridoxine/pyridoxamine 5'-phosphate oxidase (PdxH) (PDB:1CI0)	H	Coenzyme transport and metabolism
1490	Core	CG_P_th_10	2640	7	11	2	0	0.779479	1	0.876075	M00124	Pathway modules; Metabolism of cofactors and vitamins; Cofactor and vitamin metabolism	M00124	Pyridoxal-P biosynthesis, erythrose-4P => pyridoxal-P	K00275	pyridoxamine 5'-phosphate oxidase [EC:1.4.3.5]	COG0259	Pyridoxal phosphate biosynthesis	COG0259	Pyridoxine/pyridoxamine 5'-phosphate oxidase (PdxH) (PDB:1CI0)	H	Coenzyme transport and metabolism
1491	Core	CG_P_th_10	797	7	11	2	0	0.779479	1	0.876075	M00124	Pathway modules; Metabolism of cofactors and vitamins; Cofactor and vitamin metabolism	M00124	Pyridoxal-P biosynthesis, erythrose-4P => pyridoxal-P	K00275	pyridoxamine 5'-phosphate oxidase [EC:1.4.3.5]	COG0259	Pyridoxal phosphate biosynthesis	COG0259	Pyridoxine/pyridoxamine 5'-phosphate oxidase (PdxH) (PDB:1CI0)	H	Coenzyme transport and metabolism
1492	Core	MAG_001	1994	7	11	2	0	0.779479	1	0.876075	M00124	Pathway modules; Metabolism of cofactors and vitamins; Cofactor and vitamin metabolism	M00124	Pyridoxal-P biosynthesis, erythrose-4P => pyridoxal-P	K00275	pyridoxamine 5'-phosphate oxidase [EC:1.4.3.5]	COG0259	Pyridoxal phosphate biosynthesis	COG0259	Pyridoxine/pyridoxamine 5'-phosphate oxidase (PdxH) (PDB:1CI0)	H	Coenzyme transport and metabolism
1504	Core	CG_P_br_02	3142	7	11	3	0	0.782549	0.991666	0.874784	M00641	Signature modules; Gene set; Drug resistance	M00641	Multidrug resistance, efflux pump MexEF-OprN	K18299	multidrug efflux pump			COG0841	Multidrug efflux pump subunit AcrB (AcrB) (PDB:1IWG)	V	Defense mechanisms
1505	Core	CG_P_ch_03	3233	7	11	3	0	0.782549	0.991666	0.874784	M00641	Signature modules; Gene set; Drug resistance	M00641	Multidrug resistance, efflux pump MexEF-OprN	K03296	hydrophobic/amphiphilic exporter-1 (mainly G- bacteria), HAE1 family			COG0841	Multidrug efflux pump subunit AcrB (AcrB) (PDB:1IWG)	V	Defense mechanisms
1506	Core	CG_P_ch_03	5309	7	11	3	0	0.782549	0.991666	0.874784	M00698	Signature modules; Gene set; Drug resistance	M00698	Multidrug resistance, efflux pump BpeEF-OprC	K18902	multidrug efflux pump			COG0841	Multidrug efflux pump subunit AcrB (AcrB) (PDB:1IWG)	V	Defense mechanisms
1507	Core	CG_P_ch_03	3381	7	11	3	0	0.782549	0.991666	0.874784					K19585	multidrug efflux pump			COG0841	Multidrug efflux pump subunit AcrB (AcrB) (PDB:1IWG)	V	Defense mechanisms
1508	Core	CG_P_fl_04	4801	7	11	3	0	0.782549	0.991666	0.874784	M00718	Signature modules; Gene set; Drug resistance	M00718	Multidrug resistance, efflux pump MexAB-OprM	K03296	hydrophobic/amphiphilic exporter-1 (mainly G- bacteria), HAE1 family			COG0841	Multidrug efflux pump subunit AcrB (AcrB) (PDB:1IWG)	V	Defense mechanisms
1509	Core	CG_P_st_08	2076	7	11	3	0	0.782549	0.991666	0.874784	M00641	Signature modules; Gene set; Drug resistance	M00641	Multidrug resistance, efflux pump MexEF-OprN	K18299	multidrug efflux pump			COG0841	Multidrug efflux pump subunit AcrB (AcrB) (PDB:1IWG)	V	Defense mechanisms
1510	Core	CG_P_sy_09	2746	7	11	3	0	0.782549	0.991666	0.874784	M00641	Signature modules; Gene set; Drug resistance	M00641	Multidrug resistance, efflux pump MexEF-OprN	K18299	multidrug efflux pump			COG0841	Multidrug efflux pump subunit AcrB (AcrB) (PDB:1IWG)	V	Defense mechanisms
1511	Core	CG_P_sy_09	2520	7	11	3	0	0.782549	0.991666	0.874784	M00769	Signature modules; Gene set; Drug resistance	M00769	Multidrug resistance, efflux pump MexPQ-OpmE	K19594	gold/copper resistance efflux pump			COG0841	Multidrug efflux pump subunit AcrB (AcrB) (PDB:1IWG)	V	Defense mechanisms
1512	Core	CG_P_sy_09	5059	7	11	3	0	0.782549	0.991666	0.874784	M00698	Signature modules; Gene set; Drug resistance	M00698	Multidrug resistance, efflux pump BpeEF-OprC	K18902	multidrug efflux pump			COG0841	Multidrug efflux pump subunit AcrB (AcrB) (PDB:1IWG)	V	Defense mechanisms
1513	Core	CG_P_th_10	834	7	11	3	0	0.782549	0.991666	0.874784	M00641	Signature modules; Gene set; Drug resistance	M00641	Multidrug resistance, efflux pump MexEF-OprN	K18299	multidrug efflux pump			COG0841	Multidrug efflux pump subunit AcrB (AcrB) (PDB:1IWG)	V	Defense mechanisms
1514	Core	MAG_001	1266	7	11	3	0	0.782549	0.991666	0.874784	M00641	Signature modules; Gene set; Drug resistance	M00641	Multidrug resistance, efflux pump MexEF-OprN	K18299	multidrug efflux pump			COG0841	Multidrug efflux pump subunit AcrB (AcrB) (PDB:1IWG)	V	Defense mechanisms
1548	Core	CG_P_br_02	692	7	11	2	0	0.735149	0.922649	0.818296									COG0583	DNA-binding transcriptional regulator, LysR family (LysR) (PDB:2FYI)	K	Transcription
1549	Core	CG_P_ch_03	677	7	11	2	0	0.735149	0.922649	0.818296									COG0583	DNA-binding transcriptional regulator, LysR family (LysR) (PDB:2FYI)	K	Transcription
1550	Core	CG_P_ch_03	3309	7	11	2	0	0.735149	0.922649	0.818296									COG0583	DNA-binding transcriptional regulator, LysR family (LysR) (PDB:2FYI)	K	Transcription
1551	Core	CG_P_fl_04	2687	7	11	2	0	0.735149	0.922649	0.818296									COG0583	DNA-binding transcriptional regulator, LysR family (LysR) (PDB:2FYI)	K	Transcription
1552	Core	CG_P_fl_04	5072	7	11	2	0	0.735149	0.922649	0.818296									COG0583	DNA-binding transcriptional regulator, LysR family (LysR) (PDB:2FYI)	K	Transcription
1553	Core	CG_P_st_08	470	7	11	2	0	0.735149	0.922649	0.818296									COG0583	DNA-binding transcriptional regulator, LysR family (LysR) (PDB:2FYI)	K	Transcription
1554	Core	CG_P_sy_09	622	7	11	2	0	0.735149	0.922649	0.818296									COG0583	DNA-binding transcriptional regulator, LysR family (LysR) (PDB:2FYI)	K	Transcription
1555	Core	CG_P_sy_09	2917	7	11	2	0	0.735149	0.922649	0.818296									COG0583	DNA-binding transcriptional regulator, LysR family (LysR) (PDB:2FYI)	K	Transcription
1556	Core	CG_P_th_10	3184	7	11	2	0	0.735149	0.922649	0.818296									COG0583	DNA-binding transcriptional regulator, LysR family (LysR) (PDB:2FYI)	K	Transcription
1557	Core	MAG_001	1037	7	11	2	0	0.735149	0.922649	0.818296									COG0583	DNA-binding transcriptional regulator, LysR family (LysR) (PDB:2FYI)	K	Transcription
1558	Core	MAG_001	1746	7	11	2	0	0.735149	0.922649	0.818296									COG0583	DNA-binding transcriptional regulator, LysR family (LysR) (PDB:2FYI)	K	Transcription
1559	Core	CG_P_br_02	182	7	11	2	0	0.767953	0.980525	0.861317	M00027	Pathway modules; Amino acid metabolism; Other amino acid metabolism	M00027	GABA (gamma-Aminobutyrate) shunt	K14268	5-aminovalerate/4-aminobutyrate aminotransferase [EC:2.6.1.48 2.6.1.19]	COG0160	Arginine biosynthesis	COG0160	Acetylornithine aminotransferase/4-aminobutyrate aminotransferase (ArgD) (PDB:1SF2)	E	Amino acid transport and metabolism
1560	Core	CG_P_br_02	3596	7	11	2	0	0.767953	0.980525	0.861317	M00027	Pathway modules; Amino acid metabolism; Other amino acid metabolism	M00027	GABA (gamma-Aminobutyrate) shunt	K07250	4-aminobutyrate aminotransferase / (S)-3-amino-2-methylpropionate transaminase / 5-aminovalerate transaminase [EC:2.6.1.19 2.6.1.22 2.6.1.48]	COG0160	Arginine biosynthesis	COG0160	Acetylornithine aminotransferase/4-aminobutyrate aminotransferase (ArgD) (PDB:1SF2)	E	Amino acid transport and metabolism
1561	Core	CG_P_ch_03	195	7	11	2	0	0.767953	0.980525	0.861317	M00027	Pathway modules; Amino acid metabolism; Other amino acid metabolism	M00027	GABA (gamma-Aminobutyrate) shunt	K14268	5-aminovalerate/4-aminobutyrate aminotransferase [EC:2.6.1.48 2.6.1.19]	COG0160	Arginine biosynthesis	COG0160	Acetylornithine aminotransferase/4-aminobutyrate aminotransferase (ArgD) (PDB:1SF2)	E	Amino acid transport and metabolism
1562	Core	CG_P_ch_03	3131	7	11	2	0	0.767953	0.980525	0.861317	M00027	Pathway modules; Amino acid metabolism; Other amino acid metabolism	M00027	GABA (gamma-Aminobutyrate) shunt	K07250	4-aminobutyrate aminotransferase / (S)-3-amino-2-methylpropionate transaminase / 5-aminovalerate transaminase [EC:2.6.1.19 2.6.1.22 2.6.1.48]	COG0160	Arginine biosynthesis	COG0160	Acetylornithine aminotransferase/4-aminobutyrate aminotransferase (ArgD) (PDB:1SF2)	E	Amino acid transport and metabolism
1563	Core	CG_P_fl_04	2197	7	11	2	0	0.767953	0.980525	0.861317	M00027	Pathway modules; Amino acid metabolism; Other amino acid metabolism	M00027	GABA (gamma-Aminobutyrate) shunt	K14268	5-aminovalerate/4-aminobutyrate aminotransferase [EC:2.6.1.48 2.6.1.19]	COG0160	Arginine biosynthesis	COG0160	Acetylornithine aminotransferase/4-aminobutyrate aminotransferase (ArgD) (PDB:1SF2)	E	Amino acid transport and metabolism
1564	Core	CG_P_fl_04	4717	7	11	2	0	0.767953	0.980525	0.861317	M00027	Pathway modules; Amino acid metabolism; Other amino acid metabolism	M00027	GABA (gamma-Aminobutyrate) shunt	K07250	4-aminobutyrate aminotransferase / (S)-3-amino-2-methylpropionate transaminase / 5-aminovalerate transaminase [EC:2.6.1.19 2.6.1.22 2.6.1.48]	COG0160	Arginine biosynthesis	COG0160	Acetylornithine aminotransferase/4-aminobutyrate aminotransferase (ArgD) (PDB:1SF2)	E	Amino acid transport and metabolism
1565	Core	CG_P_st_08	645	7	11	2	0	0.767953	0.980525	0.861317	M00027	Pathway modules; Amino acid metabolism; Other amino acid metabolism	M00027	GABA (gamma-Aminobutyrate) shunt	K14268	5-aminovalerate/4-aminobutyrate aminotransferase [EC:2.6.1.48 2.6.1.19]	COG0160	Arginine biosynthesis	COG0160	Acetylornithine aminotransferase/4-aminobutyrate aminotransferase (ArgD) (PDB:1SF2)	E	Amino acid transport and metabolism
1566	Core	CG_P_sy_09	174	7	11	2	0	0.767953	0.980525	0.861317	M00027	Pathway modules; Amino acid metabolism; Other amino acid metabolism	M00027	GABA (gamma-Aminobutyrate) shunt	K14268	5-aminovalerate/4-aminobutyrate aminotransferase [EC:2.6.1.48 2.6.1.19]	COG0160	Arginine biosynthesis	COG0160	Acetylornithine aminotransferase/4-aminobutyrate aminotransferase (ArgD) (PDB:1SF2)	E	Amino acid transport and metabolism
1567	Core	CG_P_th_10	3709	7	11	2	0	0.767953	0.980525	0.861317	M00027	Pathway modules; Amino acid metabolism; Other amino acid metabolism	M00027	GABA (gamma-Aminobutyrate) shunt	K14268	5-aminovalerate/4-aminobutyrate aminotransferase [EC:2.6.1.48 2.6.1.19]	COG0160	Arginine biosynthesis	COG0160	Acetylornithine aminotransferase/4-aminobutyrate aminotransferase (ArgD) (PDB:1SF2)	E	Amino acid transport and metabolism
1568	Core	CG_P_th_10	1006	7	11	2	0	0.767953	0.980525	0.861317	M00027	Pathway modules; Amino acid metabolism; Other amino acid metabolism	M00027	GABA (gamma-Aminobutyrate) shunt	K07250	4-aminobutyrate aminotransferase / (S)-3-amino-2-methylpropionate transaminase / 5-aminovalerate transaminase [EC:2.6.1.19 2.6.1.22 2.6.1.48]	COG0160	Arginine biosynthesis	COG0160	Acetylornithine aminotransferase/4-aminobutyrate aminotransferase (ArgD) (PDB:1SF2)	E	Amino acid transport and metabolism
1569	Core	MAG_001	5581	7	11	2	0	0.767953	0.980525	0.861317	M00027	Pathway modules; Amino acid metabolism; Other amino acid metabolism	M00027	GABA (gamma-Aminobutyrate) shunt	K14268	5-aminovalerate/4-aminobutyrate aminotransferase [EC:2.6.1.48 2.6.1.19]	COG0160	Arginine biosynthesis	COG0160	Acetylornithine aminotransferase/4-aminobutyrate aminotransferase (ArgD) (PDB:1SF2)	E	Amino acid transport and metabolism
1570	Core	CG_P_br_02	5335	7	11	2	0	0.778305	0.963189	0.860933									COG3568	Metal-dependent hydrolase, endonuclease/exonuclease/phosphatase family (ElsH) (PUBMED:15178340)	R	General function prediction only
1571	Core	CG_P_br_02	3077	7	11	2	0	0.778305	0.963189	0.860933									COG3568	Metal-dependent hydrolase, endonuclease/exonuclease/phosphatase family (ElsH) (PUBMED:15178340)	R	General function prediction only
1572	Core	CG_P_ch_03	5352	7	11	2	0	0.778305	0.963189	0.860933									COG3568	Metal-dependent hydrolase, endonuclease/exonuclease/phosphatase family (ElsH) (PUBMED:15178340)	R	General function prediction only
1573	Core	CG_P_ch_03	2726	7	11	2	0	0.778305	0.963189	0.860933									COG3568	Metal-dependent hydrolase, endonuclease/exonuclease/phosphatase family (ElsH) (PUBMED:15178340)	R	General function prediction only
1574	Core	CG_P_fl_04	1333	7	11	2	0	0.778305	0.963189	0.860933									COG3568	Metal-dependent hydrolase, endonuclease/exonuclease/phosphatase family (ElsH) (PUBMED:15178340)	R	General function prediction only
1575	Core	CG_P_st_08	2094	7	11	2	0	0.778305	0.963189	0.860933									COG3568	Metal-dependent hydrolase, endonuclease/exonuclease/phosphatase family (ElsH) (PUBMED:15178340)	R	General function prediction only
1576	Core	CG_P_sy_09	5281	7	11	2	0	0.778305	0.963189	0.860933									COG3568	Metal-dependent hydrolase, endonuclease/exonuclease/phosphatase family (ElsH) (PUBMED:15178340)	R	General function prediction only
1577	Core	CG_P_th_10	4973	7	11	2	0	0.778305	0.963189	0.860933									COG3568	Metal-dependent hydrolase, endonuclease/exonuclease/phosphatase family (ElsH) (PUBMED:15178340)	R	General function prediction only
1578	Core	CG_P_th_10	1129	7	11	2	0	0.778305	0.963189	0.860933									COG3568	Metal-dependent hydrolase, endonuclease/exonuclease/phosphatase family (ElsH) (PUBMED:15178340)	R	General function prediction only
1579	Core	MAG_001	5272	7	11	2	0	0.778305	0.963189	0.860933									COG3568	Metal-dependent hydrolase, endonuclease/exonuclease/phosphatase family (ElsH) (PUBMED:15178340)	R	General function prediction only
1580	Core	MAG_001	5766	7	11	2	0	0.778305	0.963189	0.860933									COG3568	Metal-dependent hydrolase, endonuclease/exonuclease/phosphatase family (ElsH) (PUBMED:15178340)	R	General function prediction only
1603	Core	CG_P_br_02	5709	7	11	2	0	0.833341	0.979673	0.900602					K04091	alkanesulfonate monooxygenase [EC:1.14.14.5]	COG2141	Pyrimidine degradation	COG2141	Flavin-dependent oxidoreductase, luciferase family (includes alkanesulfonate monooxygenase SsuD and methylene tetrahydromethanopterin reductase) (SsuD) (PDB:1BRL)	H|R	Coenzyme transport and metabolism|General function prediction only
1604	Core	CG_P_br_02	2269	7	11	2	0	0.833341	0.979673	0.900602					K04091	alkanesulfonate monooxygenase [EC:1.14.14.5]	COG2141	Pyrimidine degradation	COG2141	Flavin-dependent oxidoreductase, luciferase family (includes alkanesulfonate monooxygenase SsuD and methylene tetrahydromethanopterin reductase) (SsuD) (PDB:1BRL)	H|R	Coenzyme transport and metabolism|General function prediction only
1605	Core	CG_P_ch_03	4081	7	11	2	0	0.833341	0.979673	0.900602					K04091	alkanesulfonate monooxygenase [EC:1.14.14.5]	COG2141	Pyrimidine degradation	COG2141	Flavin-dependent oxidoreductase, luciferase family (includes alkanesulfonate monooxygenase SsuD and methylene tetrahydromethanopterin reductase) (SsuD) (PDB:1BRL)	H|R	Coenzyme transport and metabolism|General function prediction only
1606	Core	CG_P_ch_03	5709	7	11	2	0	0.833341	0.979673	0.900602					K04091	alkanesulfonate monooxygenase [EC:1.14.14.5]	COG2141	Pyrimidine degradation	COG2141	Flavin-dependent oxidoreductase, luciferase family (includes alkanesulfonate monooxygenase SsuD and methylene tetrahydromethanopterin reductase) (SsuD) (PDB:1BRL)	H|R	Coenzyme transport and metabolism|General function prediction only
1607	Core	CG_P_fl_04	4090	7	11	2	0	0.833341	0.979673	0.900602					K04091	alkanesulfonate monooxygenase [EC:1.14.14.5]	COG2141	Pyrimidine degradation	COG2141	Flavin-dependent oxidoreductase, luciferase family (includes alkanesulfonate monooxygenase SsuD and methylene tetrahydromethanopterin reductase) (SsuD) (PDB:1BRL)	H|R	Coenzyme transport and metabolism|General function prediction only
1608	Core	CG_P_fl_04	1705	7	11	2	0	0.833341	0.979673	0.900602					K04091	alkanesulfonate monooxygenase [EC:1.14.14.5]	COG2141	Pyrimidine degradation	COG2141	Flavin-dependent oxidoreductase, luciferase family (includes alkanesulfonate monooxygenase SsuD and methylene tetrahydromethanopterin reductase) (SsuD) (PDB:1BRL)	H|R	Coenzyme transport and metabolism|General function prediction only
1609	Core	CG_P_st_08	264	7	11	2	0	0.833341	0.979673	0.900602					K04091	alkanesulfonate monooxygenase [EC:1.14.14.5]	COG2141	Pyrimidine degradation	COG2141	Flavin-dependent oxidoreductase, luciferase family (includes alkanesulfonate monooxygenase SsuD and methylene tetrahydromethanopterin reductase) (SsuD) (PDB:1BRL)	H|R	Coenzyme transport and metabolism|General function prediction only
1610	Core	CG_P_sy_09	5641	7	11	2	0	0.833341	0.979673	0.900602					K04091	alkanesulfonate monooxygenase [EC:1.14.14.5]	COG2141	Pyrimidine degradation	COG2141	Flavin-dependent oxidoreductase, luciferase family (includes alkanesulfonate monooxygenase SsuD and methylene tetrahydromethanopterin reductase) (SsuD) (PDB:1BRL)	H|R	Coenzyme transport and metabolism|General function prediction only
1611	Core	CG_P_th_10	5338	7	11	2	0	0.833341	0.979673	0.900602					K04091	alkanesulfonate monooxygenase [EC:1.14.14.5]	COG2141	Pyrimidine degradation	COG2141	Flavin-dependent oxidoreductase, luciferase family (includes alkanesulfonate monooxygenase SsuD and methylene tetrahydromethanopterin reductase) (SsuD) (PDB:1BRL)	H|R	Coenzyme transport and metabolism|General function prediction only
1612	Core	MAG_001	4830	7	11	2	0	0.833341	0.979673	0.900602					K04091	alkanesulfonate monooxygenase [EC:1.14.14.5]	COG2141	Pyrimidine degradation	COG2141	Flavin-dependent oxidoreductase, luciferase family (includes alkanesulfonate monooxygenase SsuD and methylene tetrahydromethanopterin reductase) (SsuD) (PDB:1BRL)	H|R	Coenzyme transport and metabolism|General function prediction only
1613	Core	MAG_001	1525	7	11	2	0	0.833341	0.979673	0.900602					K04091	alkanesulfonate monooxygenase [EC:1.14.14.5]	COG2141	Pyrimidine degradation	COG2141	Flavin-dependent oxidoreductase, luciferase family (includes alkanesulfonate monooxygenase SsuD and methylene tetrahydromethanopterin reductase) (SsuD) (PDB:1BRL)	H|R	Coenzyme transport and metabolism|General function prediction only
1625	Core	CG_P_br_02	318	7	11	2	0	0.688474	0.708543	0.698365	M00793	Pathway modules; Biosynthesis of terpenoids and polyketides; Polyketide sugar unit biosynthesis	M00793	dTDP-L-rhamnose biosynthesis	K01790	dTDP-4-dehydrorhamnose 3,5-epimerase [EC:5.1.3.13]			COG1898	dTDP-4-dehydrorhamnose 3,5-epimerase or related enzyme (RfbC) (PDB:1DZR)	M	Cell wall/membrane/envelope biogenesis
1626	Core	CG_P_ch_03	303	7	11	2	0	0.688474	0.708543	0.698365	M00793	Pathway modules; Biosynthesis of terpenoids and polyketides; Polyketide sugar unit biosynthesis	M00793	dTDP-L-rhamnose biosynthesis	K01790	dTDP-4-dehydrorhamnose 3,5-epimerase [EC:5.1.3.13]			COG1898	dTDP-4-dehydrorhamnose 3,5-epimerase or related enzyme (RfbC) (PDB:1DZR)	M	Cell wall/membrane/envelope biogenesis
1627	Core	CG_P_ch_03	4411	7	11	2	0	0.688474	0.708543	0.698365									COG1898	dTDP-4-dehydrorhamnose 3,5-epimerase or related enzyme (RfbC) (PDB:1DZR)	M	Cell wall/membrane/envelope biogenesis
1628	Core	CG_P_fl_04	2284	7	11	2	0	0.688474	0.708543	0.698365	M00793	Pathway modules; Biosynthesis of terpenoids and polyketides; Polyketide sugar unit biosynthesis	M00793	dTDP-L-rhamnose biosynthesis	K01790	dTDP-4-dehydrorhamnose 3,5-epimerase [EC:5.1.3.13]			COG1898	dTDP-4-dehydrorhamnose 3,5-epimerase or related enzyme (RfbC) (PDB:1DZR)	M	Cell wall/membrane/envelope biogenesis
1629	Core	CG_P_fl_04	385	7	11	2	0	0.688474	0.708543	0.698365	M00793	Pathway modules; Biosynthesis of terpenoids and polyketides; Polyketide sugar unit biosynthesis	M00793	dTDP-L-rhamnose biosynthesis	K01790	dTDP-4-dehydrorhamnose 3,5-epimerase [EC:5.1.3.13]			COG1898	dTDP-4-dehydrorhamnose 3,5-epimerase or related enzyme (RfbC) (PDB:1DZR)	M	Cell wall/membrane/envelope biogenesis
1630	Core	CG_P_st_08	84	7	11	2	0	0.688474	0.708543	0.698365	M00793	Pathway modules; Biosynthesis of terpenoids and polyketides; Polyketide sugar unit biosynthesis	M00793	dTDP-L-rhamnose biosynthesis	K01790	dTDP-4-dehydrorhamnose 3,5-epimerase [EC:5.1.3.13]			COG1898	dTDP-4-dehydrorhamnose 3,5-epimerase or related enzyme (RfbC) (PDB:1DZR)	M	Cell wall/membrane/envelope biogenesis
1631	Core	CG_P_sy_09	266	7	11	2	0	0.688474	0.708543	0.698365	M00793	Pathway modules; Biosynthesis of terpenoids and polyketides; Polyketide sugar unit biosynthesis	M00793	dTDP-L-rhamnose biosynthesis	K01790	dTDP-4-dehydrorhamnose 3,5-epimerase [EC:5.1.3.13]			COG1898	dTDP-4-dehydrorhamnose 3,5-epimerase or related enzyme (RfbC) (PDB:1DZR)	M	Cell wall/membrane/envelope biogenesis
1632	Core	CG_P_sy_09	1777	7	11	2	0	0.688474	0.708543	0.698365	M00793	Pathway modules; Biosynthesis of terpenoids and polyketides; Polyketide sugar unit biosynthesis	M00793	dTDP-L-rhamnose biosynthesis	K01790	dTDP-4-dehydrorhamnose 3,5-epimerase [EC:5.1.3.13]			COG1898	dTDP-4-dehydrorhamnose 3,5-epimerase or related enzyme (RfbC) (PDB:1DZR)	M	Cell wall/membrane/envelope biogenesis
1633	Core	CG_P_th_10	3581	7	11	2	0	0.688474	0.708543	0.698365	M00793	Pathway modules; Biosynthesis of terpenoids and polyketides; Polyketide sugar unit biosynthesis	M00793	dTDP-L-rhamnose biosynthesis	K01790	dTDP-4-dehydrorhamnose 3,5-epimerase [EC:5.1.3.13]			COG1898	dTDP-4-dehydrorhamnose 3,5-epimerase or related enzyme (RfbC) (PDB:1DZR)	M	Cell wall/membrane/envelope biogenesis
1634	Core	MAG_001	3270	7	11	2	0	0.688474	0.708543	0.698365	M00793	Pathway modules; Biosynthesis of terpenoids and polyketides; Polyketide sugar unit biosynthesis	M00793	dTDP-L-rhamnose biosynthesis	K01790	dTDP-4-dehydrorhamnose 3,5-epimerase [EC:5.1.3.13]			COG1898	dTDP-4-dehydrorhamnose 3,5-epimerase or related enzyme (RfbC) (PDB:1DZR)	M	Cell wall/membrane/envelope biogenesis
1635	Core	MAG_001	3713	7	11	2	0	0.688474	0.708543	0.698365	M00793	Pathway modules; Biosynthesis of terpenoids and polyketides; Polyketide sugar unit biosynthesis	M00793	dTDP-L-rhamnose biosynthesis	K01790	dTDP-4-dehydrorhamnose 3,5-epimerase [EC:5.1.3.13]			COG1898	dTDP-4-dehydrorhamnose 3,5-epimerase or related enzyme (RfbC) (PDB:1DZR)	M	Cell wall/membrane/envelope biogenesis
1647	Core	CG_P_br_02	2201	7	11	2	0	0.762673	0.984002	0.859315							COG1028	Fatty acid biosynthesis	COG1028	NAD(P)-dependent dehydrogenase, short-chain alcohol dehydrogenase family (FabG) (PDB:6L1H)	I	Lipid transport and metabolism
1648	Core	CG_P_br_02	2006	7	11	2	0	0.762673	0.984002	0.859315							COG1028	Fatty acid biosynthesis	COG1028	NAD(P)-dependent dehydrogenase, short-chain alcohol dehydrogenase family (FabG) (PDB:6L1H)	I	Lipid transport and metabolism
1649	Core	CG_P_ch_03	2716	7	11	2	0	0.762673	0.984002	0.859315							COG1028	Fatty acid biosynthesis	COG1028	NAD(P)-dependent dehydrogenase, short-chain alcohol dehydrogenase family (FabG) (PDB:6L1H)	I	Lipid transport and metabolism
1650	Core	CG_P_fl_04	4667	7	11	2	0	0.762673	0.984002	0.859315							COG1028	Fatty acid biosynthesis	COG1028	NAD(P)-dependent dehydrogenase, short-chain alcohol dehydrogenase family (FabG) (PDB:6L1H)	I	Lipid transport and metabolism
1651	Core	CG_P_st_08	2492	7	11	2	0	0.762673	0.984002	0.859315	M00083|M00874|M00572	Pathway modules; Lipid metabolism; Fatty acid metabolism|Pathway modules; Lipid metabolism; Fatty acid metabolism|Pathway modules; Metabolism of cofactors and vitamins; Cofactor and vitamin metabolism	M00083|M00874|M00572	Fatty acid biosynthesis, elongation|Fatty acid biosynthesis in mitochondria, fungi|Pimeloyl-ACP biosynthesis, BioC-BioH pathway, malonyl-ACP => pimeloyl-ACP	K00059	3-oxoacyl-[acyl-carrier protein] reductase [EC:1.1.1.100]	COG1028	Fatty acid biosynthesis	COG1028	NAD(P)-dependent dehydrogenase, short-chain alcohol dehydrogenase family (FabG) (PDB:6L1H)	I	Lipid transport and metabolism
1652	Core	CG_P_sy_09	2280	7	11	2	0	0.762673	0.984002	0.859315							COG1028	Fatty acid biosynthesis	COG1028	NAD(P)-dependent dehydrogenase, short-chain alcohol dehydrogenase family (FabG) (PDB:6L1H)	I	Lipid transport and metabolism
1653	Core	CG_P_sy_09	2659	7	11	2	0	0.762673	0.984002	0.859315							COG1028	Fatty acid biosynthesis	COG1028	NAD(P)-dependent dehydrogenase, short-chain alcohol dehydrogenase family (FabG) (PDB:6L1H)	I	Lipid transport and metabolism
1654	Core	CG_P_th_10	978	7	11	2	0	0.762673	0.984002	0.859315							COG1028	Fatty acid biosynthesis	COG1028	NAD(P)-dependent dehydrogenase, short-chain alcohol dehydrogenase family (FabG) (PDB:6L1H)	I	Lipid transport and metabolism
1655	Core	CG_P_th_10	1894	7	11	2	0	0.762673	0.984002	0.859315							COG1028	Fatty acid biosynthesis	COG1028	NAD(P)-dependent dehydrogenase, short-chain alcohol dehydrogenase family (FabG) (PDB:6L1H)	I	Lipid transport and metabolism
1656	Core	MAG_001	1571	7	11	2	0	0.762673	0.984002	0.859315	M00083|M00874|M00572	Pathway modules; Lipid metabolism; Fatty acid metabolism|Pathway modules; Lipid metabolism; Fatty acid metabolism|Pathway modules; Metabolism of cofactors and vitamins; Cofactor and vitamin metabolism	M00083|M00874|M00572	Fatty acid biosynthesis, elongation|Fatty acid biosynthesis in mitochondria, fungi|Pimeloyl-ACP biosynthesis, BioC-BioH pathway, malonyl-ACP => pimeloyl-ACP	K00059	3-oxoacyl-[acyl-carrier protein] reductase [EC:1.1.1.100]	COG1028	Fatty acid biosynthesis	COG1028	NAD(P)-dependent dehydrogenase, short-chain alcohol dehydrogenase family (FabG) (PDB:6L1H)	I	Lipid transport and metabolism
1657	Core	MAG_001	1388	7	11	2	0	0.762673	0.984002	0.859315							COG1028	Fatty acid biosynthesis	COG1028	NAD(P)-dependent dehydrogenase, short-chain alcohol dehydrogenase family (FabG) (PDB:6L1H)	I	Lipid transport and metabolism
1658	Core	CG_P_br_02	5820	7	11	3	0	0.829863	0.980244	0.898806	M00136	Pathway modules; Amino acid metabolism; Polyamine biosynthesis	M00136	GABA biosynthesis, prokaryotes, putrescine => GABA	K12254	4-guanidinobutyraldehyde dehydrogenase / NAD-dependent aldehyde dehydrogenase [EC:1.2.1.54 1.2.1.-]	COG1012	Proline degradation	COG1012	Acyl-CoA reductase or other NAD-dependent aldehyde dehydrogenase (AdhE) (PDB:1A4S)	I	Lipid transport and metabolism
1659	Core	CG_P_br_02	2288	7	11	3	0	0.829863	0.980244	0.898806	M00136	Pathway modules; Amino acid metabolism; Polyamine biosynthesis	M00136	GABA biosynthesis, prokaryotes, putrescine => GABA	K12254	4-guanidinobutyraldehyde dehydrogenase / NAD-dependent aldehyde dehydrogenase [EC:1.2.1.54 1.2.1.-]	COG1012	Proline degradation	COG1012	Acyl-CoA reductase or other NAD-dependent aldehyde dehydrogenase (AdhE) (PDB:1A4S)	I	Lipid transport and metabolism
1660	Core	CG_P_ch_03	2172	7	11	3	0	0.829863	0.980244	0.898806	M00136	Pathway modules; Amino acid metabolism; Polyamine biosynthesis	M00136	GABA biosynthesis, prokaryotes, putrescine => GABA	K12254	4-guanidinobutyraldehyde dehydrogenase / NAD-dependent aldehyde dehydrogenase [EC:1.2.1.54 1.2.1.-]	COG1012	Proline degradation	COG1012	Acyl-CoA reductase or other NAD-dependent aldehyde dehydrogenase (AdhE) (PDB:1A4S)	I	Lipid transport and metabolism
1661	Core	CG_P_ch_03	5837	7	11	3	0	0.829863	0.980244	0.898806	M00136	Pathway modules; Amino acid metabolism; Polyamine biosynthesis	M00136	GABA biosynthesis, prokaryotes, putrescine => GABA	K12254	4-guanidinobutyraldehyde dehydrogenase / NAD-dependent aldehyde dehydrogenase [EC:1.2.1.54 1.2.1.-]	COG1012	Proline degradation	COG1012	Acyl-CoA reductase or other NAD-dependent aldehyde dehydrogenase (AdhE) (PDB:1A4S)	I	Lipid transport and metabolism
1662	Core	CG_P_ch_03	3225	7	11	3	0	0.829863	0.980244	0.898806	M00136	Pathway modules; Amino acid metabolism; Polyamine biosynthesis	M00136	GABA biosynthesis, prokaryotes, putrescine => GABA	K09472	4-(gamma-glutamylamino)butanal dehydrogenase [EC:1.2.1.99]	COG1012	Proline degradation	COG1012	Acyl-CoA reductase or other NAD-dependent aldehyde dehydrogenase (AdhE) (PDB:1A4S)	I	Lipid transport and metabolism
1663	Core	CG_P_fl_04	1823	7	11	3	0	0.829863	0.980244	0.898806	M00136	Pathway modules; Amino acid metabolism; Polyamine biosynthesis	M00136	GABA biosynthesis, prokaryotes, putrescine => GABA	K12254	4-guanidinobutyraldehyde dehydrogenase / NAD-dependent aldehyde dehydrogenase [EC:1.2.1.54 1.2.1.-]	COG1012	Proline degradation	COG1012	Acyl-CoA reductase or other NAD-dependent aldehyde dehydrogenase (AdhE) (PDB:1A4S)	I	Lipid transport and metabolism
1664	Core	CG_P_st_08	47	7	11	3	0	0.829863	0.980244	0.898806	M00136	Pathway modules; Amino acid metabolism; Polyamine biosynthesis	M00136	GABA biosynthesis, prokaryotes, putrescine => GABA	K12254	4-guanidinobutyraldehyde dehydrogenase / NAD-dependent aldehyde dehydrogenase [EC:1.2.1.54 1.2.1.-]	COG1012	Proline degradation	COG1012	Acyl-CoA reductase or other NAD-dependent aldehyde dehydrogenase (AdhE) (PDB:1A4S)	I	Lipid transport and metabolism
1665	Core	CG_P_sy_09	5754	7	11	3	0	0.829863	0.980244	0.898806	M00136	Pathway modules; Amino acid metabolism; Polyamine biosynthesis	M00136	GABA biosynthesis, prokaryotes, putrescine => GABA	K12254	4-guanidinobutyraldehyde dehydrogenase / NAD-dependent aldehyde dehydrogenase [EC:1.2.1.54 1.2.1.-]	COG1012	Proline degradation	COG1012	Acyl-CoA reductase or other NAD-dependent aldehyde dehydrogenase (AdhE) (PDB:1A4S)	I	Lipid transport and metabolism
1666	Core	CG_P_th_10	5448	7	11	3	0	0.829863	0.980244	0.898806	M00136	Pathway modules; Amino acid metabolism; Polyamine biosynthesis	M00136	GABA biosynthesis, prokaryotes, putrescine => GABA	K12254	4-guanidinobutyraldehyde dehydrogenase / NAD-dependent aldehyde dehydrogenase [EC:1.2.1.54 1.2.1.-]	COG1012	Proline degradation	COG1012	Acyl-CoA reductase or other NAD-dependent aldehyde dehydrogenase (AdhE) (PDB:1A4S)	I	Lipid transport and metabolism
1667	Core	CG_P_th_10	1495	7	11	3	0	0.829863	0.980244	0.898806	M00136	Pathway modules; Amino acid metabolism; Polyamine biosynthesis	M00136	GABA biosynthesis, prokaryotes, putrescine => GABA	K12254	4-guanidinobutyraldehyde dehydrogenase / NAD-dependent aldehyde dehydrogenase [EC:1.2.1.54 1.2.1.-]	COG1012	Proline degradation	COG1012	Acyl-CoA reductase or other NAD-dependent aldehyde dehydrogenase (AdhE) (PDB:1A4S)	I	Lipid transport and metabolism
1668	Core	MAG_001	4940	7	11	3	0	0.829863	0.980244	0.898806	M00136	Pathway modules; Amino acid metabolism; Polyamine biosynthesis	M00136	GABA biosynthesis, prokaryotes, putrescine => GABA	K12254	4-guanidinobutyraldehyde dehydrogenase / NAD-dependent aldehyde dehydrogenase [EC:1.2.1.54 1.2.1.-]	COG1012	Proline degradation	COG1012	Acyl-CoA reductase or other NAD-dependent aldehyde dehydrogenase (AdhE) (PDB:1A4S)	I	Lipid transport and metabolism
1669	Core	CG_P_br_02	3022	7	11	2	0	0.796519	0.964854	0.872643					K03562	biopolymer transport protein TolQ			COG0811	Biopolymer transport protein ExbB/TolQ (TolQ) (PDB:5SV0)	U	Intracellular trafficking, secretion, and vesicular transport
1670	Core	CG_P_br_02	4681	7	11	2	0	0.796519	0.964854	0.872643					K03562	biopolymer transport protein TolQ			COG0811	Biopolymer transport protein ExbB/TolQ (TolQ) (PDB:5SV0)	U	Intracellular trafficking, secretion, and vesicular transport
1671	Core	CG_P_ch_03	4597	7	11	2	0	0.796519	0.964854	0.872643					K03562	biopolymer transport protein TolQ			COG0811	Biopolymer transport protein ExbB/TolQ (TolQ) (PDB:5SV0)	U	Intracellular trafficking, secretion, and vesicular transport
1672	Core	CG_P_fl_04	794	7	11	2	0	0.796519	0.964854	0.872643					K03562	biopolymer transport protein TolQ			COG0811	Biopolymer transport protein ExbB/TolQ (TolQ) (PDB:5SV0)	U	Intracellular trafficking, secretion, and vesicular transport
1673	Core	CG_P_st_08	2298	7	11	2	0	0.796519	0.964854	0.872643					K03562	biopolymer transport protein TolQ			COG0811	Biopolymer transport protein ExbB/TolQ (TolQ) (PDB:5SV0)	U	Intracellular trafficking, secretion, and vesicular transport
1674	Core	CG_P_st_08	2834	7	11	2	0	0.796519	0.964854	0.872643					K03562	biopolymer transport protein TolQ			COG0811	Biopolymer transport protein ExbB/TolQ (TolQ) (PDB:5SV0)	U	Intracellular trafficking, secretion, and vesicular transport
1675	Core	CG_P_sy_09	2457	7	11	2	0	0.796519	0.964854	0.872643					K03562	biopolymer transport protein TolQ			COG0811	Biopolymer transport protein ExbB/TolQ (TolQ) (PDB:5SV0)	U	Intracellular trafficking, secretion, and vesicular transport
1676	Core	CG_P_sy_09	4593	7	11	2	0	0.796519	0.964854	0.872643					K03562	biopolymer transport protein TolQ			COG0811	Biopolymer transport protein ExbB/TolQ (TolQ) (PDB:5SV0)	U	Intracellular trafficking, secretion, and vesicular transport
1677	Core	CG_P_th_10	940	7	11	2	0	0.796519	0.964854	0.872643					K03562	biopolymer transport protein TolQ			COG0811	Biopolymer transport protein ExbB/TolQ (TolQ) (PDB:5SV0)	U	Intracellular trafficking, secretion, and vesicular transport
1678	Core	CG_P_th_10	4311	7	11	2	0	0.796519	0.964854	0.872643					K03562	biopolymer transport protein TolQ			COG0811	Biopolymer transport protein ExbB/TolQ (TolQ) (PDB:5SV0)	U	Intracellular trafficking, secretion, and vesicular transport
1679	Core	MAG_001	3518	7	11	2	0	0.796519	0.964854	0.872643					K03562	biopolymer transport protein TolQ			COG0811	Biopolymer transport protein ExbB/TolQ (TolQ) (PDB:5SV0)	U	Intracellular trafficking, secretion, and vesicular transport
1680	Core	CG_P_br_02	3799	7	11	2	0	0.79765	0.910957	0.850547					K11962	urea transport system ATP-binding protein			COG4674	ABC-type uncharacterized transport system, ATPase component (PUBMED:10686096)	R	General function prediction only
1681	Core	CG_P_br_02	630	7	11	2	0	0.79765	0.910957	0.850547					K11962	urea transport system ATP-binding protein			COG4674	ABC-type uncharacterized transport system, ATPase component (PUBMED:10686096)	R	General function prediction only
1682	Core	CG_P_ch_03	599	7	11	2	0	0.79765	0.910957	0.850547					K11962	urea transport system ATP-binding protein			COG4674	ABC-type uncharacterized transport system, ATPase component (PUBMED:10686096)	R	General function prediction only
1683	Core	CG_P_fl_04	5399	7	11	2	0	0.79765	0.910957	0.850547					K11962	urea transport system ATP-binding protein			COG4674	ABC-type uncharacterized transport system, ATPase component (PUBMED:10686096)	R	General function prediction only
1684	Core	CG_P_fl_04	2611	7	11	2	0	0.79765	0.910957	0.850547					K11962	urea transport system ATP-binding protein			COG4674	ABC-type uncharacterized transport system, ATPase component (PUBMED:10686096)	R	General function prediction only
1685	Core	CG_P_st_08	1333	7	11	2	0	0.79765	0.910957	0.850547					K11962	urea transport system ATP-binding protein			COG4674	ABC-type uncharacterized transport system, ATPase component (PUBMED:10686096)	R	General function prediction only
1686	Core	CG_P_st_08	3681	7	11	2	0	0.79765	0.910957	0.850547					K11962	urea transport system ATP-binding protein			COG4674	ABC-type uncharacterized transport system, ATPase component (PUBMED:10686096)	R	General function prediction only
1687	Core	CG_P_sy_09	546	7	11	2	0	0.79765	0.910957	0.850547					K11962	urea transport system ATP-binding protein			COG4674	ABC-type uncharacterized transport system, ATPase component (PUBMED:10686096)	R	General function prediction only
1688	Core	CG_P_th_10	3252	7	11	2	0	0.79765	0.910957	0.850547					K11962	urea transport system ATP-binding protein			COG4674	ABC-type uncharacterized transport system, ATPase component (PUBMED:10686096)	R	General function prediction only
1689	Core	MAG_001	4584	7	11	2	0	0.79765	0.910957	0.850547					K11962	urea transport system ATP-binding protein			COG4674	ABC-type uncharacterized transport system, ATPase component (PUBMED:10686096)	R	General function prediction only
1690	Core	MAG_001	1806	7	11	2	0	0.79765	0.910957	0.850547					K11962	urea transport system ATP-binding protein			COG4674	ABC-type uncharacterized transport system, ATPase component (PUBMED:10686096)	R	General function prediction only
1713	Core	CG_P_br_02	5258	7	11	2	0	0.92865	1	0.963005					K00138	aldehyde dehydrogenase [EC:1.2.1.-]	COG1012	Proline degradation	COG1012	Acyl-CoA reductase or other NAD-dependent aldehyde dehydrogenase (AdhE) (PDB:1A4S)	I	Lipid transport and metabolism
1714	Core	CG_P_br_02	2648	7	11	2	0	0.92865	1	0.963005					K00138	aldehyde dehydrogenase [EC:1.2.1.-]	COG1012	Proline degradation	COG1012	Acyl-CoA reductase or other NAD-dependent aldehyde dehydrogenase (AdhE) (PDB:1A4S)	I	Lipid transport and metabolism
1715	Core	CG_P_ch_03	5289	7	11	2	0	0.92865	1	0.963005					K00138	aldehyde dehydrogenase [EC:1.2.1.-]	COG1012	Proline degradation	COG1012	Acyl-CoA reductase or other NAD-dependent aldehyde dehydrogenase (AdhE) (PDB:1A4S)	I	Lipid transport and metabolism
1716	Core	CG_P_fl_04	1262	7	11	2	0	0.92865	1	0.963005					K00138	aldehyde dehydrogenase [EC:1.2.1.-]	COG1012	Proline degradation	COG1012	Acyl-CoA reductase or other NAD-dependent aldehyde dehydrogenase (AdhE) (PDB:1A4S)	I	Lipid transport and metabolism
1717	Core	CG_P_st_08	3632	7	11	2	0	0.92865	1	0.963005					K00138	aldehyde dehydrogenase [EC:1.2.1.-]	COG1012	Proline degradation	COG1012	Acyl-CoA reductase or other NAD-dependent aldehyde dehydrogenase (AdhE) (PDB:1A4S)	I	Lipid transport and metabolism
1718	Core	CG_P_st_08	2167	7	11	2	0	0.92865	1	0.963005					K00138	aldehyde dehydrogenase [EC:1.2.1.-]	COG1012	Proline degradation	COG1012	Acyl-CoA reductase or other NAD-dependent aldehyde dehydrogenase (AdhE) (PDB:1A4S)	I	Lipid transport and metabolism
1719	Core	CG_P_sy_09	5228	7	11	2	0	0.92865	1	0.963005					K00138	aldehyde dehydrogenase [EC:1.2.1.-]	COG1012	Proline degradation	COG1012	Acyl-CoA reductase or other NAD-dependent aldehyde dehydrogenase (AdhE) (PDB:1A4S)	I	Lipid transport and metabolism
1720	Core	CG_P_th_10	4896	7	11	2	0	0.92865	1	0.963005					K00138	aldehyde dehydrogenase [EC:1.2.1.-]	COG1012	Proline degradation	COG1012	Acyl-CoA reductase or other NAD-dependent aldehyde dehydrogenase (AdhE) (PDB:1A4S)	I	Lipid transport and metabolism
1721	Core	CG_P_th_10	1339	7	11	2	0	0.92865	1	0.963005					K00138	aldehyde dehydrogenase [EC:1.2.1.-]	COG1012	Proline degradation	COG1012	Acyl-CoA reductase or other NAD-dependent aldehyde dehydrogenase (AdhE) (PDB:1A4S)	I	Lipid transport and metabolism
1722	Core	MAG_001	15	7	11	2	0	0.92865	1	0.963005					K00138	aldehyde dehydrogenase [EC:1.2.1.-]	COG1012	Proline degradation	COG1012	Acyl-CoA reductase or other NAD-dependent aldehyde dehydrogenase (AdhE) (PDB:1A4S)	I	Lipid transport and metabolism
1723	Core	MAG_001	4745	7	11	2	0	0.92865	1	0.963005					K00138	aldehyde dehydrogenase [EC:1.2.1.-]	COG1012	Proline degradation	COG1012	Acyl-CoA reductase or other NAD-dependent aldehyde dehydrogenase (AdhE) (PDB:1A4S)	I	Lipid transport and metabolism
1724	Core	CG_P_br_02	5706	7	10	2	0	0.955869	1	0.977436									COG3585	Molybdopterin-binding protein MopI (MopI) (PDB:1B9M)	H	Coenzyme transport and metabolism
1725	Core	CG_P_ch_03	5706	7	10	2	0	0.955869	1	0.977436									COG3585	Molybdopterin-binding protein MopI (MopI) (PDB:1B9M)	H	Coenzyme transport and metabolism
1726	Core	CG_P_ch_03	3165	7	10	2	0	0.955869	1	0.977436									COG3585	Molybdopterin-binding protein MopI (MopI) (PDB:1B9M)	H	Coenzyme transport and metabolism
1727	Core	CG_P_fl_04	1702	7	10	2	0	0.955869	1	0.977436									COG3585	Molybdopterin-binding protein MopI (MopI) (PDB:1B9M)	H	Coenzyme transport and metabolism
1728	Core	CG_P_fl_04	4746	7	10	2	0	0.955869	1	0.977436									COG3585	Molybdopterin-binding protein MopI (MopI) (PDB:1B9M)	H	Coenzyme transport and metabolism
1729	Core	CG_P_st_08	267	7	10	2	0	0.955869	1	0.977436									COG3585	Molybdopterin-binding protein MopI (MopI) (PDB:1B9M)	H	Coenzyme transport and metabolism
1730	Core	CG_P_sy_09	5638	7	10	2	0	0.955869	1	0.977436									COG3585	Molybdopterin-binding protein MopI (MopI) (PDB:1B9M)	H	Coenzyme transport and metabolism
1731	Core	CG_P_sy_09	2692	7	10	2	0	0.955869	1	0.977436									COG3585	Molybdopterin-binding protein MopI (MopI) (PDB:1B9M)	H	Coenzyme transport and metabolism
1732	Core	CG_P_th_10	5335	7	10	2	0	0.955869	1	0.977436									COG3585	Molybdopterin-binding protein MopI (MopI) (PDB:1B9M)	H	Coenzyme transport and metabolism
1733	Core	MAG_001	4827	7	10	2	0	0.955869	1	0.977436									COG3585	Molybdopterin-binding protein MopI (MopI) (PDB:1B9M)	H	Coenzyme transport and metabolism
1744	Core	CG_P_br_02	1706	7	10	2	0	0.904237	0.979143	0.9402					K04063	lipoyl-dependent peroxiredoxin [EC:1.11.1.28]			COG1764	Organic hydroperoxide reductase OsmC/OhrA (OsmC) (PDB:1QWI)	V	Defense mechanisms
1745	Core	CG_P_br_02	17	7	10	2	0	0.904237	0.979143	0.9402					K04063	lipoyl-dependent peroxiredoxin [EC:1.11.1.28]			COG1764	Organic hydroperoxide reductase OsmC/OhrA (OsmC) (PDB:1QWI)	V	Defense mechanisms
1746	Core	CG_P_ch_03	4167	7	10	2	0	0.904237	0.979143	0.9402					K04063	lipoyl-dependent peroxiredoxin [EC:1.11.1.28]			COG1764	Organic hydroperoxide reductase OsmC/OhrA (OsmC) (PDB:1QWI)	V	Defense mechanisms
1747	Core	CG_P_fl_04	3886	7	10	2	0	0.904237	0.979143	0.9402					K04063	lipoyl-dependent peroxiredoxin [EC:1.11.1.28]			COG1764	Organic hydroperoxide reductase OsmC/OhrA (OsmC) (PDB:1QWI)	V	Defense mechanisms
1748	Core	CG_P_st_08	213	7	10	2	0	0.904237	0.979143	0.9402					K04063	lipoyl-dependent peroxiredoxin [EC:1.11.1.28]			COG1764	Organic hydroperoxide reductase OsmC/OhrA (OsmC) (PDB:1QWI)	V	Defense mechanisms
1749	Core	CG_P_sy_09	1838	7	10	2	0	0.904237	0.979143	0.9402					K04063	lipoyl-dependent peroxiredoxin [EC:1.11.1.28]			COG1764	Organic hydroperoxide reductase OsmC/OhrA (OsmC) (PDB:1QWI)	V	Defense mechanisms
1750	Core	CG_P_th_10	2183	7	10	2	0	0.904237	0.979143	0.9402					K04063	lipoyl-dependent peroxiredoxin [EC:1.11.1.28]			COG1764	Organic hydroperoxide reductase OsmC/OhrA (OsmC) (PDB:1QWI)	V	Defense mechanisms
1751	Core	CG_P_th_10	5640	7	10	2	0	0.904237	0.979143	0.9402					K04063	lipoyl-dependent peroxiredoxin [EC:1.11.1.28]			COG1764	Organic hydroperoxide reductase OsmC/OhrA (OsmC) (PDB:1QWI)	V	Defense mechanisms
1752	Core	MAG_001	298	7	10	2	0	0.904237	0.979143	0.9402					K04063	lipoyl-dependent peroxiredoxin [EC:1.11.1.28]			COG1764	Organic hydroperoxide reductase OsmC/OhrA (OsmC) (PDB:1QWI)	V	Defense mechanisms
1753	Core	MAG_001	687	7	10	2	0	0.904237	0.979143	0.9402					K04063	lipoyl-dependent peroxiredoxin [EC:1.11.1.28]			COG1764	Organic hydroperoxide reductase OsmC/OhrA (OsmC) (PDB:1QWI)	V	Defense mechanisms
1794	Core	CG_P_br_02	3158	7	10	2	0	0.760617	0.953866	0.846351					K10111	multiple sugar transport system ATP-binding protein [EC:3.6.3.-]			COG3839	ABC-type sugar transport system, ATPase component MalK (MalK) (PDB:2ONK)	G	Carbohydrate transport and metabolism
1795	Core	CG_P_br_02	2344	7	10	2	0	0.760617	0.953866	0.846351					K10822	nonpolar-amino-acid-transporting ATPase [EC:7.4.2.2]			COG3839	ABC-type sugar transport system, ATPase component MalK (MalK) (PDB:2ONK)	G	Carbohydrate transport and metabolism
1796	Core	CG_P_ch_03	2867	7	10	2	0	0.760617	0.953866	0.846351					K10111	multiple sugar transport system ATP-binding protein [EC:3.6.3.-]			COG3839	ABC-type sugar transport system, ATPase component MalK (MalK) (PDB:2ONK)	G	Carbohydrate transport and metabolism
1797	Core	CG_P_fl_04	4654	7	10	2	0	0.760617	0.953866	0.846351					K10111	multiple sugar transport system ATP-binding protein [EC:3.6.3.-]			COG3839	ABC-type sugar transport system, ATPase component MalK (MalK) (PDB:2ONK)	G	Carbohydrate transport and metabolism
1798	Core	CG_P_st_08	2053	7	10	2	0	0.760617	0.953866	0.846351					K10111	multiple sugar transport system ATP-binding protein [EC:3.6.3.-]			COG3839	ABC-type sugar transport system, ATPase component MalK (MalK) (PDB:2ONK)	G	Carbohydrate transport and metabolism
1799	Core	CG_P_st_08	3436	7	10	2	0	0.760617	0.953866	0.846351					K10111	multiple sugar transport system ATP-binding protein [EC:3.6.3.-]			COG3839	ABC-type sugar transport system, ATPase component MalK (MalK) (PDB:2ONK)	G	Carbohydrate transport and metabolism
1800	Core	CG_P_sy_09	2641	7	10	2	0	0.760617	0.953866	0.846351					K10111	multiple sugar transport system ATP-binding protein [EC:3.6.3.-]			COG3839	ABC-type sugar transport system, ATPase component MalK (MalK) (PDB:2ONK)	G	Carbohydrate transport and metabolism
1801	Core	CG_P_th_10	817	7	10	2	0	0.760617	0.953866	0.846351					K10111	multiple sugar transport system ATP-binding protein [EC:3.6.3.-]			COG3839	ABC-type sugar transport system, ATPase component MalK (MalK) (PDB:2ONK)	G	Carbohydrate transport and metabolism
1802	Core	CG_P_th_10	1432	7	10	2	0	0.760617	0.953866	0.846351					K10822	nonpolar-amino-acid-transporting ATPase [EC:7.4.2.2]			COG3839	ABC-type sugar transport system, ATPase component MalK (MalK) (PDB:2ONK)	G	Carbohydrate transport and metabolism
1803	Core	MAG_001	1282	7	10	2	0	0.760617	0.953866	0.846351					K10111	multiple sugar transport system ATP-binding protein [EC:3.6.3.-]			COG3839	ABC-type sugar transport system, ATPase component MalK (MalK) (PDB:2ONK)	G	Carbohydrate transport and metabolism
1804	Core	CG_P_br_02	3155	7	10	2	0	0.846362	0.977519	0.907225					K10227	sorbitol/mannitol transport system substrate-binding protein			COG1653	ABC-type glycerol-3-phosphate transport system, periplasmic component (UgpB) (PDB:2Z8D)	G	Carbohydrate transport and metabolism
1805	Core	CG_P_br_02	2658	7	10	2	0	0.846362	0.977519	0.907225					K10227	sorbitol/mannitol transport system substrate-binding protein			COG1653	ABC-type glycerol-3-phosphate transport system, periplasmic component (UgpB) (PDB:2Z8D)	G	Carbohydrate transport and metabolism
1806	Core	CG_P_ch_03	2870	7	10	2	0	0.846362	0.977519	0.907225					K10227	sorbitol/mannitol transport system substrate-binding protein			COG1653	ABC-type glycerol-3-phosphate transport system, periplasmic component (UgpB) (PDB:2Z8D)	G	Carbohydrate transport and metabolism
1807	Core	CG_P_fl_04	4657	7	10	2	0	0.846362	0.977519	0.907225					K10227	sorbitol/mannitol transport system substrate-binding protein			COG1653	ABC-type glycerol-3-phosphate transport system, periplasmic component (UgpB) (PDB:2Z8D)	G	Carbohydrate transport and metabolism
1808	Core	CG_P_fl_04	5419	7	10	2	0	0.846362	0.977519	0.907225					K10227	sorbitol/mannitol transport system substrate-binding protein			COG1653	ABC-type glycerol-3-phosphate transport system, periplasmic component (UgpB) (PDB:2Z8D)	G	Carbohydrate transport and metabolism
1809	Core	CG_P_st_08	2056	7	10	2	0	0.846362	0.977519	0.907225					K10227	sorbitol/mannitol transport system substrate-binding protein			COG1653	ABC-type glycerol-3-phosphate transport system, periplasmic component (UgpB) (PDB:2Z8D)	G	Carbohydrate transport and metabolism
1810	Core	CG_P_sy_09	2644	7	10	2	0	0.846362	0.977519	0.907225					K10227	sorbitol/mannitol transport system substrate-binding protein			COG1653	ABC-type glycerol-3-phosphate transport system, periplasmic component (UgpB) (PDB:2Z8D)	G	Carbohydrate transport and metabolism
1811	Core	CG_P_sy_09	2418	7	10	2	0	0.846362	0.977519	0.907225					K10227	sorbitol/mannitol transport system substrate-binding protein			COG1653	ABC-type glycerol-3-phosphate transport system, periplasmic component (UgpB) (PDB:2Z8D)	G	Carbohydrate transport and metabolism
1812	Core	CG_P_th_10	821	7	10	2	0	0.846362	0.977519	0.907225					K10227	sorbitol/mannitol transport system substrate-binding protein			COG1653	ABC-type glycerol-3-phosphate transport system, periplasmic component (UgpB) (PDB:2Z8D)	G	Carbohydrate transport and metabolism
1813	Core	MAG_001	1279	7	10	2	0	0.846362	0.977519	0.907225					K10227	sorbitol/mannitol transport system substrate-binding protein			COG1653	ABC-type glycerol-3-phosphate transport system, periplasmic component (UgpB) (PDB:2Z8D)	G	Carbohydrate transport and metabolism
1814	Core	CG_P_br_02	320	7	10	2	0	0.816832	0.993849	0.896688	M00793	Pathway modules; Biosynthesis of terpenoids and polyketides; Polyketide sugar unit biosynthesis	M00793	dTDP-L-rhamnose biosynthesis	K01710	dTDP-glucose 4,6-dehydratase [EC:4.2.1.46]			COG1088	dTDP-D-glucose 4,6-dehydratase (RfbB) (PDB:1G1A)	M	Cell wall/membrane/envelope biogenesis
1815	Core	CG_P_ch_03	304	7	10	2	0	0.816832	0.993849	0.896688	M00793	Pathway modules; Biosynthesis of terpenoids and polyketides; Polyketide sugar unit biosynthesis	M00793	dTDP-L-rhamnose biosynthesis	K01710	dTDP-glucose 4,6-dehydratase [EC:4.2.1.46]			COG1088	dTDP-D-glucose 4,6-dehydratase (RfbB) (PDB:1G1A)	M	Cell wall/membrane/envelope biogenesis
1816	Core	CG_P_ch_03	4227	7	10	2	0	0.816832	0.993849	0.896688	M00793	Pathway modules; Biosynthesis of terpenoids and polyketides; Polyketide sugar unit biosynthesis	M00793	dTDP-L-rhamnose biosynthesis	K01710	dTDP-glucose 4,6-dehydratase [EC:4.2.1.46]			COG1088	dTDP-D-glucose 4,6-dehydratase (RfbB) (PDB:1G1A)	M	Cell wall/membrane/envelope biogenesis
1817	Core	CG_P_fl_04	2285	7	10	2	0	0.816832	0.993849	0.896688	M00793	Pathway modules; Biosynthesis of terpenoids and polyketides; Polyketide sugar unit biosynthesis	M00793	dTDP-L-rhamnose biosynthesis	K01710	dTDP-glucose 4,6-dehydratase [EC:4.2.1.46]			COG1088	dTDP-D-glucose 4,6-dehydratase (RfbB) (PDB:1G1A)	M	Cell wall/membrane/envelope biogenesis
1818	Core	CG_P_fl_04	388	7	10	2	0	0.816832	0.993849	0.896688	M00793	Pathway modules; Biosynthesis of terpenoids and polyketides; Polyketide sugar unit biosynthesis	M00793	dTDP-L-rhamnose biosynthesis	K01710	dTDP-glucose 4,6-dehydratase [EC:4.2.1.46]			COG1088	dTDP-D-glucose 4,6-dehydratase (RfbB) (PDB:1G1A)	M	Cell wall/membrane/envelope biogenesis
1819	Core	CG_P_st_08	86	7	10	2	0	0.816832	0.993849	0.896688	M00793	Pathway modules; Biosynthesis of terpenoids and polyketides; Polyketide sugar unit biosynthesis	M00793	dTDP-L-rhamnose biosynthesis	K01710	dTDP-glucose 4,6-dehydratase [EC:4.2.1.46]			COG1088	dTDP-D-glucose 4,6-dehydratase (RfbB) (PDB:1G1A)	M	Cell wall/membrane/envelope biogenesis
1820	Core	CG_P_sy_09	268	7	10	2	0	0.816832	0.993849	0.896688	M00793	Pathway modules; Biosynthesis of terpenoids and polyketides; Polyketide sugar unit biosynthesis	M00793	dTDP-L-rhamnose biosynthesis	K01710	dTDP-glucose 4,6-dehydratase [EC:4.2.1.46]			COG1088	dTDP-D-glucose 4,6-dehydratase (RfbB) (PDB:1G1A)	M	Cell wall/membrane/envelope biogenesis
1821	Core	CG_P_th_10	3579	7	10	2	0	0.816832	0.993849	0.896688	M00793	Pathway modules; Biosynthesis of terpenoids and polyketides; Polyketide sugar unit biosynthesis	M00793	dTDP-L-rhamnose biosynthesis	K01710	dTDP-glucose 4,6-dehydratase [EC:4.2.1.46]			COG1088	dTDP-D-glucose 4,6-dehydratase (RfbB) (PDB:1G1A)	M	Cell wall/membrane/envelope biogenesis
1822	Core	MAG_001	3272	7	10	2	0	0.816832	0.993849	0.896688	M00793	Pathway modules; Biosynthesis of terpenoids and polyketides; Polyketide sugar unit biosynthesis	M00793	dTDP-L-rhamnose biosynthesis	K01710	dTDP-glucose 4,6-dehydratase [EC:4.2.1.46]			COG1088	dTDP-D-glucose 4,6-dehydratase (RfbB) (PDB:1G1A)	M	Cell wall/membrane/envelope biogenesis
1823	Core	MAG_001	3709	7	10	2	0	0.816832	0.993849	0.896688	M00793	Pathway modules; Biosynthesis of terpenoids and polyketides; Polyketide sugar unit biosynthesis	M00793	dTDP-L-rhamnose biosynthesis	K01710	dTDP-glucose 4,6-dehydratase [EC:4.2.1.46]			COG1088	dTDP-D-glucose 4,6-dehydratase (RfbB) (PDB:1G1A)	M	Cell wall/membrane/envelope biogenesis
1824	Core	CG_P_br_02	1932	7	10	2	0	0.712763	0.946893	0.813314					K12262	superoxide oxidase [EC:1.10.3.17]			COG3038	Cytochrome b561 (CybB) (PDB:5OC0)	C	Energy production and conversion
1825	Core	CG_P_br_02	2556	7	10	2	0	0.712763	0.946893	0.813314					K12262	superoxide oxidase [EC:1.10.3.17]			COG3038	Cytochrome b561 (CybB) (PDB:5OC0)	C	Energy production and conversion
1826	Core	CG_P_ch_03	3839	7	10	2	0	0.712763	0.946893	0.813314					K12262	superoxide oxidase [EC:1.10.3.17]			COG3038	Cytochrome b561 (CybB) (PDB:5OC0)	C	Energy production and conversion
1827	Core	CG_P_fl_04	5774	7	10	2	0	0.712763	0.946893	0.813314					K12262	superoxide oxidase [EC:1.10.3.17]			COG3038	Cytochrome b561 (CybB) (PDB:5OC0)	C	Energy production and conversion
1828	Core	CG_P_fl_04	4889	7	10	2	0	0.712763	0.946893	0.813314					K12262	superoxide oxidase [EC:1.10.3.17]			COG3038	Cytochrome b561 (CybB) (PDB:5OC0)	C	Energy production and conversion
1829	Core	CG_P_st_08	805	7	10	2	0	0.712763	0.946893	0.813314					K12262	superoxide oxidase [EC:1.10.3.17]			COG3038	Cytochrome b561 (CybB) (PDB:5OC0)	C	Energy production and conversion
1830	Core	CG_P_sy_09	3629	7	10	2	0	0.712763	0.946893	0.813314					K12262	superoxide oxidase [EC:1.10.3.17]			COG3038	Cytochrome b561 (CybB) (PDB:5OC0)	C	Energy production and conversion
1831	Core	CG_P_sy_09	4724	7	10	2	0	0.712763	0.946893	0.813314					K12262	superoxide oxidase [EC:1.10.3.17]			COG3038	Cytochrome b561 (CybB) (PDB:5OC0)	C	Energy production and conversion
1832	Core	CG_P_th_10	1964	7	10	2	0	0.712763	0.946893	0.813314					K12262	superoxide oxidase [EC:1.10.3.17]			COG3038	Cytochrome b561 (CybB) (PDB:5OC0)	C	Energy production and conversion
1833	Core	MAG_001	557	7	10	2	0	0.712763	0.946893	0.813314					K12262	superoxide oxidase [EC:1.10.3.17]			COG3038	Cytochrome b561 (CybB) (PDB:5OC0)	C	Energy production and conversion
1834	Core	CG_P_br_02	5815	7	10	2	0	0.802518	0.959455	0.873998	M00136	Pathway modules; Amino acid metabolism; Polyamine biosynthesis	M00136	GABA biosynthesis, prokaryotes, putrescine => GABA	K09471	gamma-glutamylputrescine oxidase [EC:1.4.3.-]			COG0665	Glycine/D-amino acid oxidase (deaminating) (DadA) (PDB:3AWI)	E	Amino acid transport and metabolism
1835	Core	CG_P_ch_03	5832	7	10	2	0	0.802518	0.959455	0.873998	M00136	Pathway modules; Amino acid metabolism; Polyamine biosynthesis	M00136	GABA biosynthesis, prokaryotes, putrescine => GABA	K09471	gamma-glutamylputrescine oxidase [EC:1.4.3.-]			COG0665	Glycine/D-amino acid oxidase (deaminating) (DadA) (PDB:3AWI)	E	Amino acid transport and metabolism
1836	Core	CG_P_ch_03	3116	7	10	2	0	0.802518	0.959455	0.873998	M00136	Pathway modules; Amino acid metabolism; Polyamine biosynthesis	M00136	GABA biosynthesis, prokaryotes, putrescine => GABA	K09471	gamma-glutamylputrescine oxidase [EC:1.4.3.-]			COG0665	Glycine/D-amino acid oxidase (deaminating) (DadA) (PDB:3AWI)	E	Amino acid transport and metabolism
1837	Core	CG_P_fl_04	1818	7	10	2	0	0.802518	0.959455	0.873998	M00136	Pathway modules; Amino acid metabolism; Polyamine biosynthesis	M00136	GABA biosynthesis, prokaryotes, putrescine => GABA	K09471	gamma-glutamylputrescine oxidase [EC:1.4.3.-]			COG0665	Glycine/D-amino acid oxidase (deaminating) (DadA) (PDB:3AWI)	E	Amino acid transport and metabolism
1838	Core	CG_P_fl_04	4500	7	10	2	0	0.802518	0.959455	0.873998	M00136	Pathway modules; Amino acid metabolism; Polyamine biosynthesis	M00136	GABA biosynthesis, prokaryotes, putrescine => GABA	K09471	gamma-glutamylputrescine oxidase [EC:1.4.3.-]			COG0665	Glycine/D-amino acid oxidase (deaminating) (DadA) (PDB:3AWI)	E	Amino acid transport and metabolism
1839	Core	CG_P_st_08	506	7	10	2	0	0.802518	0.959455	0.873998	M00136	Pathway modules; Amino acid metabolism; Polyamine biosynthesis	M00136	GABA biosynthesis, prokaryotes, putrescine => GABA	K09471	gamma-glutamylputrescine oxidase [EC:1.4.3.-]			COG0665	Glycine/D-amino acid oxidase (deaminating) (DadA) (PDB:3AWI)	E	Amino acid transport and metabolism
1840	Core	CG_P_sy_09	5749	7	10	2	0	0.802518	0.959455	0.873998	M00136	Pathway modules; Amino acid metabolism; Polyamine biosynthesis	M00136	GABA biosynthesis, prokaryotes, putrescine => GABA	K09471	gamma-glutamylputrescine oxidase [EC:1.4.3.-]			COG0665	Glycine/D-amino acid oxidase (deaminating) (DadA) (PDB:3AWI)	E	Amino acid transport and metabolism
1841	Core	CG_P_sy_09	3331	7	10	2	0	0.802518	0.959455	0.873998	M00136	Pathway modules; Amino acid metabolism; Polyamine biosynthesis	M00136	GABA biosynthesis, prokaryotes, putrescine => GABA	K09471	gamma-glutamylputrescine oxidase [EC:1.4.3.-]			COG0665	Glycine/D-amino acid oxidase (deaminating) (DadA) (PDB:3AWI)	E	Amino acid transport and metabolism
1842	Core	CG_P_th_10	5443	7	10	2	0	0.802518	0.959455	0.873998	M00136	Pathway modules; Amino acid metabolism; Polyamine biosynthesis	M00136	GABA biosynthesis, prokaryotes, putrescine => GABA	K09471	gamma-glutamylputrescine oxidase [EC:1.4.3.-]			COG0665	Glycine/D-amino acid oxidase (deaminating) (DadA) (PDB:3AWI)	E	Amino acid transport and metabolism
1843	Core	MAG_001	4935	7	10	2	0	0.802518	0.959455	0.873998	M00136	Pathway modules; Amino acid metabolism; Polyamine biosynthesis	M00136	GABA biosynthesis, prokaryotes, putrescine => GABA	K09471	gamma-glutamylputrescine oxidase [EC:1.4.3.-]			COG0665	Glycine/D-amino acid oxidase (deaminating) (DadA) (PDB:3AWI)	E	Amino acid transport and metabolism
1854	Core	CG_P_br_02	4417	7	10	3	0	0.754539	0.917505	0.82808									COG3248	Nucleoside-specific outer membrane channel protein Tsx (Tsx) (PDB:1TLW)	M	Cell wall/membrane/envelope biogenesis
1855	Core	CG_P_ch_03	4295	7	10	3	0	0.754539	0.917505	0.82808									COG3248	Nucleoside-specific outer membrane channel protein Tsx (Tsx) (PDB:1TLW)	M	Cell wall/membrane/envelope biogenesis
1856	Core	CG_P_ch_03	4294	7	10	3	0	0.754539	0.917505	0.82808									COG3248	Nucleoside-specific outer membrane channel protein Tsx (Tsx) (PDB:1TLW)	M	Cell wall/membrane/envelope biogenesis
1857	Core	CG_P_fl_04	192	7	10	3	0	0.754539	0.917505	0.82808									COG3248	Nucleoside-specific outer membrane channel protein Tsx (Tsx) (PDB:1TLW)	M	Cell wall/membrane/envelope biogenesis
1858	Core	CG_P_st_08	3191	7	10	3	0	0.754539	0.917505	0.82808									COG3248	Nucleoside-specific outer membrane channel protein Tsx (Tsx) (PDB:1TLW)	M	Cell wall/membrane/envelope biogenesis
1859	Core	CG_P_st_08	2891	7	10	3	0	0.754539	0.917505	0.82808									COG3248	Nucleoside-specific outer membrane channel protein Tsx (Tsx) (PDB:1TLW)	M	Cell wall/membrane/envelope biogenesis
1860	Core	CG_P_st_08	3190	7	10	3	0	0.754539	0.917505	0.82808									COG3248	Nucleoside-specific outer membrane channel protein Tsx (Tsx) (PDB:1TLW)	M	Cell wall/membrane/envelope biogenesis
1861	Core	CG_P_sy_09	4062	7	10	3	0	0.754539	0.917505	0.82808									COG3248	Nucleoside-specific outer membrane channel protein Tsx (Tsx) (PDB:1TLW)	M	Cell wall/membrane/envelope biogenesis
1862	Core	CG_P_th_10	4046	7	10	3	0	0.754539	0.917505	0.82808									COG3248	Nucleoside-specific outer membrane channel protein Tsx (Tsx) (PDB:1TLW)	M	Cell wall/membrane/envelope biogenesis
1863	Core	MAG_001	3436	7	10	3	0	0.754539	0.917505	0.82808									COG3248	Nucleoside-specific outer membrane channel protein Tsx (Tsx) (PDB:1TLW)	M	Cell wall/membrane/envelope biogenesis
1884	Core	CG_P_br_02	4591	7	10	2	0	0.86724	0.986429	0.923003					K11734	aromatic amino acid transport protein AroP			COG1113	L-asparagine transporter or related permease (AnsP)	E	Amino acid transport and metabolism
1885	Core	CG_P_ch_03	722	7	10	2	0	0.86724	0.986429	0.923003					K11734	aromatic amino acid transport protein AroP			COG1113	L-asparagine transporter or related permease (AnsP)	E	Amino acid transport and metabolism
1886	Core	CG_P_ch_03	1540	7	10	2	0	0.86724	0.986429	0.923003					K11734	aromatic amino acid transport protein AroP			COG1113	L-asparagine transporter or related permease (AnsP)	E	Amino acid transport and metabolism
1887	Core	CG_P_fl_04	1060	7	10	2	0	0.86724	0.986429	0.923003					K11734	aromatic amino acid transport protein AroP			COG1113	L-asparagine transporter or related permease (AnsP)	E	Amino acid transport and metabolism
1888	Core	CG_P_fl_04	746	7	10	2	0	0.86724	0.986429	0.923003					K11734	aromatic amino acid transport protein AroP			COG1113	L-asparagine transporter or related permease (AnsP)	E	Amino acid transport and metabolism
1889	Core	CG_P_st_08	2642	7	10	2	0	0.86724	0.986429	0.923003					K11734	aromatic amino acid transport protein AroP			COG1113	L-asparagine transporter or related permease (AnsP)	E	Amino acid transport and metabolism
1890	Core	CG_P_sy_09	4941	7	10	2	0	0.86724	0.986429	0.923003					K11734	aromatic amino acid transport protein AroP			COG1113	L-asparagine transporter or related permease (AnsP)	E	Amino acid transport and metabolism
1891	Core	CG_P_sy_09	4551	7	10	2	0	0.86724	0.986429	0.923003					K11734	aromatic amino acid transport protein AroP			COG1113	L-asparagine transporter or related permease (AnsP)	E	Amino acid transport and metabolism
1892	Core	CG_P_th_10	4219	7	10	2	0	0.86724	0.986429	0.923003					K11734	aromatic amino acid transport protein AroP			COG1113	L-asparagine transporter or related permease (AnsP)	E	Amino acid transport and metabolism
1893	Core	MAG_001	3615	7	10	2	0	0.86724	0.986429	0.923003					K11734	aromatic amino acid transport protein AroP			COG1113	L-asparagine transporter or related permease (AnsP)	E	Amino acid transport and metabolism
1894	Core	CG_P_br_02	5811	7	10	2	0	0.738512	0.936824	0.825931					K09022	2-iminobutanoate/2-iminopropanoate deaminase [EC:3.5.99.10]	COG0251	Pyrimidine degradation	COG0251	Enamine deaminase RidA, house cleaning of reactive enamine intermediates, YjgF/YER057c/UK114 family (RidA) (PDB:1J7H) (PUBMED:22094463;32205462)	V	Defense mechanisms
1895	Core	CG_P_ch_03	5828	7	10	2	0	0.738512	0.936824	0.825931					K09022	2-iminobutanoate/2-iminopropanoate deaminase [EC:3.5.99.10]	COG0251	Pyrimidine degradation	COG0251	Enamine deaminase RidA, house cleaning of reactive enamine intermediates, YjgF/YER057c/UK114 family (RidA) (PDB:1J7H) (PUBMED:22094463;32205462)	V	Defense mechanisms
1896	Core	CG_P_ch_03	5589	7	10	2	0	0.738512	0.936824	0.825931					K09022	2-iminobutanoate/2-iminopropanoate deaminase [EC:3.5.99.10]	COG0251	Pyrimidine degradation	COG0251	Enamine deaminase RidA, house cleaning of reactive enamine intermediates, YjgF/YER057c/UK114 family (RidA) (PDB:1J7H) (PUBMED:22094463;32205462)	V	Defense mechanisms
1897	Core	CG_P_fl_04	1814	7	10	2	0	0.738512	0.936824	0.825931					K09022	2-iminobutanoate/2-iminopropanoate deaminase [EC:3.5.99.10]	COG0251	Pyrimidine degradation	COG0251	Enamine deaminase RidA, house cleaning of reactive enamine intermediates, YjgF/YER057c/UK114 family (RidA) (PDB:1J7H) (PUBMED:22094463;32205462)	V	Defense mechanisms
1898	Core	CG_P_fl_04	1575	7	10	2	0	0.738512	0.936824	0.825931					K09022	2-iminobutanoate/2-iminopropanoate deaminase [EC:3.5.99.10]	COG0251	Pyrimidine degradation	COG0251	Enamine deaminase RidA, house cleaning of reactive enamine intermediates, YjgF/YER057c/UK114 family (RidA) (PDB:1J7H) (PUBMED:22094463;32205462)	V	Defense mechanisms
1899	Core	CG_P_st_08	509	7	10	2	0	0.738512	0.936824	0.825931					K09022	2-iminobutanoate/2-iminopropanoate deaminase [EC:3.5.99.10]	COG0251	Pyrimidine degradation	COG0251	Enamine deaminase RidA, house cleaning of reactive enamine intermediates, YjgF/YER057c/UK114 family (RidA) (PDB:1J7H) (PUBMED:22094463;32205462)	V	Defense mechanisms
1900	Core	CG_P_sy_09	5745	7	10	2	0	0.738512	0.936824	0.825931					K09022	2-iminobutanoate/2-iminopropanoate deaminase [EC:3.5.99.10]	COG0251	Pyrimidine degradation	COG0251	Enamine deaminase RidA, house cleaning of reactive enamine intermediates, YjgF/YER057c/UK114 family (RidA) (PDB:1J7H) (PUBMED:22094463;32205462)	V	Defense mechanisms
1901	Core	CG_P_th_10	5439	7	10	2	0	0.738512	0.936824	0.825931					K09022	2-iminobutanoate/2-iminopropanoate deaminase [EC:3.5.99.10]	COG0251	Pyrimidine degradation	COG0251	Enamine deaminase RidA, house cleaning of reactive enamine intermediates, YjgF/YER057c/UK114 family (RidA) (PDB:1J7H) (PUBMED:22094463;32205462)	V	Defense mechanisms
1902	Core	CG_P_th_10	3103	7	10	2	0	0.738512	0.936824	0.825931					K09022	2-iminobutanoate/2-iminopropanoate deaminase [EC:3.5.99.10]	COG0251	Pyrimidine degradation	COG0251	Enamine deaminase RidA, house cleaning of reactive enamine intermediates, YjgF/YER057c/UK114 family (RidA) (PDB:1J7H) (PUBMED:22094463;32205462)	V	Defense mechanisms
1903	Core	MAG_001	4931	7	10	2	0	0.738512	0.936824	0.825931					K09022	2-iminobutanoate/2-iminopropanoate deaminase [EC:3.5.99.10]	COG0251	Pyrimidine degradation	COG0251	Enamine deaminase RidA, house cleaning of reactive enamine intermediates, YjgF/YER057c/UK114 family (RidA) (PDB:1J7H) (PUBMED:22094463;32205462)	V	Defense mechanisms
1904	Core	CG_P_br_02	5690	7	10	2	0	0.790727	0.985999	0.877632									COG1680	CubicO group peptidase, beta-lactamase class C family (AmpC) (PDB:1BLS)	V	Defense mechanisms
1905	Core	CG_P_br_02	1215	7	10	2	0	0.790727	0.985999	0.877632									COG1680	CubicO group peptidase, beta-lactamase class C family (AmpC) (PDB:1BLS)	V	Defense mechanisms
1906	Core	CG_P_ch_03	1251	7	10	2	0	0.790727	0.985999	0.877632									COG1680	CubicO group peptidase, beta-lactamase class C family (AmpC) (PDB:1BLS)	V	Defense mechanisms
1907	Core	CG_P_fl_04	3458	7	10	2	0	0.790727	0.985999	0.877632									COG1680	CubicO group peptidase, beta-lactamase class C family (AmpC) (PDB:1BLS)	V	Defense mechanisms
1908	Core	CG_P_st_08	1412	7	10	2	0	0.790727	0.985999	0.877632									COG1680	CubicO group peptidase, beta-lactamase class C family (AmpC) (PDB:1BLS)	V	Defense mechanisms
1909	Core	CG_P_sy_09	1476	7	10	2	0	0.790727	0.985999	0.877632									COG1680	CubicO group peptidase, beta-lactamase class C family (AmpC) (PDB:1BLS)	V	Defense mechanisms
1910	Core	CG_P_th_10	5319	7	10	2	0	0.790727	0.985999	0.877632									COG1680	CubicO group peptidase, beta-lactamase class C family (AmpC) (PDB:1BLS)	V	Defense mechanisms
1911	Core	CG_P_th_10	2642	7	10	2	0	0.790727	0.985999	0.877632									COG1680	CubicO group peptidase, beta-lactamase class C family (AmpC) (PDB:1BLS)	V	Defense mechanisms
1912	Core	MAG_001	4808	7	10	2	0	0.790727	0.985999	0.877632									COG1680	CubicO group peptidase, beta-lactamase class C family (AmpC) (PDB:1BLS)	V	Defense mechanisms
1913	Core	MAG_001	1996	7	10	2	0	0.790727	0.985999	0.877632									COG1680	CubicO group peptidase, beta-lactamase class C family (AmpC) (PDB:1BLS)	V	Defense mechanisms
1944	Core	CG_P_br_02	3066	7	10	3	0	0.749441	0.870068	0.805262									COG3019	Uncharacterized metal-binding protein, DUF411 family	S	Function unknown
1945	Core	CG_P_ch_03	2743	7	10	3	0	0.749441	0.870068	0.805262									COG3019	Uncharacterized metal-binding protein, DUF411 family	S	Function unknown
1946	Core	CG_P_fl_04	5184	7	10	3	0	0.749441	0.870068	0.805262									COG3019	Uncharacterized metal-binding protein, DUF411 family	S	Function unknown
1947	Core	CG_P_st_08	788	7	10	3	0	0.749441	0.870068	0.805262									COG3019	Uncharacterized metal-binding protein, DUF411 family	S	Function unknown
1948	Core	CG_P_st_08	2740	7	10	3	0	0.749441	0.870068	0.805262									COG3019	Uncharacterized metal-binding protein, DUF411 family	S	Function unknown
1949	Core	CG_P_sy_09	3069	7	10	3	0	0.749441	0.870068	0.805262									COG3019	Uncharacterized metal-binding protein, DUF411 family	S	Function unknown
1950	Core	CG_P_sy_09	767	7	10	3	0	0.749441	0.870068	0.805262									COG3019	Uncharacterized metal-binding protein, DUF411 family	S	Function unknown
1951	Core	CG_P_sy_09	812	7	10	3	0	0.749441	0.870068	0.805262									COG3019	Uncharacterized metal-binding protein, DUF411 family	S	Function unknown
1952	Core	CG_P_th_10	1118	7	10	3	0	0.749441	0.870068	0.805262									COG3019	Uncharacterized metal-binding protein, DUF411 family	S	Function unknown
1953	Core	MAG_001	5777	7	10	3	0	0.749441	0.870068	0.805262									COG3019	Uncharacterized metal-binding protein, DUF411 family	S	Function unknown
1964	Core	CG_P_br_02	1101	7	10	2	0	0.809441	0.973707	0.884007					K01265	methionyl aminopeptidase [EC:3.4.11.18]			COG0024	Methionine aminopeptidase (Map) (PDB:3J2I)	J	Translation, ribosomal structure and biogenesis
1965	Core	CG_P_ch_03	1124	7	10	2	0	0.809441	0.973707	0.884007					K01265	methionyl aminopeptidase [EC:3.4.11.18]			COG0024	Methionine aminopeptidase (Map) (PDB:3J2I)	J	Translation, ribosomal structure and biogenesis
1966	Core	CG_P_ch_03	2831	7	10	2	0	0.809441	0.973707	0.884007					K01265	methionyl aminopeptidase [EC:3.4.11.18]			COG0024	Methionine aminopeptidase (Map) (PDB:3J2I)	J	Translation, ribosomal structure and biogenesis
1967	Core	CG_P_fl_04	3401	7	10	2	0	0.809441	0.973707	0.884007					K01265	methionyl aminopeptidase [EC:3.4.11.18]			COG0024	Methionine aminopeptidase (Map) (PDB:3J2I)	J	Translation, ribosomal structure and biogenesis
1968	Core	CG_P_fl_04	4645	7	10	2	0	0.809441	0.973707	0.884007					K01265	methionyl aminopeptidase [EC:3.4.11.18]			COG0024	Methionine aminopeptidase (Map) (PDB:3J2I)	J	Translation, ribosomal structure and biogenesis
1969	Core	CG_P_st_08	1424	7	10	2	0	0.809441	0.973707	0.884007					K01265	methionyl aminopeptidase [EC:3.4.11.18]			COG0024	Methionine aminopeptidase (Map) (PDB:3J2I)	J	Translation, ribosomal structure and biogenesis
1970	Core	CG_P_sy_09	1421	7	10	2	0	0.809441	0.973707	0.884007					K01265	methionyl aminopeptidase [EC:3.4.11.18]			COG0024	Methionine aminopeptidase (Map) (PDB:3J2I)	J	Translation, ribosomal structure and biogenesis
1971	Core	CG_P_sy_09	2635	7	10	2	0	0.809441	0.973707	0.884007					K01265	methionyl aminopeptidase [EC:3.4.11.18]			COG0024	Methionine aminopeptidase (Map) (PDB:3J2I)	J	Translation, ribosomal structure and biogenesis
1972	Core	CG_P_th_10	2753	7	10	2	0	0.809441	0.973707	0.884007					K01265	methionyl aminopeptidase [EC:3.4.11.18]			COG0024	Methionine aminopeptidase (Map) (PDB:3J2I)	J	Translation, ribosomal structure and biogenesis
1973	Core	MAG_001	152	7	10	2	0	0.809441	0.973707	0.884007					K01265	methionyl aminopeptidase [EC:3.4.11.18]			COG0024	Methionine aminopeptidase (Map) (PDB:3J2I)	J	Translation, ribosomal structure and biogenesis
1974	Core	CG_P_br_02	4461	7	10	2	0	0.731193	0.92565	0.81701					K06076	long-chain fatty acid transport protein			COG2067	Long-chain fatty acid transport protein (FadL) (PDB:1T16)	I	Lipid transport and metabolism
1975	Core	CG_P_br_02	3135	7	10	2	0	0.731193	0.92565	0.81701					K06076	long-chain fatty acid transport protein			COG2067	Long-chain fatty acid transport protein (FadL) (PDB:1T16)	I	Lipid transport and metabolism
1976	Core	CG_P_ch_03	4337	7	10	2	0	0.731193	0.92565	0.81701					K06076	long-chain fatty acid transport protein			COG2067	Long-chain fatty acid transport protein (FadL) (PDB:1T16)	I	Lipid transport and metabolism
1977	Core	CG_P_ch_03	2186	7	10	2	0	0.731193	0.92565	0.81701					K06076	long-chain fatty acid transport protein			COG2067	Long-chain fatty acid transport protein (FadL) (PDB:1T16)	I	Lipid transport and metabolism
1978	Core	CG_P_fl_04	304	7	10	2	0	0.731193	0.92565	0.81701					K06076	long-chain fatty acid transport protein			COG2067	Long-chain fatty acid transport protein (FadL) (PDB:1T16)	I	Lipid transport and metabolism
1979	Core	CG_P_st_08	1230	7	10	2	0	0.731193	0.92565	0.81701					K06076	long-chain fatty acid transport protein			COG2067	Long-chain fatty acid transport protein (FadL) (PDB:1T16)	I	Lipid transport and metabolism
1980	Core	CG_P_sy_09	4173	7	10	2	0	0.731193	0.92565	0.81701					K06076	long-chain fatty acid transport protein			COG2067	Long-chain fatty acid transport protein (FadL) (PDB:1T16)	I	Lipid transport and metabolism
1981	Core	CG_P_th_10	4094	7	10	2	0	0.731193	0.92565	0.81701					K06076	long-chain fatty acid transport protein			COG2067	Long-chain fatty acid transport protein (FadL) (PDB:1T16)	I	Lipid transport and metabolism
1982	Core	MAG_001	5462	7	10	2	0	0.731193	0.92565	0.81701					K06076	long-chain fatty acid transport protein			COG2067	Long-chain fatty acid transport protein (FadL) (PDB:1T16)	I	Lipid transport and metabolism
1983	Core	MAG_001	4557	7	10	2	0	0.731193	0.92565	0.81701					K06076	long-chain fatty acid transport protein			COG2067	Long-chain fatty acid transport protein (FadL) (PDB:1T16)	I	Lipid transport and metabolism
1994	Core	CG_P_br_02	239	7	10	2	0	0.668623	0.948196	0.784238
1995	Core	CG_P_ch_03	164	7	10	2	0	0.668623	0.948196	0.784238
1996	Core	CG_P_fl_04	4525	7	10	2	0	0.668623	0.948196	0.784238
1997	Core	CG_P_fl_04	2157	7	10	2	0	0.668623	0.948196	0.784238
1998	Core	CG_P_st_08	1478	7	10	2	0	0.668623	0.948196	0.784238									COG0431	NAD(P)H-dependent FMN reductase (SsuE) (PDB:6DQI)	C	Energy production and conversion
1999	Core	CG_P_st_08	3701	7	10	2	0	0.668623	0.948196	0.784238									COG0431	NAD(P)H-dependent FMN reductase (SsuE) (PDB:6DQI)	C	Energy production and conversion
2000	Core	CG_P_sy_09	2511	7	10	2	0	0.668623	0.948196	0.784238
2001	Core	CG_P_sy_09	135	7	10	2	0	0.668623	0.948196	0.784238
2002	Core	CG_P_th_10	3659	7	10	2	0	0.668623	0.948196	0.784238
2003	Core	MAG_001	3190	7	10	2	0	0.668623	0.948196	0.784238
2004	Core	CG_P_br_02	5702	7	10	2	0	0.9088	1	0.952222					K01915	glutamine synthetase [EC:6.3.1.2]	COG0174	Glutamine biosynthesis	COG0174	Glutamine synthetase (GlnA) (PDB:1F1H)	E	Amino acid transport and metabolism
2005	Core	CG_P_ch_03	5702	7	10	2	0	0.9088	1	0.952222					K01915	glutamine synthetase [EC:6.3.1.2]	COG0174	Glutamine biosynthesis	COG0174	Glutamine synthetase (GlnA) (PDB:1F1H)	E	Amino acid transport and metabolism
2006	Core	CG_P_ch_03	3114	7	10	2	0	0.9088	1	0.952222					K01915	glutamine synthetase [EC:6.3.1.2]	COG0174	Glutamine biosynthesis	COG0174	Glutamine synthetase (GlnA) (PDB:1F1H)	E	Amino acid transport and metabolism
2007	Core	CG_P_fl_04	1698	7	10	2	0	0.9088	1	0.952222					K01915	glutamine synthetase [EC:6.3.1.2]	COG0174	Glutamine biosynthesis	COG0174	Glutamine synthetase (GlnA) (PDB:1F1H)	E	Amino acid transport and metabolism
2008	Core	CG_P_fl_04	4498	7	10	2	0	0.9088	1	0.952222					K01915	glutamine synthetase [EC:6.3.1.2]	COG0174	Glutamine biosynthesis	COG0174	Glutamine synthetase (GlnA) (PDB:1F1H)	E	Amino acid transport and metabolism
2009	Core	CG_P_st_08	66	7	10	2	0	0.9088	1	0.952222					K01915	glutamine synthetase [EC:6.3.1.2]	COG0174	Glutamine biosynthesis	COG0174	Glutamine synthetase (GlnA) (PDB:1F1H)	E	Amino acid transport and metabolism
2010	Core	CG_P_sy_09	5635	7	10	2	0	0.9088	1	0.952222					K01915	glutamine synthetase [EC:6.3.1.2]	COG0174	Glutamine biosynthesis	COG0174	Glutamine synthetase (GlnA) (PDB:1F1H)	E	Amino acid transport and metabolism
2011	Core	CG_P_sy_09	3333	7	10	2	0	0.9088	1	0.952222					K01915	glutamine synthetase [EC:6.3.1.2]	COG0174	Glutamine biosynthesis	COG0174	Glutamine synthetase (GlnA) (PDB:1F1H)	E	Amino acid transport and metabolism
2012	Core	CG_P_th_10	5331	7	10	2	0	0.9088	1	0.952222					K01915	glutamine synthetase [EC:6.3.1.2]	COG0174	Glutamine biosynthesis	COG0174	Glutamine synthetase (GlnA) (PDB:1F1H)	E	Amino acid transport and metabolism
2013	Core	MAG_001	4823	7	10	2	0	0.9088	1	0.952222					K01915	glutamine synthetase [EC:6.3.1.2]	COG0174	Glutamine biosynthesis	COG0174	Glutamine synthetase (GlnA) (PDB:1F1H)	E	Amino acid transport and metabolism
2014	Core	CG_P_br_02	1325	7	10	2	0	0.803499	0.971776	0.879662	M00718|M00642|M00643	Signature modules; Gene set; Drug resistance|Signature modules; Gene set; Drug resistance|Signature modules; Gene set; Drug resistance	M00718|M00642|M00643	Multidrug resistance, efflux pump MexAB-OprM|Multidrug resistance, efflux pump MexJK-OprM|Multidrug resistance, efflux pump MexXY-OprM	K18139	outer membrane protein, multidrug efflux system			COG1538	Outer membrane protein TolC (TolC) (PDB:1EK9)	M	Cell wall/membrane/envelope biogenesis
2015	Core	CG_P_ch_03	1296	7	10	2	0	0.803499	0.971776	0.879662	M00718|M00642|M00643	Signature modules; Gene set; Drug resistance|Signature modules; Gene set; Drug resistance|Signature modules; Gene set; Drug resistance	M00718|M00642|M00643	Multidrug resistance, efflux pump MexAB-OprM|Multidrug resistance, efflux pump MexJK-OprM|Multidrug resistance, efflux pump MexXY-OprM	K18139	outer membrane protein, multidrug efflux system			COG1538	Outer membrane protein TolC (TolC) (PDB:1EK9)	M	Cell wall/membrane/envelope biogenesis
2016	Core	CG_P_ch_03	3479	7	10	2	0	0.803499	0.971776	0.879662	M00718|M00642|M00643	Signature modules; Gene set; Drug resistance|Signature modules; Gene set; Drug resistance|Signature modules; Gene set; Drug resistance	M00718|M00642|M00643	Multidrug resistance, efflux pump MexAB-OprM|Multidrug resistance, efflux pump MexJK-OprM|Multidrug resistance, efflux pump MexXY-OprM	K18139	outer membrane protein, multidrug efflux system			COG1538	Outer membrane protein TolC (TolC) (PDB:1EK9)	M	Cell wall/membrane/envelope biogenesis
2017	Core	CG_P_fl_04	3514	7	10	2	0	0.803499	0.971776	0.879662	M00718|M00642|M00643	Signature modules; Gene set; Drug resistance|Signature modules; Gene set; Drug resistance|Signature modules; Gene set; Drug resistance	M00718|M00642|M00643	Multidrug resistance, efflux pump MexAB-OprM|Multidrug resistance, efflux pump MexJK-OprM|Multidrug resistance, efflux pump MexXY-OprM	K18139	outer membrane protein, multidrug efflux system			COG1538	Outer membrane protein TolC (TolC) (PDB:1EK9)	M	Cell wall/membrane/envelope biogenesis
2018	Core	CG_P_fl_04	5863	7	10	2	0	0.803499	0.971776	0.879662	M00718|M00642|M00643	Signature modules; Gene set; Drug resistance|Signature modules; Gene set; Drug resistance|Signature modules; Gene set; Drug resistance	M00718|M00642|M00643	Multidrug resistance, efflux pump MexAB-OprM|Multidrug resistance, efflux pump MexJK-OprM|Multidrug resistance, efflux pump MexXY-OprM	K18139	outer membrane protein, multidrug efflux system			COG1538	Outer membrane protein TolC (TolC) (PDB:1EK9)	M	Cell wall/membrane/envelope biogenesis
2019	Core	CG_P_st_08	3916	7	10	2	0	0.803499	0.971776	0.879662	M00718|M00642|M00643	Signature modules; Gene set; Drug resistance|Signature modules; Gene set; Drug resistance|Signature modules; Gene set; Drug resistance	M00718|M00642|M00643	Multidrug resistance, efflux pump MexAB-OprM|Multidrug resistance, efflux pump MexJK-OprM|Multidrug resistance, efflux pump MexXY-OprM	K18139	outer membrane protein, multidrug efflux system			COG1538	Outer membrane protein TolC (TolC) (PDB:1EK9)	M	Cell wall/membrane/envelope biogenesis
2020	Core	CG_P_sy_09	1523	7	10	2	0	0.803499	0.971776	0.879662	M00718|M00642|M00643	Signature modules; Gene set; Drug resistance|Signature modules; Gene set; Drug resistance|Signature modules; Gene set; Drug resistance	M00718|M00642|M00643	Multidrug resistance, efflux pump MexAB-OprM|Multidrug resistance, efflux pump MexJK-OprM|Multidrug resistance, efflux pump MexXY-OprM	K18139	outer membrane protein, multidrug efflux system			COG1538	Outer membrane protein TolC (TolC) (PDB:1EK9)	M	Cell wall/membrane/envelope biogenesis
2021	Core	CG_P_th_10	2529	7	10	2	0	0.803499	0.971776	0.879662	M00718|M00642|M00643	Signature modules; Gene set; Drug resistance|Signature modules; Gene set; Drug resistance|Signature modules; Gene set; Drug resistance	M00718|M00642|M00643	Multidrug resistance, efflux pump MexAB-OprM|Multidrug resistance, efflux pump MexJK-OprM|Multidrug resistance, efflux pump MexXY-OprM	K18139	outer membrane protein, multidrug efflux system			COG1538	Outer membrane protein TolC (TolC) (PDB:1EK9)	M	Cell wall/membrane/envelope biogenesis
2022	Core	MAG_001	4528	7	10	2	0	0.803499	0.971776	0.879662	M00718|M00642|M00643	Signature modules; Gene set; Drug resistance|Signature modules; Gene set; Drug resistance|Signature modules; Gene set; Drug resistance	M00718|M00642|M00643	Multidrug resistance, efflux pump MexAB-OprM|Multidrug resistance, efflux pump MexJK-OprM|Multidrug resistance, efflux pump MexXY-OprM	K18139	outer membrane protein, multidrug efflux system			COG1538	Outer membrane protein TolC (TolC) (PDB:1EK9)	M	Cell wall/membrane/envelope biogenesis
2023	Core	MAG_001	4533	7	10	2	0	0.803499	0.971776	0.879662	M00718|M00642|M00643	Signature modules; Gene set; Drug resistance|Signature modules; Gene set; Drug resistance|Signature modules; Gene set; Drug resistance	M00718|M00642|M00643	Multidrug resistance, efflux pump MexAB-OprM|Multidrug resistance, efflux pump MexJK-OprM|Multidrug resistance, efflux pump MexXY-OprM	K18139	outer membrane protein, multidrug efflux system			COG1538	Outer membrane protein TolC (TolC) (PDB:1EK9)	M	Cell wall/membrane/envelope biogenesis
2024	Core	CG_P_br_02	5317	7	10	2	0	0.821628	0.975188	0.891846	M00125|M00840	Pathway modules; Metabolism of cofactors and vitamins; Cofactor and vitamin metabolism|Pathway modules; Metabolism of cofactors and vitamins; Cofactor and vitamin metabolism	M00125|M00840	Riboflavin biosynthesis, plants and bacteria, GTP => riboflavin/FMN/FAD|Tetrahydrofolate biosynthesis, mediated by ribA and trpF, GTP => THF	K14652	3,4-dihydroxy 2-butanone 4-phosphate synthase / GTP cyclohydrolase II [EC:4.1.99.12 3.5.4.25]	COG0108|COG0807	Riboflavin/FAD biosynthesis|Riboflavin/FAD biosynthesis	COG0108|COG0807	3,4-dihydroxy-2-butanone 4-phosphate synthase (RibB) (PDB:1G57)|GTP cyclohydrolase II (RibA) (PDB:2BZ0)	H|H	Coenzyme transport and metabolism|Coenzyme transport and metabolism
2025	Core	CG_P_br_02	2757	7	10	2	0	0.821628	0.975188	0.891846	M00125|M00840	Pathway modules; Metabolism of cofactors and vitamins; Cofactor and vitamin metabolism|Pathway modules; Metabolism of cofactors and vitamins; Cofactor and vitamin metabolism	M00125|M00840	Riboflavin biosynthesis, plants and bacteria, GTP => riboflavin/FMN/FAD|Tetrahydrofolate biosynthesis, mediated by ribA and trpF, GTP => THF	K14652	3,4-dihydroxy 2-butanone 4-phosphate synthase / GTP cyclohydrolase II [EC:4.1.99.12 3.5.4.25]	COG0108|COG0807	Riboflavin/FAD biosynthesis|Riboflavin/FAD biosynthesis	COG0108|COG0807	3,4-dihydroxy-2-butanone 4-phosphate synthase (RibB) (PDB:1G57)|GTP cyclohydrolase II (RibA) (PDB:2BZ0)	H|H	Coenzyme transport and metabolism|Coenzyme transport and metabolism
2026	Core	CG_P_ch_03	5334	7	10	2	0	0.821628	0.975188	0.891846	M00125|M00840	Pathway modules; Metabolism of cofactors and vitamins; Cofactor and vitamin metabolism|Pathway modules; Metabolism of cofactors and vitamins; Cofactor and vitamin metabolism	M00125|M00840	Riboflavin biosynthesis, plants and bacteria, GTP => riboflavin/FMN/FAD|Tetrahydrofolate biosynthesis, mediated by ribA and trpF, GTP => THF	K14652	3,4-dihydroxy 2-butanone 4-phosphate synthase / GTP cyclohydrolase II [EC:4.1.99.12 3.5.4.25]	COG0108|COG0807	Riboflavin/FAD biosynthesis|Riboflavin/FAD biosynthesis	COG0108|COG0807	3,4-dihydroxy-2-butanone 4-phosphate synthase (RibB) (PDB:1G57)|GTP cyclohydrolase II (RibA) (PDB:2BZ0)	H|H	Coenzyme transport and metabolism|Coenzyme transport and metabolism
2027	Core	CG_P_fl_04	1304	7	10	2	0	0.821628	0.975188	0.891846	M00125|M00840	Pathway modules; Metabolism of cofactors and vitamins; Cofactor and vitamin metabolism|Pathway modules; Metabolism of cofactors and vitamins; Cofactor and vitamin metabolism	M00125|M00840	Riboflavin biosynthesis, plants and bacteria, GTP => riboflavin/FMN/FAD|Tetrahydrofolate biosynthesis, mediated by ribA and trpF, GTP => THF	K14652	3,4-dihydroxy 2-butanone 4-phosphate synthase / GTP cyclohydrolase II [EC:4.1.99.12 3.5.4.25]	COG0108|COG0807	Riboflavin/FAD biosynthesis|Riboflavin/FAD biosynthesis	COG0108|COG0807	3,4-dihydroxy-2-butanone 4-phosphate synthase (RibB) (PDB:1G57)|GTP cyclohydrolase II (RibA) (PDB:2BZ0)	H|H	Coenzyme transport and metabolism|Coenzyme transport and metabolism
2028	Core	CG_P_st_08	734	7	10	2	0	0.821628	0.975188	0.891846	M00125|M00840	Pathway modules; Metabolism of cofactors and vitamins; Cofactor and vitamin metabolism|Pathway modules; Metabolism of cofactors and vitamins; Cofactor and vitamin metabolism	M00125|M00840	Riboflavin biosynthesis, plants and bacteria, GTP => riboflavin/FMN/FAD|Tetrahydrofolate biosynthesis, mediated by ribA and trpF, GTP => THF	K14652	3,4-dihydroxy 2-butanone 4-phosphate synthase / GTP cyclohydrolase II [EC:4.1.99.12 3.5.4.25]	COG0108|COG0807	Riboflavin/FAD biosynthesis|Riboflavin/FAD biosynthesis	COG0108|COG0807	3,4-dihydroxy-2-butanone 4-phosphate synthase (RibB) (PDB:1G57)|GTP cyclohydrolase II (RibA) (PDB:2BZ0)	H|H	Coenzyme transport and metabolism|Coenzyme transport and metabolism
2029	Core	CG_P_sy_09	5264	7	10	2	0	0.821628	0.975188	0.891846	M00125|M00840	Pathway modules; Metabolism of cofactors and vitamins; Cofactor and vitamin metabolism|Pathway modules; Metabolism of cofactors and vitamins; Cofactor and vitamin metabolism	M00125|M00840	Riboflavin biosynthesis, plants and bacteria, GTP => riboflavin/FMN/FAD|Tetrahydrofolate biosynthesis, mediated by ribA and trpF, GTP => THF	K14652	3,4-dihydroxy 2-butanone 4-phosphate synthase / GTP cyclohydrolase II [EC:4.1.99.12 3.5.4.25]	COG0108|COG0807	Riboflavin/FAD biosynthesis|Riboflavin/FAD biosynthesis	COG0108|COG0807	3,4-dihydroxy-2-butanone 4-phosphate synthase (RibB) (PDB:1G57)|GTP cyclohydrolase II (RibA) (PDB:2BZ0)	H|H	Coenzyme transport and metabolism|Coenzyme transport and metabolism
2030	Core	CG_P_th_10	4955	7	10	2	0	0.821628	0.975188	0.891846	M00125|M00840	Pathway modules; Metabolism of cofactors and vitamins; Cofactor and vitamin metabolism|Pathway modules; Metabolism of cofactors and vitamins; Cofactor and vitamin metabolism	M00125|M00840	Riboflavin biosynthesis, plants and bacteria, GTP => riboflavin/FMN/FAD|Tetrahydrofolate biosynthesis, mediated by ribA and trpF, GTP => THF	K14652	3,4-dihydroxy 2-butanone 4-phosphate synthase / GTP cyclohydrolase II [EC:4.1.99.12 3.5.4.25]	COG0108|COG0807	Riboflavin/FAD biosynthesis|Riboflavin/FAD biosynthesis	COG0108|COG0807	3,4-dihydroxy-2-butanone 4-phosphate synthase (RibB) (PDB:1G57)|GTP cyclohydrolase II (RibA) (PDB:2BZ0)	H|H	Coenzyme transport and metabolism|Coenzyme transport and metabolism
2031	Core	CG_P_th_10	1183	7	10	2	0	0.821628	0.975188	0.891846	M00125|M00840	Pathway modules; Metabolism of cofactors and vitamins; Cofactor and vitamin metabolism|Pathway modules; Metabolism of cofactors and vitamins; Cofactor and vitamin metabolism	M00125|M00840	Riboflavin biosynthesis, plants and bacteria, GTP => riboflavin/FMN/FAD|Tetrahydrofolate biosynthesis, mediated by ribA and trpF, GTP => THF	K14652	3,4-dihydroxy 2-butanone 4-phosphate synthase / GTP cyclohydrolase II [EC:4.1.99.12 3.5.4.25]	COG0108|COG0807	Riboflavin/FAD biosynthesis|Riboflavin/FAD biosynthesis	COG0108|COG0807	3,4-dihydroxy-2-butanone 4-phosphate synthase (RibB) (PDB:1G57)|GTP cyclohydrolase II (RibA) (PDB:2BZ0)	H|H	Coenzyme transport and metabolism|Coenzyme transport and metabolism
2032	Core	MAG_001	5254	7	10	2	0	0.821628	0.975188	0.891846	M00125|M00840	Pathway modules; Metabolism of cofactors and vitamins; Cofactor and vitamin metabolism|Pathway modules; Metabolism of cofactors and vitamins; Cofactor and vitamin metabolism	M00125|M00840	Riboflavin biosynthesis, plants and bacteria, GTP => riboflavin/FMN/FAD|Tetrahydrofolate biosynthesis, mediated by ribA and trpF, GTP => THF	K14652	3,4-dihydroxy 2-butanone 4-phosphate synthase / GTP cyclohydrolase II [EC:4.1.99.12 3.5.4.25]	COG0108|COG0807	Riboflavin/FAD biosynthesis|Riboflavin/FAD biosynthesis	COG0108|COG0807	3,4-dihydroxy-2-butanone 4-phosphate synthase (RibB) (PDB:1G57)|GTP cyclohydrolase II (RibA) (PDB:2BZ0)	H|H	Coenzyme transport and metabolism|Coenzyme transport and metabolism
2033	Core	MAG_001	5210	7	10	2	0	0.821628	0.975188	0.891846	M00125|M00840	Pathway modules; Metabolism of cofactors and vitamins; Cofactor and vitamin metabolism|Pathway modules; Metabolism of cofactors and vitamins; Cofactor and vitamin metabolism	M00125|M00840	Riboflavin biosynthesis, plants and bacteria, GTP => riboflavin/FMN/FAD|Tetrahydrofolate biosynthesis, mediated by ribA and trpF, GTP => THF	K14652	3,4-dihydroxy 2-butanone 4-phosphate synthase / GTP cyclohydrolase II [EC:4.1.99.12 3.5.4.25]	COG0108|COG0807	Riboflavin/FAD biosynthesis|Riboflavin/FAD biosynthesis	COG0108|COG0807	3,4-dihydroxy-2-butanone 4-phosphate synthase (RibB) (PDB:1G57)|GTP cyclohydrolase II (RibA) (PDB:2BZ0)	H|H	Coenzyme transport and metabolism|Coenzyme transport and metabolism
2034	Core	CG_P_br_02	5241	7	10	2	0	0.864584	0.997085	0.926119					K05515	penicillin-binding protein 2 [EC:3.4.16.4]			COG0768	Cell division protein FtsI, peptidoglycan transpeptidase (Penicillin-binding protein 2) (FtsI) (PDB:6HZQ)	D|M	Cell cycle control, cell division, chromosome partitioning|Cell wall/membrane/envelope biogenesis
2035	Core	CG_P_ch_03	5272	7	10	2	0	0.864584	0.997085	0.926119					K05515	penicillin-binding protein 2 [EC:3.4.16.4]			COG0768	Cell division protein FtsI, peptidoglycan transpeptidase (Penicillin-binding protein 2) (FtsI) (PDB:6HZQ)	D|M	Cell cycle control, cell division, chromosome partitioning|Cell wall/membrane/envelope biogenesis
2036	Core	CG_P_ch_03	4068	7	10	2	0	0.864584	0.997085	0.926119					K05515	penicillin-binding protein 2 [EC:3.4.16.4]			COG0768	Cell division protein FtsI, peptidoglycan transpeptidase (Penicillin-binding protein 2) (FtsI) (PDB:6HZQ)	D|M	Cell cycle control, cell division, chromosome partitioning|Cell wall/membrane/envelope biogenesis
2037	Core	CG_P_fl_04	1242	7	10	2	0	0.864584	0.997085	0.926119					K05515	penicillin-binding protein 2 [EC:3.4.16.4]			COG0768	Cell division protein FtsI, peptidoglycan transpeptidase (Penicillin-binding protein 2) (FtsI) (PDB:6HZQ)	D|M	Cell cycle control, cell division, chromosome partitioning|Cell wall/membrane/envelope biogenesis
2038	Core	CG_P_fl_04	4100	7	10	2	0	0.864584	0.997085	0.926119					K05515	penicillin-binding protein 2 [EC:3.4.16.4]			COG0768	Cell division protein FtsI, peptidoglycan transpeptidase (Penicillin-binding protein 2) (FtsI) (PDB:6HZQ)	D|M	Cell cycle control, cell division, chromosome partitioning|Cell wall/membrane/envelope biogenesis
[truncated: 38,465 more rows]
